# Supplementary material for: Cytological and Transcriptomic Analysis Provide Insights into the Formation of Variegated Leaves in Ilex × altaclerensis ‘Belgica Aurea’
Source: Plants (Basel). 2021 Mar 15;10(3):552. doi: 10.3390/plants10030552 (PMC7999392; doi:10.3390/plants10030552)
Supplement: Supplementary file 1 [file plants-10-00552-s001.zip]

Archive with 11 entries (10 files):
- Supplementary files/
- Supplementary files/Figure S1.docx
- Supplementary files/Table S1.docx
- Supplementary files/Table S2.csv
- Supplementary files/Table S3.csv
- Supplementary files/Table S4.csv
- Supplementary files/Table S5.xlsx
- Supplementary files/Table S6.csv
- Supplementary files/Table S7.csv
- Supplementary files/Table S8.csv
- Supplementary files/Table S9.docx
