# Supplementary material for: Cytological and Transcriptomic Analysis Provide Insights into the Formation of Variegated Leaves in Ilex × altaclerensis ‘Belgica Aurea’
Source: Plants (Basel). 2021 Mar 15;10(3):552. doi: 10.3390/plants10030552 (PMC7999392; doi:10.3390/plants10030552)
Supplement: Supplementary file 1 [file plants-10-00552-s001.zip › Supplementary files/Table S2.csv]

Level 2	Level 1	num
antioxidant activity	molecular_function	234
binding	molecular_function	17126
biological adhesion	biological_process	3
biological regulation	biological_process	4339
carbon utilization	biological_process	56
catalytic activity	molecular_function	16384
cell	cellular_component	11144
cell part	cellular_component	133
cell proliferation	biological_process	27
cellular component organization or biogenesis	biological_process	2535
cellular process	biological_process	10639
developmental process	biological_process	65
extracellular region	cellular_component	291
growth	biological_process	42
localization	biological_process	2554
macromolecular complex	cellular_component	162
membrane	cellular_component	426
membrane part	cellular_component	9556
metabolic process	biological_process	2372
molecular carrier activity	molecular_function	29
molecular function regulator	molecular_function	436
molecular transducer activity	molecular_function	3
multi-organism process	biological_process	382
multicellular organismal process	biological_process	666
nucleoid	cellular_component	6
nutrient reservoir activity	molecular_function	27
organelle	cellular_component	14
organelle part	cellular_component	4365
protein tag	molecular_function	1
reproductive process	biological_process	6
response to stimulus	biological_process	1368
rhythmic process	biological_process	28
signal transducer activity	molecular_function	314
structural molecule activity	molecular_function	845
symplast	cellular_component	176
transcription regulator activity	molecular_function	908
translation regulator activity	molecular_function	3
transporter activity	molecular_function	1876
virion part	cellular_component	137
