# Supplementary material for: Cytological and Transcriptomic Analysis Provide Insights into the Formation of Variegated Leaves in Ilex × altaclerensis ‘Belgica Aurea’
Source: Plants (Basel). 2021 Mar 15;10(3):552. doi: 10.3390/plants10030552 (PMC7999392; doi:10.3390/plants10030552)
Supplement: Supplementary file 1 [file plants-10-00552-s001.zip › Supplementary files/Table S3.csv]

Level 2	Level 1	num
Amino acid metabolism	Metabolism	2134
Biosynthesis of other secondary metabolites	Metabolism	1371
Carbohydrate metabolism	Metabolism	4266
Energy metabolism	Metabolism	1782
Environmental adaptation	Organismal Systems	1766
Folding, sorting and degradation	Genetic Information Processing	3469
Global and overview maps	Metabolism	10607
Glycan biosynthesis and metabolism	Metabolism	889
Lipid metabolism	Metabolism	1874
Membrane transport	Environmental Information Processing	365
Metabolism of cofactors and vitamins	Metabolism	1502
Metabolism of other amino acids	Metabolism	1294
Metabolism of terpenoids and polyketides	Metabolism	818
Nucleotide metabolism	Metabolism	1187
Replication and repair	Genetic Information Processing	970
Signal transduction	Environmental Information Processing	2075
Transcription	Genetic Information Processing	2077
Translation	Genetic Information Processing	3551
Transport and catabolism	Cellular Processes	2144
