# Supplementary material for: Cytological and Transcriptomic Analysis Provide Insights into the Formation of Variegated Leaves in Ilex × altaclerensis ‘Belgica Aurea’
Source: Plants (Basel). 2021 Mar 15;10(3):552. doi: 10.3390/plants10030552 (PMC7999392; doi:10.3390/plants10030552)
Supplement: Supplementary file 1 [file plants-10-00552-s001.zip › Supplementary files/Table S4.csv]

KOG Classification	num
Amino acid transport and metabolism	1479
Carbohydrate transport and metabolism	2199
Cell cycle control, cell division, chromosome partitioning	613
Cell motility	5
Cell wall/membrane/envelope biogenesis	779
Chromatin structure and dynamics	332
Coenzyme transport and metabolism	533
Cytoskeleton	1038
Defense mechanisms	522
Energy production and conversion	1575
Extracellular structures	179
Function unknown	3827
General function prediction only	10037
Inorganic ion transport and metabolism	1029
Intracellular trafficking, secretion, and vesicular transport	2043
Lipid transport and metabolism	1571
Nuclear structure	121
Nucleotide transport and metabolism	467
Posttranslational modification, protein turnover, chaperones	4068
RNA processing and modification	2278
Replication, recombination and repair	1091
Secondary metabolites biosynthesis, transport and catabolism	874
Signal transduction mechanisms	4904
Transcription	2781
Translation, ribosomal structure and biogenesis	2125
