# Supplementary material for: Cytological and Transcriptomic Analysis Provide Insights into the Formation of Variegated Leaves in Ilex × altaclerensis ‘Belgica Aurea’
Source: Plants (Basel). 2021 Mar 15;10(3):552. doi: 10.3390/plants10030552 (PMC7999392; doi:10.3390/plants10030552)
Supplement: Supplementary file 1 [file plants-10-00552-s001.zip › Supplementary files/Table S5.xlsx]

## Sheet: Table S5
Gene ID	log2(Green/Variegation)	Qvalue(Variegation-vs-Green)	log2(Green/Yellow)	Qvalue(Yellow-vs-Green)	log2(Variegation/Yellow)	Qvalue(Yellow-vs-Variegation)	Other Gene ID	TFs	PRG	Kegg Orthology	Nt	Nr	Pfam	Kog	Swissprot	GO
CL1.Contig2_All	1.19837	4.83e-64	2.62038	6.98e-190	1.42201	5.67e-37	CL1.Contig2_All			K00512//steroid 17alpha-monooxygenase / 17alpha-hydroxyprogesterone deacetylase [EC:1.14.14.19 1.14.14.32]+ko01100//Metabolic pathways	XM_019304957.1 PREDICTED: Ipomoea nil cytochrome P450 76C1-like (LOC109157082), mRNA	PREDICTED: cytochrome P450 76C2-like [Vitis vinifera]	Cytochrome P450	[Q] KOG0156 Cytochrome P450 CYP2 subfamily	Geraniol 8-hydroxylase OS=Swertia mussotii GN=CYP76B10 PE=1 SV=1	GO:0016705//oxidoreductase activity, acting on paired donors, with incorporation or reduction of molecular oxygen;GO:0020037//heme binding;GO:0005506//iron ion binding;GO:0016021//integral component of membrane;GO:0004497//monooxygenase activity
CL10.Contig13_All	-3.11636	6.86e-138	-2.10979	2.81e-47	1.00657	4.97e-31	CL10.Contig13_All			K21596//calmodulin-binding transcription activator	XM_017380277.1 PREDICTED: Daucus carota subsp. sativus calmodulin-binding transcription activator 4-like (LOC108209401), mRNA	PREDICTED: calmodulin-binding transcription activator 4 [Nicotiana tomentosiformis]	F-box domain	[S] KOG0520 Uncharacterized conserved protein, contains IPT/TIG domain	Calmodulin-binding transcription activator 4 OS=Arabidopsis thaliana GN=CMTA4 PE=1 SV=1	GO:0003677//DNA binding;GO:0005634//nucleus
CL10.Contig17_All	-2.65304	2.76e-69	-1.61894	5.59e-20	1.0341	2.2e-19	CL10.Contig17_All			K21596//calmodulin-binding transcription activator	XM_017380277.1 PREDICTED: Daucus carota subsp. sativus calmodulin-binding transcription activator 4-like (LOC108209401), mRNA	unnamed protein product [Coffea canephora]	F-box domain	[S] KOG0520 Uncharacterized conserved protein, contains IPT/TIG domain	Calmodulin-binding transcription activator 4 OS=Arabidopsis thaliana GN=CMTA4 PE=1 SV=1
CL1023.Contig3_All	3.49603	4.6e-148	9.20984	1.3e-146	5.71381	1.93e-17	CL1023.Contig3_All			K08818//cell division cycle 2-like [EC:2.7.11.22]	XM_006483990.2 PREDICTED: Citrus sinensis cyclin-dependent kinase G-2 (LOC102619419), transcript variant X4, mRNA	PREDICTED: cyclin-dependent kinase G-2 isoform X1 [Vitis vinifera] >XP_019077366.1 PREDICTED: cyclin-dependent kinase G-2 isoform X1 [Vitis vinifera] >XP_019077368.1 PREDICTED: cyclin-dependent kinase G-2 isoform X1 [Vitis vinifera] >XP_019077369.1 PREDICTED: cyclin-dependent kinase G-2 isoform X1 [Vitis vinifera] >XP_019077370.1 PREDICTED: cyclin-dependent kinase G-2 isoform X1 [Vitis vinifera]	Protein kinase domain	[R] KOG0663 Protein kinase PITSLRE and related kinases	Cyclin-dependent kinase G-2 OS=Oryza sativa subsp. japonica GN=CDKG-2 PE=2 SV=2	GO:0010468//regulation of gene expression;GO:0005634//nucleus;GO:0007346//regulation of mitotic cell cycle;GO:0005524//ATP binding;GO:0006468//protein phosphorylation;GO:0048586//regulation of long-day photoperiodism, flowering;GO:0004693//cyclin-dependent protein serine/threonine kinase activity;GO:0005829//cytosol;GO:0004672//protein kinase activity;GO:0071472//cellular response to salt stress
CL1023.Contig6_All	6.19527	1.83e-10	-1.5028	2e-09	-7.69807	5.07e-24	CL1023.Contig6_All			K08818//cell division cycle 2-like [EC:2.7.11.22]	XM_019221830.1 PREDICTED: Vitis vinifera cyclin-dependent kinase G-2 (LOC100246062), transcript variant X6, mRNA	PREDICTED: cyclin-dependent kinase G-2 isoform X1 [Vitis vinifera] >XP_019077366.1 PREDICTED: cyclin-dependent kinase G-2 isoform X1 [Vitis vinifera] >XP_019077368.1 PREDICTED: cyclin-dependent kinase G-2 isoform X1 [Vitis vinifera] >XP_019077369.1 PREDICTED: cyclin-dependent kinase G-2 isoform X1 [Vitis vinifera] >XP_019077370.1 PREDICTED: cyclin-dependent kinase G-2 isoform X1 [Vitis vinifera]	Protein kinase domain	[R] KOG0663 Protein kinase PITSLRE and related kinases	Cyclin-dependent kinase G-2 OS=Oryza sativa subsp. japonica GN=CDKG-2 PE=2 SV=2	GO:0010468//regulation of gene expression;GO:0005634//nucleus;GO:0007346//regulation of mitotic cell cycle;GO:0005524//ATP binding;GO:0006468//protein phosphorylation;GO:0048586//regulation of long-day photoperiodism, flowering;GO:0004693//cyclin-dependent protein serine/threonine kinase activity;GO:0005829//cytosol;GO:0004672//protein kinase activity;GO:0071472//cellular response to salt stress
CL1029.Contig14_All	-1.20222	8.42e-09	-3.00676	1.14e-86	-1.80454	1.34e-46	CL1029.Contig14_All	AP2-EREBP		K09284//AP2-like factor, euAP2 lineage	XM_002284713.4 PREDICTED: Vitis vinifera ethylene-responsive transcription factor RAP2-7 (LOC100246815), transcript variant X1, mRNA	PREDICTED: ethylene-responsive transcription factor RAP2-7 isoform X1 [Vitis vinifera]	AP2 domain	[K] LSE0337 A Ovule development protein/AP2 domain transcription factor	AP2-like ethylene-responsive transcription factor TOE3 OS=Arabidopsis thaliana GN=TOE3 PE=1 SV=1	GO:0003677//DNA binding;GO:0005634//nucleus;GO:0007275//multicellular organism development;GO:0006351//transcription, DNA-templated;GO:0003700//DNA binding transcription factor activity
CL1040.Contig1_All	1.79412	1.35e-66	2.85433	2.9e-119	1.06021	9.36e-10	CL1040.Contig1_All	G2-like		K14491//two-component response regulator ARR-B family+ko04075//Plant hormone signal transduction	XM_002310377.2 Populus trichocarpa hypothetical protein (POPTR_0007s01230g) mRNA, complete cds	PREDICTED: transcription activator GLK1-like isoform X1 [Juglans regia] >XP_018834282.1 PREDICTED: transcription activator GLK1-like isoform X1 [Juglans regia]	Myb-like DNA-binding domain	[RK] LSE0452 A MYB transcription factor	Transcription activator GLK1 OS=Arabidopsis thaliana GN=GLK1 PE=1 SV=2
CL1056.Contig12_All	-5.75802	5.06e-08	-8.48314	7.64e-38	-2.72512	5.74e-28	CL1056.Contig12_All			K08829//male germ cell-associated kinase [EC:2.7.11.22]	XM_016577129.1 PREDICTED: Nicotiana tabacum serine/threonine-protein kinase MHK-like (LOC107759242), transcript variant X1, mRNA	PREDICTED: serine/threonine-protein kinase MHK isoform X2 [Ipomoea nil]	Protein kinase domain	[T] KOG0661 MAPK related serine/threonine protein kinase	Serine/threonine-protein kinase MHK OS=Arabidopsis thaliana GN=MHK PE=2 SV=2	GO:0005524//ATP binding;GO:0004672//protein kinase activity
CL1067.Contig12_All	3.13389	0	5.34855	0	2.21466	4e-77	CL1067.Contig12_All			K00025//malate dehydrogenase [EC:1.1.1.37]+ko00020//Citrate cycle (TCA cycle)+ko01100//Metabolic pathways+ko01110//Biosynthesis of secondary metabolites+ko00710//Carbon fixation in photosynthetic organisms+ko00620//Pyruvate metabolism+ko00270//Cysteine and methionine metabolism+ko01200//Carbon metabolism+ko00630//Glyoxylate and dicarboxylate metabolism	XM_021803913.1 PREDICTED: Hevea brasiliensis oligopeptide transporter 4 (LOC110649373), mRNA	PREDICTED: oligopeptide transporter 4 [Solanum pennellii]	OPT oligopeptide transporter protein	[T] KOG2262 Sexual differentiation process protein ISP4	Oligopeptide transporter 4 OS=Arabidopsis thaliana GN=OPT4 PE=1 SV=1	GO:0055085//transmembrane transport;GO:0016021//integral component of membrane
CL1067.Contig6_All	-4.58272	0.000220125	-8.31477	1.82e-34	-3.73205	1.02e-32	CL1067.Contig6_All			K00025//malate dehydrogenase [EC:1.1.1.37]+ko00020//Citrate cycle (TCA cycle)+ko01100//Metabolic pathways+ko01110//Biosynthesis of secondary metabolites+ko00710//Carbon fixation in photosynthetic organisms+ko00620//Pyruvate metabolism+ko00270//Cysteine and methionine metabolism+ko01200//Carbon metabolism+ko00630//Glyoxylate and dicarboxylate metabolism	XM_021434803.1 PREDICTED: Herrania umbratica oligopeptide transporter 4 (LOC110421178), transcript variant X2, mRNA	PREDICTED: oligopeptide transporter 4 [Nicotiana attenuata]	OPT oligopeptide transporter protein	[T] KOG2262 Sexual differentiation process protein ISP4	Oligopeptide transporter 4 OS=Arabidopsis thaliana GN=OPT4 PE=1 SV=1	GO:0055085//transmembrane transport;GO:0016021//integral component of membrane
CL1067.Contig8_All	2.21512	1.75e-136	4.73752	1.52e-267	2.5224	2.14e-35	CL1067.Contig8_All			K00025//malate dehydrogenase [EC:1.1.1.37]+ko00020//Citrate cycle (TCA cycle)+ko01100//Metabolic pathways+ko01110//Biosynthesis of secondary metabolites+ko00710//Carbon fixation in photosynthetic organisms+ko00620//Pyruvate metabolism+ko00270//Cysteine and methionine metabolism+ko01200//Carbon metabolism+ko00630//Glyoxylate and dicarboxylate metabolism	XM_021434803.1 PREDICTED: Herrania umbratica oligopeptide transporter 4 (LOC110421178), transcript variant X2, mRNA	PREDICTED: oligopeptide transporter 4 [Nicotiana attenuata]	OPT oligopeptide transporter protein	[T] KOG2262 Sexual differentiation process protein ISP4	Oligopeptide transporter 4 OS=Arabidopsis thaliana GN=OPT4 PE=1 SV=1	GO:0055085//transmembrane transport;GO:0016021//integral component of membrane
CL1079.Contig49_All	8.38771	1.76e-100	1.20622	3.14e-27	-7.18148	2.06e-49	CL1079.Contig49_All			K03106//signal recognition particle subunit SRP54 [EC:3.6.5.4]+ko03060//Protein export	XM_002276403.4 PREDICTED: Vitis vinifera signal recognition particle 54 kDa protein, chloroplastic (LOC100247624), mRNA	PREDICTED: signal recognition particle 54 kDa protein, chloroplastic [Vitis vinifera] >CBI30309.3 unnamed protein product, partial [Vitis vinifera]	SRP54-type protein, GTPase domain	[U] KOG0780 Signal recognition particle, subunit Srp54	Signal recognition particle 54 kDa protein, chloroplastic OS=Arabidopsis thaliana GN=FFC PE=1 SV=1	GO:0006614//SRP-dependent cotranslational protein targeting to membrane;GO:0019904//protein domain specific binding;GO:0080085//signal recognition particle, chloroplast targeting;GO:0043234//protein complex;GO:0070208//protein heterotrimerization;GO:0005525//GTP binding;GO:0048500//signal recognition particle;GO:0003924//GTPase activity;GO:0008312//7S RNA binding;GO:0009570//chloroplast stroma
CL1079.Contig66_All	-1.97538	5.03e-36	-3.44591	3.49e-181	-1.47052	1.11e-64	CL1079.Contig66_All			K03106//signal recognition particle subunit SRP54 [EC:3.6.5.4]+ko03060//Protein export	XM_002276403.4 PREDICTED: Vitis vinifera signal recognition particle 54 kDa protein, chloroplastic (LOC100247624), mRNA	PREDICTED: signal recognition particle 54 kDa protein, chloroplastic [Nelumbo nucifera]	SRP54-type protein, GTPase domain	[U] KOG0780 Signal recognition particle, subunit Srp54	Signal recognition particle 54 kDa protein, chloroplastic OS=Arabidopsis thaliana GN=FFC PE=1 SV=1	GO:0006614//SRP-dependent cotranslational protein targeting to membrane;GO:0019904//protein domain specific binding;GO:0080085//signal recognition particle, chloroplast targeting;GO:0043234//protein complex;GO:0070208//protein heterotrimerization;GO:0005525//GTP binding;GO:0048500//signal recognition particle;GO:0003924//GTPase activity;GO:0008312//7S RNA binding;GO:0009570//chloroplast stroma
CL108.Contig14_All	1.15434	2.41e-16	3.09583	5.02e-57	1.94149	1.85e-15	CL108.Contig14_All			K03260//translation initiation factor 4G+ko03013//RNA transport	XM_002269430.4 PREDICTED: Vitis vinifera eukaryotic translation initiation factor 4G (LOC100261523), transcript variant X5, mRNA	PREDICTED: eukaryotic translation initiation factor 4G isoform X3 [Vitis vinifera]	MIF4G domain	[J] KOG0401 Translation initiation factor 4F, ribosome/mRNA-bridging subunit (eIF-4G)	Eukaryotic translation initiation factor 4G OS=Arabidopsis thaliana GN=EIF4G PE=1 SV=2	GO:0003723//RNA binding
CL11.Contig10_All	6.37849	1.37e-11	1.49221	8.38e-05	-4.88628	9.3e-05	CL11.Contig10_All			K10523//speckle-type POZ protein	XM_010267251.2 PREDICTED: Nelumbo nucifera probable inactive serine/threonine-protein kinase fnkC (LOC104603258), mRNA	unnamed protein product, partial [Vitis vinifera]	MATH domain	[DR] KOG1987 Speckle-type POZ protein SPOP and related proteins with TRAF, MATH and BTB/POZ domains	Ubiquitin carboxyl-terminal hydrolase 12 OS=Arabidopsis thaliana GN=UBP12 PE=1 SV=2
CL1106.Contig5_All	1.09508	7.5e-06	-1.20933	2.91e-13	-2.30441	5.08e-29	CL1106.Contig5_All				XM_019219069.1 PREDICTED: Vitis vinifera phosphoglycerate mutase-like protein 1 (LOC100257829), transcript variant X1, mRNA	Histidine phosphatase superfamily, clade-1 [Corchorus olitorius]	Histidine phosphatase superfamily (branch 1)	[G] KOG4754 Predicted phosphoglycerate mutase	Phosphoglycerate mutase-like protein 1 OS=Arabidopsis thaliana GN=At5g64460 PE=2 SV=1
CL1117.Contig1_All	2.07002	3.02e-72	10.4102	3.8e-104	8.34015	1.43e-32	CL1117.Contig1_All			K20553//5'-3' exoribonuclease 4 [EC:3.1.13.-]+ko04016//MAPK signaling pathway - plant	XM_018950161.1 PREDICTED: Juglans regia 5'-3' exoribonuclease 4-like (LOC108979482), transcript variant X1, mRNA	PREDICTED: 5'-3' exoribonuclease 4 [Vitis vinifera]	XRN 5'-3' exonuclease N-terminus	[LA] KOG2044 5'-3' exonuclease HKE1/RAT1	5'-3' exoribonuclease 4 OS=Arabidopsis thaliana GN=XRN4 PE=2 SV=1
CL1118.Contig17_All	1.28187	5.61e-09	2.58029	4.82e-21	1.29842	0.000240071	CL1118.Contig17_All			K00679//phospholipid:diacylglycerol acyltransferase [EC:2.3.1.158]+ko01100//Metabolic pathways+ko00561//Glycerolipid metabolism	XM_010654096.2 PREDICTED: Vitis vinifera phospholipid--sterol O-acyltransferase (LOC100265301), transcript variant X3, mRNA	Lecithin:cholesterol/phospholipid:diacylglycerol acyltransferase [Macleaya cordata]	Lecithin:cholesterol acyltransferase	[I] KOG2369 Lecithin:cholesterol acyltransferase (LCAT)/Acyl-ceramide synthase	Phospholipid--sterol O-acyltransferase OS=Arabidopsis thaliana GN=PSAT PE=2 SV=2	GO:0006629//lipid metabolic process;GO:0008374//O-acyltransferase activity
CL1120.Contig3_All	1.73206	9.11e-27	9.25943	3.89e-56	7.52737	1.77e-20	CL1120.Contig3_All			K00811//aspartate aminotransferase, chloroplastic [EC:2.6.1.1]+ko00250//Alanine, aspartate and glutamate metabolism+ko00220//Arginine biosynthesis+ko00330//Arginine and proline metabolism+ko01230//Biosynthesis of amino acids+ko00960//Tropane, piperidine and pyridine alkaloid biosynthesis+ko00350//Tyrosine metabolism+ko01100//Metabolic pathways+ko00950//Isoquinoline alkaloid biosynthesis+ko01110//…	XM_002285349.4 PREDICTED: Vitis vinifera aspartate aminotransferase, chloroplastic (LOC100242364), mRNA	aspartate aminotransferase, chloroplastic [Manihot esculenta] >OAY27455.1 hypothetical protein MANES_16G126700 [Manihot esculenta] >OAY27456.1 hypothetical protein MANES_16G126700 [Manihot esculenta]	Aminotransferase class I and II	[E] KOG1411 Aspartate aminotransferase/Glutamic oxaloacetic transaminase AAT1/GOT2	Aspartate aminotransferase, chloroplastic OS=Arabidopsis thaliana GN=ASP5 PE=1 SV=2	GO:0009058//biosynthetic process;GO:0080130//L-phenylalanine:2-oxoglutarate aminotransferase activity;GO:0006520//cellular amino acid metabolic process;GO:0004069//L-aspartate:2-oxoglutarate aminotransferase activity;GO:0030170//pyridoxal phosphate binding
CL1121.Contig4_All	1.40505	0.000106225	6.61483	6.59e-13	5.20977	2.04e-05	CL1121.Contig4_All			K06110//exocyst complex component 3	XR_002029821.1 PREDICTED: Vitis vinifera exocyst complex component SEC6 (LOC100247582), transcript variant X2, misc_RNA	SEC6 isoform 3 [Theobroma cacao]	Exocyst complex component Sec6	[U] KOG2286 Exocyst complex subunit SEC6	Exocyst complex component SEC6 OS=Arabidopsis thaliana GN=SEC6 PE=1 SV=1	GO:0000149//SNARE binding;GO:0000145//exocyst;GO:0051601//exocyst localization;GO:0006887//exocytosis
CL113.Contig5_All	-1.09798	9.38e-09	7.26264	3.19e-19	8.36062	3.22e-34	CL113.Contig5_All			K13832//3-dehydroquinate dehydratase / shikimate dehydrogenase [EC:4.2.1.10 1.1.1.25]+ko01230//Biosynthesis of amino acids+ko01100//Metabolic pathways+ko01110//Biosynthesis of secondary metabolites+ko00400//Phenylalanine, tyrosine and tryptophan biosynthesis	XM_010651497.2 PREDICTED: Vitis vinifera bifunctional 3-dehydroquinate dehydratase/shikimate dehydrogenase, chloroplastic (LOC100242676), transcript variant X2, mRNA	3-dehydroquinate dehydratase/shikimate 5-dehydrogenase, partial [Juglans regia]	Type I 3-dehydroquinase	[E] KOG0692 Pentafunctional AROM protein	Bifunctional 3-dehydroquinate dehydratase/shikimate dehydrogenase, chloroplastic OS=Arabidopsis thaliana GN=EMB3004 PE=1 SV=1
CL1130.Contig11_All	-4.23604	0.000987088	-6.46201	3.39e-12	-2.22597	1.67e-06	CL1130.Contig11_All			K16908//chloroplast NAD(P)H dehydrogenase [EC:1.6.99.-]	XM_002274666.3 PREDICTED: Vitis vinifera putative dihydrodipicolinate reductase 3, chloroplastic-like (LOC100241926), mRNA	unnamed protein product [Coffea canephora]	Cofactor assembly of complex C subunit B, CCB2/CCB4		Dihydrodipicolinate reductase-like protein CRR1, chloroplastic OS=Arabidopsis thaliana GN=DAPB3 PE=2 SV=1
CL1130.Contig16_All	-6.74197	7.91e-14	-5.2452	2.76e-06	1.49677	5.55e-05	CL1130.Contig16_All			K16908//chloroplast NAD(P)H dehydrogenase [EC:1.6.99.-]	XM_017756264.1 PREDICTED: Gossypium arboreum dihydrodipicolinate reductase-like protein CRR1, chloroplastic (LOC108457284), transcript variant X2, mRNA	dihydrodipicolinate reductase-like protein CRR1, chloroplastic isoform X1 [Hevea brasiliensis]	Dihydrodipicolinate reductase, N-terminus		Dihydrodipicolinate reductase-like protein CRR1, chloroplastic OS=Arabidopsis thaliana GN=DAPB3 PE=2 SV=1	GO:0019684//photosynthesis, light reaction;GO:0009089//lysine biosynthetic process via diaminopimelate;GO:0055114//oxidation-reduction process;GO:0009570//chloroplast stroma
CL1133.Contig14_All	2.73905	3.02e-94	1.00991	1.8e-25	-1.72913	1.85e-27	CL1133.Contig14_All				XM_016883853.1 PREDICTED: Gossypium hirsutum protein LNK1-like (LOC107949129), transcript variant X3, mRNA	protein LNK1 isoform X1 [Jatropha curcas] >XP_020536909.1 protein LNK1 isoform X1 [Jatropha curcas] >KDP45828.1 hypothetical protein JCGZ_17435 [Jatropha curcas]			Protein LNK2 OS=Arabidopsis thaliana GN=LNK2 PE=1 SV=1
CL1133.Contig1_All	6.60045	3.99e-13	-1.63224	2.97e-14	-8.23269	1.25e-32	CL1133.Contig1_All			K02126//F-type H+-transporting ATPase subunit a+ko01100//Metabolic pathways+ko00190//Oxidative phosphorylation	XM_020353545.1 PREDICTED: Cajanus cajan ATP synthase subunit a-like (LOC109794084), mRNA	PREDICTED: protein LNK1 [Vitis vinifera] >XP_010657402.1 PREDICTED: protein LNK1 [Vitis vinifera]		[C] KOG4665 ATP synthase F0 subunit 6 and related proteins	ATP synthase subunit a OS=Oenothera berteroana GN=ATP6 PE=2 SV=2
CL1134.Contig11_All	1.01947	5.19e-48	2.15694	4.41e-146	1.13747	9.04e-29	CL1134.Contig11_All			K18422//helicase MOV-10 [EC:3.6.4.13];K04733//interleukin-1 receptor-associated kinase 4 [EC:2.7.11.1]	XM_002524968.2 PREDICTED: Ricinus communis protein GPR107 (LOC8264752), mRNA	PREDICTED: protein GPR107-like [Solanum lycopersicum]	Lung seven transmembrane receptor	[T] KOG2569 G protein-coupled seven transmembrane receptor	Pectinesterase inhibitor 10 OS=Arabidopsis thaliana GN=PMEI10 PE=2 SV=1	GO:0016021//integral component of membrane
CL1140.Contig16_All	-8.64117	5.51e-40	-7.58002	7.38e-23	1.06115	2.62e-09	CL1140.Contig16_All			K10777//DNA ligase 4 [EC:6.5.1.1]+ko03450//Non-homologous end-joining	XM_019223045.1 PREDICTED: Vitis vinifera DNA ligase 4 (LOC100258105), transcript variant X2, mRNA	PREDICTED: DNA ligase 4 isoform X2 [Vitis vinifera]	ATP dependent DNA ligase domain	[L] KOG0966 ATP-dependent DNA ligase IV	DNA ligase 4 OS=Arabidopsis thaliana GN=LIG4 PE=1 SV=1
CL1141.Contig3_All	-1.17079	5.1e-08	6.9373	1.85e-15	8.1081	1.48e-28	CL1141.Contig3_All			K14972//PAX-interacting protein 1;K15168//mediator of RNA polymerase II transcription subunit 25	XM_021793378.1 PREDICTED: Hevea brasiliensis probable transcriptional regulator SLK2 (LOC110641597), transcript variant X2, mRNA	PREDICTED: probable transcriptional regulator SLK2 [Theobroma cacao] >XP_017972890.1 PREDICTED: probable transcriptional regulator SLK2 [Theobroma cacao]	LIM-domain binding protein	[R] KOG1721 FOG: Zn-finger	Probable transcriptional regulator SLK2 OS=Arabidopsis thaliana GN=SLK2 PE=1 SV=1	GO:0003677//DNA binding
CL1141.Contig7_All	-9.51925	1.24e-64	-6.3378	2.23e-11	3.18145	3.47e-65	CL1141.Contig7_All			K14972//PAX-interacting protein 1;K15168//mediator of RNA polymerase II transcription subunit 25	XM_021793378.1 PREDICTED: Hevea brasiliensis probable transcriptional regulator SLK2 (LOC110641597), transcript variant X2, mRNA	unnamed protein product [Coffea canephora]	LIM-domain binding protein	[R] KOG1721 FOG: Zn-finger	Probable transcriptional regulator SLK2 OS=Arabidopsis thaliana GN=SLK2 PE=1 SV=1	GO:0003677//DNA binding
CL1141.Contig9_All	1.12078	7.1e-09	2.7025	1.82e-26	1.58172	7.16e-07	CL1141.Contig9_All			K14972//PAX-interacting protein 1;K15168//mediator of RNA polymerase II transcription subunit 25	XM_021793378.1 PREDICTED: Hevea brasiliensis probable transcriptional regulator SLK2 (LOC110641597), transcript variant X2, mRNA	unnamed protein product [Coffea canephora]	LIM-domain binding protein	[R] KOG1721 FOG: Zn-finger	Probable transcriptional regulator SLK2 OS=Arabidopsis thaliana GN=SLK2 PE=1 SV=1
CL1147.Contig1_All	2.79793	2.24e-133	8.50065	9.09e-176	5.70272	3.04e-30	CL1147.Contig1_All			K21362//galactolipid galactosyltransferase [EC:2.4.1.184]+ko00561//Glycerolipid metabolism	XM_010651189.2 PREDICTED: Vitis vinifera beta-glucosidase-like SFR2, chloroplastic (LOC100241487), transcript variant X2, mRNA	PREDICTED: beta-glucosidase-like SFR2, chloroplastic isoform X2 [Vitis vinifera]	Glycosyl hydrolase family 1	[G] KOG0626 Beta-glucosidase, lactase phlorizinhydrolase, and related proteins	Beta-glucosidase-like SFR2, chloroplastic OS=Oryza sativa subsp. japonica GN=SFR2 PE=2 SV=1	GO:0008422//beta-glucosidase activity;GO:1901657//glycosyl compound metabolic process;GO:0005975//carbohydrate metabolic process
CL115.Contig3_All	-1.30441	8.23e-05	5.52729	4.08e-07	6.8317	1.07e-13	CL115.Contig3_All			K20478//golgin subfamily B member 1	XM_019388026.1 PREDICTED: Nicotiana attenuata patatin-like phospholipase domain-containing protein 2 (LOC109223639), mRNA	PREDICTED: patatin-like phospholipase domain-containing protein 2 [Capsicum annuum]	Patatin-like phospholipase	[U] KOG3773 Adiponutrin and related vesicular transport proteins; predicted alpha/beta hydrolase	Vegetative cell wall protein gp1 OS=Chlamydomonas reinhardtii GN=GP1 PE=1 SV=1	GO:0016042//lipid catabolic process;GO:0016787//hydrolase activity
CL1150.Contig7_All	-2.07396	1.07e-62	8.12267	5.22e-30	10.1966	1.16e-90	CL1150.Contig7_All			K11721//bromodomain-containing protein 3	XM_009600377.2 PREDICTED: Nicotiana tomentosiformis transcription factor GTE7-like (LOC104094443), mRNA	unnamed protein product [Coffea canephora]	Bromodomain extra-terminal - transcription regulation	[K] KOG1474 Transcription initiation factor TFIID, subunit BDF1 and related bromodomain proteins	Transcription factor GTE7 OS=Arabidopsis thaliana GN=GTE7 PE=2 SV=1
CL1163.Contig17_All	2.71345	0.00014854	-1.2386	0.000378473	-3.95205	1.82e-10	CL1163.Contig17_All			K08876//SCY1-like protein 1	XM_002280834.3 PREDICTED: Vitis vinifera N-terminal kinase-like protein (LOC100263836), mRNA	PREDICTED: N-terminal kinase-like protein [Vitis vinifera] >CBI25347.3 unnamed protein product, partial [Vitis vinifera]	HEAT repeat	[R] KOG1243 Protein kinase
CL1163.Contig18_All	-6.74364	7.68e-14	-5.03999	1.19e-05	1.70365	9.64e-06	CL1163.Contig18_All			K08876//SCY1-like protein 1	XM_002280834.3 PREDICTED: Vitis vinifera N-terminal kinase-like protein (LOC100263836), mRNA	PREDICTED: N-terminal kinase-like protein [Vitis vinifera] >CBI25347.3 unnamed protein product, partial [Vitis vinifera]	HEAT repeat	[R] KOG1243 Protein kinase
CL1163.Contig6_All	-5.55828	3.33e-07	-6.86266	2.86e-15	-1.30437	0.000149158	CL1163.Contig6_All			K08876//SCY1-like protein 1	XM_019378403.1 PREDICTED: Nicotiana attenuata probable inactive serine/threonine-protein kinase scy1 (LOC109214484), transcript variant X2, mRNA	hypothetical protein VITISV_042412 [Vitis vinifera]	Streptomyces sporulation and cell division protein, SsgA	[R] KOG1243 Protein kinase	Putative threonine aspartase OS=Arabidopsis thaliana GN=At4g00590 PE=2 SV=3	GO:0005524//ATP binding;GO:0004672//protein kinase activity
CL1169.Contig1_All	-2.48033	1.35e-63	-1.05231	7.97e-09	1.42802	4.7e-31	CL1169.Contig1_All			K20403//TELO2-interacting protein 1	XM_010646846.2 PREDICTED: Vitis vinifera uncharacterized LOC100246156 (LOC100246156), transcript variant X2, mRNA	TELO2-interacting protein 1 homolog isoform X5 [Hevea brasiliensis]	Predicted membrane protein (DUF2105)	[S] KOG4524 Uncharacterized conserved protein
CL1169.Contig21_All	-8.59317	6.12e-39	-7.18588	2.58e-18	1.40729	2.19e-13	CL1169.Contig21_All			K20403//TELO2-interacting protein 1	XM_010646846.2 PREDICTED: Vitis vinifera uncharacterized LOC100246156 (LOC100246156), transcript variant X2, mRNA	PREDICTED: uncharacterized protein LOC100246156 isoform X4 [Vitis vinifera]	Predicted membrane protein (DUF2105)	[S] KOG4524 Uncharacterized conserved protein
CL1169.Contig22_All	-2.44609	2.63e-65	7.52097	1.91e-21	9.96706	4.08e-80	CL1169.Contig22_All			K20403//TELO2-interacting protein 1	XM_010646846.2 PREDICTED: Vitis vinifera uncharacterized LOC100246156 (LOC100246156), transcript variant X2, mRNA	PREDICTED: uncharacterized protein LOC100246156 isoform X4 [Vitis vinifera]	Predicted membrane protein (DUF2105)	[S] KOG4524 Uncharacterized conserved protein
CL1170.Contig7_All	-4.89342	4.2e-05	-6.47932	2.58e-12	-1.5859	0.00012122	CL1170.Contig7_All				XM_017365208.1 PREDICTED: Daucus carota subsp. sativus uncharacterized LOC108197560 (LOC108197560), mRNA	unnamed protein product [Coffea canephora]				GO:0016021//integral component of membrane
CL1173.Contig3_All	-1.47445	1.45e-08	6.24091	1.74e-10	7.71535	8.17e-23	CL1173.Contig3_All				XM_019218322.1 PREDICTED: Vitis vinifera K(+) efflux antiporter 3, chloroplastic (LOC100259410), mRNA	PREDICTED: K(+) efflux antiporter 3, chloroplastic [Nelumbo nucifera]	Sodium/hydrogen exchanger family	[P] KOG1650 Predicted K+/H+-antiporter	K(+) efflux antiporter 3, chloroplastic OS=Arabidopsis thaliana GN=KEA3 PE=1 SV=2	GO:0016020//membrane;GO:0006813//potassium ion transport;GO:0022890//inorganic cation transmembrane transporter activity;GO:0016021//integral component of membrane;GO:0015299//solute:proton antiporter activity;GO:0009507//chloroplast
CL1175.Contig11_All	-1.29242	5.29e-08	-2.34655	2.18e-32	-1.05413	1.1e-10	CL1175.Contig11_All			K15707//RING finger protein 170 [EC:2.3.2.27]		unnamed protein product [Coffea canephora]	Zinc finger, C3HC4 type (RING finger)	[O] KOG2164 Predicted E3 ubiquitin ligase		GO:0016021//integral component of membrane;GO:0016874//ligase activity
CL1175.Contig8_All	-6.75085	6.75e-14	-4.9096	2.73e-05	1.84125	2.86e-06	CL1175.Contig8_All			K15707//RING finger protein 170 [EC:2.3.2.27]		PREDICTED: E3 ubiquitin-protein ligase RNF170-like [Ipomoea nil]	Zinc finger, C3HC4 type (RING finger)	[O] KOG2164 Predicted E3 ubiquitin ligase		GO:0046872//metal ion binding;GO:0016021//integral component of membrane
CL1182.Contig6_All	4.13672	7.86e-267	5.3903	5.82e-303	1.25357	4.41e-05	CL1182.Contig6_All			K18819//inositol 3-alpha-galactosyltransferase [EC:2.4.1.123]+ko00052//Galactose metabolism	XM_006438304.1 Citrus clementina hypothetical protein (CICLE_v10032043mg) mRNA, complete cds	galactinol synthase family protein [Populus trichocarpa] >ABK93731.1 unknown [Populus trichocarpa] >ABK94534.1 unknown [Populus trichocarpa] >ACA04030.1 galactinol synthase 2 [Populus trichocarpa] >EEF00784.2 galactinol synthase family protein [Populus trichocarpa]	Glycosyl transferase family 8	[G] KOG1950 Glycosyl transferase, family 8 - glycogenin	Galactinol synthase 1 OS=Ajuga reptans GN=GOLS1 PE=1 SV=1	GO:0047216//inositol 3-alpha-galactosyltransferase activity;GO:0006012//galactose metabolic process
CL1188.Contig15_All	1.73345	9.16e-30	6.45059	6.66e-80	4.71714	1.32e-23	CL1188.Contig15_All				XM_002270639.4 PREDICTED: Vitis vinifera BTB/POZ domain-containing protein At2g30600 (LOC100249666), mRNA	PREDICTED: BTB/POZ domain-containing protein At2g30600 [Vitis vinifera]	BTB/POZ domain	[TR] KOG4441 Proteins containing BTB/POZ and Kelch domains, involved in regulatory/signal transduction processes	BTB/POZ domain-containing protein At2g30600 OS=Arabidopsis thaliana GN=At2g30600/At2g30610 PE=2 SV=1	GO:0043161//proteasome-mediated ubiquitin-dependent protein catabolic process;GO:0030162//regulation of proteolysis;GO:0031625//ubiquitin protein ligase binding;GO:0042787//protein ubiquitination involved in ubiquitin-dependent protein catabolic process;GO:0005737//cytoplasm;GO:0019005//SCF ubiquitin ligase complex
CL1188.Contig38_All	-1.49817	1.46e-19	1.32168	3.46e-07	2.81984	1.66e-41	CL1188.Contig38_All			K10523//speckle-type POZ protein	XM_002270639.4 PREDICTED: Vitis vinifera BTB/POZ domain-containing protein At2g30600 (LOC100249666), mRNA	PREDICTED: BTB/POZ domain-containing protein At2g30600 [Vitis vinifera]	BTB/POZ domain	[TR] KOG4441 Proteins containing BTB/POZ and Kelch domains, involved in regulatory/signal transduction processes	BTB/POZ domain-containing protein At2g30600 OS=Arabidopsis thaliana GN=At2g30600/At2g30610 PE=2 SV=1	GO:0043161//proteasome-mediated ubiquitin-dependent protein catabolic process;GO:0030162//regulation of proteolysis;GO:0031625//ubiquitin protein ligase binding;GO:0042787//protein ubiquitination involved in ubiquitin-dependent protein catabolic process;GO:0005737//cytoplasm;GO:0019005//SCF ubiquitin ligase complex
CL1188.Contig49_All	1.57994	1.5e-26	9.43603	8.65e-62	7.85609	1e-24	CL1188.Contig49_All				XM_002270639.4 PREDICTED: Vitis vinifera BTB/POZ domain-containing protein At2g30600 (LOC100249666), mRNA	PREDICTED: BTB/POZ domain-containing protein At2g30600 [Vitis vinifera]	BTB/POZ domain	[TR] KOG4441 Proteins containing BTB/POZ and Kelch domains, involved in regulatory/signal transduction processes	BTB/POZ domain-containing protein At2g30600 OS=Arabidopsis thaliana GN=At2g30600/At2g30610 PE=2 SV=1	GO:0043161//proteasome-mediated ubiquitin-dependent protein catabolic process;GO:0030162//regulation of proteolysis;GO:0031625//ubiquitin protein ligase binding;GO:0042787//protein ubiquitination involved in ubiquitin-dependent protein catabolic process;GO:0005737//cytoplasm;GO:0019005//SCF ubiquitin ligase complex
CL1191.Contig11_All	-1.42161	1.74e-05	4.95981	6.21e-07	6.38142	8.16e-15	CL1191.Contig11_All			K16296//serine carboxypeptidase-like clade I [EC:3.4.16.-]	KU947801.1 Toxicodendron vernicifluum microsatellite c27107 sequence	PREDICTED: serine carboxypeptidase-like 1 [Juglans regia]	Serine carboxypeptidase	[OE] KOG1282 Serine carboxypeptidases (lysosomal cathepsin A)	Serine carboxypeptidase-like 12 OS=Arabidopsis thaliana GN=SCPL12 PE=2 SV=1
CL1191.Contig16_All	2.65508	2.23e-32	8.78093	3.34e-43	6.12584	4.21e-09	CL1191.Contig16_All			K16296//serine carboxypeptidase-like clade I [EC:3.4.16.-]		serine carboxypeptidase-like 18 [Prunus persica]	Serine carboxypeptidase	[OE] KOG1282 Serine carboxypeptidases (lysosomal cathepsin A)	Serine carboxypeptidase-like 7 OS=Arabidopsis thaliana GN=SCPL7 PE=2 SV=1
CL1191.Contig26_All	-2.39882	1.41e-09	4.57439	0.000214589	6.9732	7.2e-15	CL1191.Contig26_All			K16296//serine carboxypeptidase-like clade I [EC:3.4.16.-]	XM_020848403.1 PREDICTED: Dendrobium catenatum serine carboxypeptidase-like 18 (LOC110115231), transcript variant X3, mRNA	PREDICTED: serine carboxypeptidase-like 1 [Juglans regia]	Serine carboxypeptidase	[OE] KOG1282 Serine carboxypeptidases (lysosomal cathepsin A)	Serine carboxypeptidase-like 16 OS=Arabidopsis thaliana GN=SCPL16 PE=2 SV=1
CL1191.Contig30_All	-3.01057	1.15e-95	-1.85813	1.32e-26	1.15245	1.09e-27	CL1191.Contig30_All			K16296//serine carboxypeptidase-like clade I [EC:3.4.16.-]	KU947801.1 Toxicodendron vernicifluum microsatellite c27107 sequence	serine carboxypeptidase-like 18 isoform X1 [Prunus avium]	Serine carboxypeptidase	[OE] KOG1282 Serine carboxypeptidases (lysosomal cathepsin A)	Serine carboxypeptidase-like 7 OS=Arabidopsis thaliana GN=SCPL7 PE=2 SV=1
CL1191.Contig31_All	-2.46179	1.16e-82	-1.42907	1.62e-21	1.03273	8.11e-25	CL1191.Contig31_All			K16296//serine carboxypeptidase-like clade I [EC:3.4.16.-]		serine carboxypeptidase-like 18 isoform X1 [Prunus persica] >ONH91982.1 hypothetical protein PRUPE_8G148000 [Prunus persica]		[OE] KOG1282 Serine carboxypeptidases (lysosomal cathepsin A)	Serine carboxypeptidase-like 18 OS=Arabidopsis thaliana GN=SCPL18 PE=2 SV=2
CL1191.Contig35_All	-7.86433	5.82e-26	-6.85376	3.41e-15	1.01057	1.27e-05	CL1191.Contig35_All			K16296//serine carboxypeptidase-like clade I [EC:3.4.16.-]	KU947801.1 Toxicodendron vernicifluum microsatellite c27107 sequence	PREDICTED: serine carboxypeptidase-like 13 isoform X1 [Prunus mume]	Serine carboxypeptidase	[OE] KOG1282 Serine carboxypeptidases (lysosomal cathepsin A)	Serine carboxypeptidase-like 12 OS=Arabidopsis thaliana GN=SCPL12 PE=2 SV=1
CL1195.Contig1_All	1.18904	2.71e-13	3.49578	4.92e-48	2.30673	2.91e-14	CL1195.Contig1_All		Populus trichocarpa tir-nbs-lrr resistance protein, mRNA.	K22038//volume-regulated anion channel;K13414//mitogen-activated protein kinase kinase kinase 1 [EC:2.7.11.25]+ko04016//MAPK signaling pathway - plant+ko04626//Plant-pathogen interaction;K13459//disease resistance protein RPS2+ko04626//Plant-pathogen interaction	AM475892.2 Vitis vinifera contig VV78X050601.2, whole genome shotgun sequence	hypothetical protein CCACVL1_06079 [Corchorus capsularis]	TIR domain	[VT] LSE0039 A Disease resistance protein (TIR-NBS-LRR class)	TMV resistance protein N OS=Nicotiana glutinosa GN=N PE=1 SV=1	GO:0043531//ADP binding;GO:0007165//signal transduction;GO:0006952//defense response;GO:0005886//plasma membrane
CL1196.Contig11_All	-8.01385	9.44e-84	-9.09629	1.08e-160	-1.08244	1.35e-36	CL1196.Contig11_All			K00876//uridine kinase [EC:2.7.1.48]+ko01100//Metabolic pathways+ko00240//Pyrimidine metabolism	XM_019226550.1 PREDICTED: Vitis vinifera uridine-cytidine kinase C (LOC100243884), transcript variant X4, mRNA	uridine-cytidine kinase C isoform X1 [Sesamum indicum] >XP_011096996.1 uridine-cytidine kinase C isoform X1 [Sesamum indicum] >XP_020554257.1 uridine-cytidine kinase C isoform X1 [Sesamum indicum]	CYTH domain	[TZ] KOG4203 Armadillo/beta-Catenin/plakoglobin		GO:0005524//ATP binding;GO:0016301//kinase activity;GO:0016021//integral component of membrane
CL1196.Contig21_All	-8.63384	7.98e-40	-6.9638	3.65e-16	1.67003	2.71e-17	CL1196.Contig21_All			K00876//uridine kinase [EC:2.7.1.48]+ko01100//Metabolic pathways+ko00240//Pyrimidine metabolism	XM_019226550.1 PREDICTED: Vitis vinifera uridine-cytidine kinase C (LOC100243884), transcript variant X4, mRNA	PREDICTED: uridine-cytidine kinase C-like isoform X2 [Juglans regia]	CYTH domain	[TZ] KOG4203 Armadillo/beta-Catenin/plakoglobin		GO:0004849//uridine kinase activity;GO:0005524//ATP binding;GO:0016301//kinase activity;GO:0005829//cytosol;GO:0043097//pyrimidine nucleoside salvage;GO:0016021//integral component of membrane;GO:0006206//pyrimidine nucleobase metabolic process
CL120.Contig11_All	3.35642	5.51e-30	8.33769	8.08e-34	4.98127	8.83e-05	CL120.Contig11_All			K18195//rhamnogalacturonan endolyase [EC:4.2.2.23];K10393//kinesin family member 2/24;K11671//nuclear factor related to kappa-B-binding protein;K09667//protein O-GlcNAc transferase [EC:2.4.1.255]+ko00514//Other types of O-glycan biosynthesis	XM_010662369.2 PREDICTED: Vitis vinifera uncharacterized LOC104881641 (LOC104881641), transcript variant X2, mRNA	hypothetical protein Ccrd_024838 [Cynara cardunculus var. scolymus]	zinc-binding in reverse transcriptase	[R] KOG1075 FOG: Reverse transcriptase	Putative ribonuclease H protein At1g65750 OS=Arabidopsis thaliana GN=At1g65750 PE=3 SV=1	GO:0031011//Ino80 complex
CL120.Contig15_All	9.54961	9.46e-68	1.76144	2.63e-36	-7.78817	2.67e-25	CL120.Contig15_All			K18195//rhamnogalacturonan endolyase [EC:4.2.2.23];K10393//kinesin family member 2/24;K11671//nuclear factor related to kappa-B-binding protein;K09667//protein O-GlcNAc transferase [EC:2.4.1.255]+ko00514//Other types of O-glycan biosynthesis	XM_010662369.2 PREDICTED: Vitis vinifera uncharacterized LOC104881641 (LOC104881641), transcript variant X2, mRNA	hypothetical protein Ccrd_024838 [Cynara cardunculus var. scolymus]	zinc-binding in reverse transcriptase	[R] KOG1075 FOG: Reverse transcriptase	Putative ribonuclease H protein At1g65750 OS=Arabidopsis thaliana GN=At1g65750 PE=3 SV=1	GO:0031011//Ino80 complex
CL120.Contig7_All	3.73728	1.1e-47	8.92102	1.17e-46	5.18375	2.43e-05	CL120.Contig7_All			K18195//rhamnogalacturonan endolyase [EC:4.2.2.23];K10393//kinesin family member 2/24;K11671//nuclear factor related to kappa-B-binding protein;K09667//protein O-GlcNAc transferase [EC:2.4.1.255]+ko00514//Other types of O-glycan biosynthesis	XM_010662369.2 PREDICTED: Vitis vinifera uncharacterized LOC104881641 (LOC104881641), transcript variant X2, mRNA	hypothetical protein Ccrd_024838 [Cynara cardunculus var. scolymus]	zinc-binding in reverse transcriptase	[R] KOG1075 FOG: Reverse transcriptase	Putative ribonuclease H protein At1g65750 OS=Arabidopsis thaliana GN=At1g65750 PE=3 SV=1	GO:0031011//Ino80 complex
CL1202.Contig4_All	8.43282	1.03e-36	2.49755	1.36e-26	-5.93527	1.28e-08	CL1202.Contig4_All			K00891//shikimate kinase [EC:2.7.1.71]+ko01230//Biosynthesis of amino acids+ko01100//Metabolic pathways+ko01110//Biosynthesis of secondary metabolites+ko00400//Phenylalanine, tyrosine and tryptophan biosynthesis	XM_010662410.2 PREDICTED: Vitis vinifera probable inactive shikimate kinase like 1, chloroplastic (LOC100266919), transcript variant X4, mRNA	PREDICTED: probable inactive shikimate kinase like 1, chloroplastic isoform X4 [Vitis vinifera]	Shikimate kinase		Probable inactive shikimate kinase like 1, chloroplastic OS=Arabidopsis thaliana GN=SKL1 PE=2 SV=1	GO:0016301//kinase activity
CL1206.Contig5_All	-7.26556	1.48e-18	-5.68504	6.03e-08	1.58052	5.05e-07	CL1206.Contig5_All			K21435//ankyrin repeat domain-containing protein 6;K15503//serine/threonine-protein phosphatase 6 regulatory ankyrin repeat subunit B		PREDICTED: ankyrin-1-like [Capsicum annuum]	Ankyrin repeats (3 copies)	[R] KOG0504 FOG: Ankyrin repeat	Ankyrin repeat-containing protein NPR4 OS=Oryza sativa subsp. japonica GN=NPR4 PE=2 SV=1	GO:0016021//integral component of membrane
CL1220.Contig3_All	-1.3964	0.00063347	-2.83242	4.32e-17	-1.43601	1.71e-07	CL1220.Contig3_All			K16670//homeobox protein Meis2;K15613//homeobox protein Meis1	XM_010658241.2 PREDICTED: Vitis vinifera homeobox protein knotted-1-like 13 (LOC100246520), transcript variant X2, mRNA	homeobox protein knotted-1-like LET12 isoform X1 [Sesamum indicum]	Homeobox KN domain	[K] KOG0773 Transcription factor MEIS1 and related HOX domain proteins	Homeobox protein knotted-1-like LET12 OS=Solanum lycopersicum GN=LET12 PE=2 SV=1	GO:0003677//DNA binding;GO:0005634//nucleus;GO:0006355//regulation of transcription, DNA-templated
CL1225.Contig16_All	-2.0293	3.9e-19	-3.12436	6.28e-64	-1.09506	2.68e-16	CL1225.Contig16_All		Medicago truncatula NB-LRR type disease resistance protein (MTR_7g089080) mRNA, complete cds	K14575//AAA family ATPase+ko03008//Ribosome biogenesis in eukaryotes	XM_017334623.1 PREDICTED: Malus x domestica calmodulin-interacting protein 111 (LOC103443834), transcript variant X2, mRNA	PREDICTED: calmodulin-interacting protein 111 isoform X1 [Vitis vinifera]	ATPase family associated with various cellular activities (AAA)	[O] KOG0733 Nuclear AAA ATPase (VCP subfamily)	Calmodulin-interacting protein 111 OS=Arabidopsis thaliana GN=CIP111 PE=1 SV=1	GO:0005524//ATP binding
CL1229.Contig15_All	-1.51727	1.91e-37	2.78682	8.52e-30	4.30408	4.52e-112	CL1229.Contig15_All			K07198//5'-AMP-activated protein kinase, catalytic alpha subunit [EC:2.7.11.11]	XM_019220294.1 PREDICTED: Vitis vinifera CBL-interacting protein kinase 18 (CIPK018), transcript variant X6, mRNA	PREDICTED: CBL-interacting protein kinase 32 [Ricinus communis] >XP_015582973.1 PREDICTED: CBL-interacting protein kinase 32 [Ricinus communis] >XP_015582974.1 PREDICTED: CBL-interacting protein kinase 32 [Ricinus communis] >XP_015582975.1 PREDICTED: CBL-interacting protein kinase 32 [Ricinus communis]	Protein kinase domain	[T] KOG0583 Serine/threonine protein kinase	CBL-interacting serine/threonine-protein kinase 3 OS=Arabidopsis thaliana GN=CIPK3 PE=1 SV=2
CL1229.Contig3_All	-1.37525	7.87e-36	2.20816	5.06e-28	3.58341	2.46e-110	CL1229.Contig3_All			K07198//5'-AMP-activated protein kinase, catalytic alpha subunit [EC:2.7.11.11]	XM_010653183.2 PREDICTED: Vitis vinifera CBL-interacting protein kinase 18 (CIPK018), transcript variant X5, mRNA	PREDICTED: CBL-interacting protein kinase 32 [Ricinus communis] >XP_015582973.1 PREDICTED: CBL-interacting protein kinase 32 [Ricinus communis] >XP_015582974.1 PREDICTED: CBL-interacting protein kinase 32 [Ricinus communis] >XP_015582975.1 PREDICTED: CBL-interacting protein kinase 32 [Ricinus communis]	Protein kinase domain	[T] KOG0583 Serine/threonine protein kinase	CBL-interacting serine/threonine-protein kinase 3 OS=Arabidopsis thaliana GN=CIPK3 PE=1 SV=2
CL123.Contig10_All	1.35562	8.37e-39	2.61089	1.08e-93	1.25527	3.29e-14	CL123.Contig10_All			K01930//folylpolyglutamate synthase [EC:6.3.2.17]+ko01100//Metabolic pathways+ko00790//Folate biosynthesis	XM_018774632.1 PREDICTED: Nicotiana tomentosiformis folylpolyglutamate synthase (LOC104107628), transcript variant X3, mRNA	PREDICTED: folylpolyglutamate synthase isoform X2 [Vitis vinifera]		[H] KOG2525 Folylpolyglutamate synthase	Folylpolyglutamate synthase OS=Arabidopsis thaliana GN=FPGS1 PE=1 SV=1	GO:0004326//tetrahydrofolylpolyglutamate synthase activity;GO:0005524//ATP binding;GO:0006730//one-carbon metabolic process
CL124.Contig3_All	1.02423	8.4e-22	2.30582	4.74e-69	1.28159	1.82e-15	CL124.Contig3_All			K13258//2-hydroxyisoflavanone dehydratase [EC:4.2.1.105]+ko01110//Biosynthesis of secondary metabolites+ko00943//Isoflavonoid biosynthesis	XM_020692717.1 PREDICTED: Sesamum indicum 2-hydroxyisoflavanone dehydratase-like (LOC105157076), mRNA	2-hydroxyisoflavanone dehydratase-like [Sesamum indicum]	alpha/beta hydrolase fold	[V] KOG1515 Arylacetamide deacetylase	2-hydroxyisoflavanone dehydratase OS=Glycyrrhiza echinata GN=HIDM PE=1 SV=1	GO:0008152//metabolic process;GO:0016787//hydrolase activity
CL1256.Contig7_All	-1.67397	3.36e-19	7.13408	2.9e-17	8.80805	2.3e-42	CL1256.Contig7_All	NAC	NAC domain containing protein 17 (best arabidopsis hit)	K00521//ferric-chelate reductase [EC:1.16.1.7];K13126//polyadenylate-binding protein+ko03015//mRNA surveillance pathway+ko03018//RNA degradation+ko03013//RNA transport;K16296//serine carboxypeptidase-like clade I [EC:3.4.16.-]	XM_016643001.1 PREDICTED: Nicotiana tabacum uncharacterized membrane protein At1g06890-like (LOC107817211), mRNA	unnamed protein product [Coffea canephora]	No apical meristem (NAM) protein	[S] LSE0117 A No apical meristem (NAM) developmental protein and related proteins	NAC domain-containing protein 86 OS=Arabidopsis thaliana GN=NAC086 PE=2 SV=1	GO:0003677//DNA binding;GO:0005634//nucleus;GO:0006355//regulation of transcription, DNA-templated;GO:0016021//integral component of membrane;GO:0006351//transcription, DNA-templated
CL1257.Contig3_All	3.182	6.97e-07	-1.06316	0.000239387	-4.24515	1.62e-14	CL1257.Contig3_All			K17744//L-galactose dehydrogenase [EC:1.1.1.316]+ko01100//Metabolic pathways+ko00053//Ascorbate and aldarate metabolism+ko01110//Biosynthesis of secondary metabolites	XM_007034811.2 PREDICTED: Theobroma cacao perakine reductase (LOC18603063), mRNA	PREDICTED: perakine reductase-like [Ziziphus jujuba]	Aldo/keto reductase family	[C] KOG1575 Voltage-gated shaker-like K+ channel, subunit beta/KCNAB	Perakine reductase OS=Rauvolfia serpentina GN=PR PE=1 SV=1
CL1267.Contig11_All	-2.70357	3.45e-12	-4.62299	5.76e-63	-1.91942	1.57e-27	CL1267.Contig11_All			K08912//light-harvesting complex II chlorophyll a/b binding protein 1+ko01100//Metabolic pathways+ko00196//Photosynthesis - antenna proteins	XM_009631895.2 PREDICTED: Nicotiana tomentosiformis chlorophyll a-b binding protein 21, chloroplastic (LOC104120168), mRNA	chlorophyll a-b binding protein of LHCII type 1 [Carica papaya]	Chlorophyll A-B binding protein	[C] LSE0391 A Chlorophyll A/B binding protein	Chlorophyll a-b binding protein 40, chloroplastic OS=Nicotiana tabacum GN=CAB40 PE=2 SV=1	GO:0009765//photosynthesis, light harvesting;GO:0009535//chloroplast thylakoid membrane;GO:0009523//photosystem II;GO:0016021//integral component of membrane;GO:0016168//chlorophyll binding;GO:0018298//protein-chromophore linkage;GO:0009522//photosystem I
CL1268.Contig4_All	1.33858	1.67e-10	4.2542	5.83e-35	2.91562	8.17e-11	CL1268.Contig4_All				XM_002277972.3 PREDICTED: Vitis vinifera uncharacterized LOC100247455 (LOC100247455), mRNA	PREDICTED: uncharacterized protein LOC109242911 [Nicotiana attenuata] >OIT35792.1 hypothetical protein A4A49_13495 [Nicotiana attenuata]	Haloacid dehalogenase-like hydrolase
CL1271.Contig2_All	1.25086	6.92e-05	6.96049	1.16e-15	5.70963	3.59e-07	CL1271.Contig2_All			K11092//U2 small nuclear ribonucleoprotein A'+ko03040//Spliceosome	XM_019311820.1 PREDICTED: Ipomoea nil U2 small nuclear ribonucleoprotein A' (LOC109163101), mRNA	PREDICTED: U2 small nuclear ribonucleoprotein A' [Ipomoea nil]	Leucine-rich repeat	[A] KOG1644 U2-associated snRNP A' protein	U2 small nuclear ribonucleoprotein A' OS=Arabidopsis thaliana GN=At1g09760 PE=2 SV=2	GO:0030529//intracellular ribonucleoprotein complex;GO:0019013//viral nucleocapsid
CL1273.Contig10_All	-3.53252	2.4e-39	-5.45337	5.94e-182	-1.92085	9.7e-76	CL1273.Contig10_All			K04536//guanine nucleotide-binding protein G(I)/G(S)/G(T) subunit beta-1	XM_019394565.1 PREDICTED: Nicotiana attenuata guanine nucleotide-binding protein subunit beta-1 (LOC109229211), mRNA	PREDICTED: guanine nucleotide-binding protein subunit beta-2 isoform X1 [Vitis vinifera] >CBI32581.3 unnamed protein product, partial [Vitis vinifera]	Glycosyl hydrolases family 17	[R] KOG0286 G-protein beta subunit	Guanine nucleotide-binding protein subunit beta-2 OS=Nicotiana tabacum PE=2 SV=1	GO:0007186//G-protein coupled receptor signaling pathway;GO:0007165//signal transduction;GO:0005886//plasma membrane
CL1273.Contig4_All	-9.02745	1.9e-49	-6.84868	3.77e-15	2.17877	2.33e-31	CL1273.Contig4_All			K04536//guanine nucleotide-binding protein G(I)/G(S)/G(T) subunit beta-1	XM_019394565.1 PREDICTED: Nicotiana attenuata guanine nucleotide-binding protein subunit beta-1 (LOC109229211), mRNA	PREDICTED: guanine nucleotide-binding protein subunit beta-2 isoform X1 [Vitis vinifera] >CBI32581.3 unnamed protein product, partial [Vitis vinifera]	Glycosyl hydrolases family 17	[R] KOG0286 G-protein beta subunit	Guanine nucleotide-binding protein subunit beta-2 OS=Nicotiana tabacum PE=2 SV=1	GO:0007186//G-protein coupled receptor signaling pathway;GO:0007165//signal transduction;GO:0005886//plasma membrane
CL1274.Contig6_All	-4.65542	0.000153664	-6.75362	2.31e-14	-2.0982	3.28e-07	CL1274.Contig6_All			K10579//ubiquitin-conjugating enzyme E2 M+ko04120//Ubiquitin mediated proteolysis	AY157723.1 Olea europaea RUB1 conjugating enzyme (ORCE) mRNA, complete cds	PREDICTED: NEDD8-conjugating enzyme Ubc12 [Ipomoea nil] >XP_019156236.1 PREDICTED: NEDD8-conjugating enzyme Ubc12 [Ipomoea nil]	Ubiquitin-conjugating enzyme	[O] KOG0420 Ubiquitin-protein ligase	NEDD8-conjugating enzyme Ubc12 OS=Arabidopsis thaliana GN=RCE1 PE=1 SV=1
CL1274.Contig8_All	4.48814	0.000285248	-2.5788	8.8e-12	-7.06694	1.15e-16	CL1274.Contig8_All			K10579//ubiquitin-conjugating enzyme E2 M+ko04120//Ubiquitin mediated proteolysis	AY157723.1 Olea europaea RUB1 conjugating enzyme (ORCE) mRNA, complete cds	PREDICTED: NEDD8-conjugating enzyme Ubc12 [Ipomoea nil] >XP_019156236.1 PREDICTED: NEDD8-conjugating enzyme Ubc12 [Ipomoea nil]	Maf1 regulator	[O] KOG0420 Ubiquitin-protein ligase	NEDD8-conjugating enzyme Ubc12 OS=Arabidopsis thaliana GN=RCE1 PE=1 SV=1
CL1278.Contig2_All	-1.30846	0.000826324	-2.32092	2.23e-11	-1.01246	0.000425402	CL1278.Contig2_All				AM455682.2 Vitis vinifera contig VV78X188640.8, whole genome shotgun sequence	hypothetical protein VITISV_022906 [Vitis vinifera]
CL1280.Contig11_All	-1.7787	5.06e-18	-3.11555	1.23e-83	-1.33685	1.64e-28	CL1280.Contig11_All			K14376//poly(A) polymerase [EC:2.7.7.19]+ko03015//mRNA surveillance pathway	XM_018982010.1 PREDICTED: Juglans regia nuclear poly(A) polymerase 4-like (LOC109003735), transcript variant X3, mRNA	PREDICTED: nuclear poly(A) polymerase 4-like isoform X4 [Solanum lycopersicum]	Poly(A) polymerase central domain	[A] KOG2245 Poly(A) polymerase and related nucleotidyltransferases	Nuclear poly(A) polymerase 2 OS=Arabidopsis thaliana GN=PAPS2 PE=1 SV=2
CL1280.Contig18_All	-8.73905	3.34e-42	-6.10711	5.18e-10	2.63194	5.33e-32	CL1280.Contig18_All			K14376//poly(A) polymerase [EC:2.7.7.19]+ko03015//mRNA surveillance pathway	XM_018982010.1 PREDICTED: Juglans regia nuclear poly(A) polymerase 4-like (LOC109003735), transcript variant X3, mRNA	PREDICTED: nuclear poly(A) polymerase 4-like isoform X3 [Solanum lycopersicum]	Poly(A) polymerase central domain	[A] KOG2245 Poly(A) polymerase and related nucleotidyltransferases	Nuclear poly(A) polymerase 2 OS=Arabidopsis thaliana GN=PAPS2 PE=1 SV=2
CL1281.Contig32_All	-6.85226	1.04e-14	-8.03872	1.49e-29	-1.18646	1.29e-07	CL1281.Contig32_All			K01103//6-phosphofructo-2-kinase / fructose-2,6-biphosphatase 3 [EC:2.7.1.105 3.1.3.46]+ko00051//Fructose and mannose metabolism	XM_002276358.4 PREDICTED: Vitis vinifera 6-phosphofructo-2-kinase/fructose-2,6-bisphosphatase (LOC100244966), transcript variant X1, mRNA	PREDICTED: 6-phosphofructo-2-kinase/fructose-2,6-bisphosphatase [Vitis vinifera] >CBI15923.3 unnamed protein product, partial [Vitis vinifera]	6-phosphofructo-2-kinase	[G] KOG0234 Fructose-6-phosphate 2-kinase/fructose-2,6-biphosphatase	6-phosphofructo-2-kinase/fructose-2,6-bisphosphatase OS=Arabidopsis thaliana GN=FKFBP PE=1 SV=1	GO:2001070//starch binding;GO:0006003//fructose 2,6-bisphosphate metabolic process;GO:0005524//ATP binding;GO:0006000//fructose metabolic process;GO:0003873//6-phosphofructo-2-kinase activity
CL1287.Contig7_All	-7.71587	6.83e-24	-4.87007	3.47e-05	2.8458	1.18e-17	CL1287.Contig7_All			K12614//ATP-dependent RNA helicase DDX6/DHH1 [EC:3.6.4.13]+ko03018//RNA degradation;K11338//RuvB-like protein 2 [EC:3.6.4.12]	XM_010662646.2 PREDICTED: Vitis vinifera protease Do-like 9 (LOC100267985), transcript variant X3, mRNA	PREDICTED: protease Do-like 9 [Vitis vinifera] >XP_010660947.1 PREDICTED: protease Do-like 9 [Vitis vinifera] >XP_010660948.1 PREDICTED: protease Do-like 9 [Vitis vinifera]	Trypsin-like peptidase domain	[O] KOG1320 Serine protease	Protease Do-like 9 OS=Arabidopsis thaliana GN=DEGP9 PE=1 SV=1	GO:0004252//serine-type endopeptidase activity
CL1298.Contig3_All	-1.02372	8.53e-27	-2.05248	2.8e-150	-1.02876	2.73e-53	CL1298.Contig3_All			K21383//anthocyanidin 3-O-glucoside 6''-O-acyltransferase [EC:2.3.1.215]+ko00942//Anthocyanin biosynthesis;K13264//isoflavone 7-O-glucoside-6''-O-malonyltransferase [EC:2.3.1.115]+ko00943//Isoflavonoid biosynthesis+ko00944//Flavone and flavonol biosynthesis;K14329//agmatine coumaroyltransferase [EC:2.3.1.64 2.3.1.-]+ko00330//Arginine and proline metabolism		hypothetical protein VITISV_003717 [Vitis vinifera]	Transferase family	[RQ] LSE0274 A Predicted anthocyanin acyltransferase	Malonyl-coenzyme A:anthocyanin 3-O-glucoside-6''-O-malonyltransferase OS=Dahlia pinnata GN=3MAT PE=1 SV=1	GO:0016747//transferase activity, transferring acyl groups other than amino-acyl groups
CL13.Contig16_All	8.1236	6.58e-31	1.43415	2.38e-11	-6.68945	2.25e-13	CL13.Contig16_All		Disease resistance protein (CC-NBS-LRR class) family (best arabidopsis hit)		XM_019224730.1 PREDICTED: Vitis vinifera inactive poly [ADP-ribose] polymerase RCD1 (LOC100260925), transcript variant X2, mRNA	PREDICTED: inactive poly [ADP-ribose] polymerase RCD1 [Solanum tuberosum]	RCD1-SRO-TAF4 (RST) plant domain		Probable inactive poly [ADP-ribose] polymerase SRO5 OS=Arabidopsis thaliana GN=SRO5 PE=1 SV=1	GO:0003950//NAD+ ADP-ribosyltransferase activity
CL13.Contig33_All	1.25207	0.000689414	-2.70288	1.55e-42	-3.95494	1.45e-56	CL13.Contig33_All		Disease resistance protein (CC-NBS-LRR class) family (best arabidopsis hit)		XM_016042253.1 PREDICTED: Ziziphus jujuba inactive poly [ADP-ribose] polymerase RCD1 (LOC107431363), mRNA	PREDICTED: inactive poly [ADP-ribose] polymerase RCD1 [Solanum tuberosum]	WWE domain		Probable inactive poly [ADP-ribose] polymerase SRO2 OS=Arabidopsis thaliana GN=SRO2 PE=1 SV=1	GO:0003950//NAD+ ADP-ribosyltransferase activity
CL13.Contig3_All	-10.2377	6.32e-97	-12.1828	3.24e-275	-1.94518	2.65e-239	CL13.Contig3_All		Disease resistance protein (CC-NBS-LRR class) family (best arabidopsis hit)		XM_019224730.1 PREDICTED: Vitis vinifera inactive poly [ADP-ribose] polymerase RCD1 (LOC100260925), transcript variant X2, mRNA	PREDICTED: inactive poly [ADP-ribose] polymerase RCD1 isoform X1 [Solanum lycopersicum]	Poly(ADP-ribose) polymerase catalytic domain		Probable inactive poly [ADP-ribose] polymerase SRO5 OS=Arabidopsis thaliana GN=SRO5 PE=1 SV=1	GO:0003950//NAD+ ADP-ribosyltransferase activity
CL1302.Contig17_All	-2.12019	4.1e-67	-3.17891	4.85e-221	-1.05871	7.68e-51	CL1302.Contig17_All			K22374//3''-deamino-3''-oxonicotianamine reductase [EC:1.1.1.285]	XM_018602240.1 PREDICTED: Raphanus sativus non-functional NADPH-dependent codeinone reductase 2-like (LOC108828520), mRNA	PREDICTED: non-functional NADPH-dependent codeinone reductase 2 [Vitis vinifera]	Aldo/keto reductase family	[R] KOG1577 Aldo/keto reductase family proteins	NADPH-dependent codeinone reductase 1-2 OS=Papaver somniferum GN=COR1.2 PE=1 SV=1	GO:0016491//oxidoreductase activity
CL1302.Contig2_All	-6.16698	0	-2.98305	1.19e-78	3.18394	0	CL1302.Contig2_All			K22374//3''-deamino-3''-oxonicotianamine reductase [EC:1.1.1.285]	XM_018967713.1 PREDICTED: Juglans regia non-functional NADPH-dependent codeinone reductase 2-like (LOC108992975), mRNA	unnamed protein product, partial [Vitis vinifera]	Aldo/keto reductase family	[R] KOG1577 Aldo/keto reductase family proteins	Non-functional NADPH-dependent codeinone reductase 2 OS=Papaver somniferum GN=COR2 PE=1 SV=1	GO:0016491//oxidoreductase activity
CL1302.Contig4_All	-6.98045	0	-4.00555	3.25e-55	2.9749	0	CL1302.Contig4_All			K22374//3''-deamino-3''-oxonicotianamine reductase [EC:1.1.1.285]	XM_016691298.1 PREDICTED: Capsicum annuum non-functional NADPH-dependent codeinone reductase 2-like (LOC107847050), mRNA	unnamed protein product, partial [Vitis vinifera]	Aldo/keto reductase family	[R] KOG1577 Aldo/keto reductase family proteins	Non-functional NADPH-dependent codeinone reductase 2 OS=Papaver somniferum GN=COR2 PE=1 SV=1
CL1302.Contig5_All	-4.7967	1.44e-27	-7.09667	2.8e-131	-2.29997	1.73e-71	CL1302.Contig5_All			K22374//3''-deamino-3''-oxonicotianamine reductase [EC:1.1.1.285]	XM_018602240.1 PREDICTED: Raphanus sativus non-functional NADPH-dependent codeinone reductase 2-like (LOC108828520), mRNA	unnamed protein product, partial [Vitis vinifera]	Aldo/keto reductase family	[R] KOG1577 Aldo/keto reductase family proteins	NADPH-dependent codeinone reductase 1-2 OS=Papaver somniferum GN=COR1.2 PE=1 SV=1	GO:0016491//oxidoreductase activity
CL1309.Contig2_All	5.7722	2.76e-08	-1.41872	1.02e-06	-7.19092	6.5e-18	CL1309.Contig2_All			K14569//ribosome biogenesis protein BMS1+ko03008//Ribosome biogenesis in eukaryotes	XM_019219943.1 PREDICTED: Vitis vinifera ribosome biogenesis protein BMS1 homolog (LOC100253844), transcript variant X2, mRNA	PREDICTED: ribosome biogenesis protein BMS1 homolog [Vitis vinifera] >XP_019075488.1 PREDICTED: ribosome biogenesis protein BMS1 homolog [Vitis vinifera]	40S ribosome biogenesis protein Tsr1 and BMS1 C-terminal	[J] KOG1951 GTP-binding protein AARP2 involved in 40S ribosome biogenesis	Acidic leucine-rich nuclear phosphoprotein 32-related protein 1 OS=Oryza sativa subsp. japonica GN=Os07g0607800 PE=2 SV=1
CL131.Contig12_All	2.75677	1.16e-27	8.48161	1.26e-36	5.72484	3.1e-07	CL131.Contig12_All			K07428//cytochrome P450 family 4 subfamily X [EC:1.14.14.1]	XM_010646464.1 PREDICTED: Vitis vinifera cytochrome P450 CYP72A219 (LOC100265207), mRNA	Cytochrome P450 72A15 [Ananas comosus]	Cytochrome P450	[QI] KOG0157 Cytochrome P450 CYP4/CYP19/CYP26 subfamilies	Cytochrome P450 CYP72A219 OS=Panax ginseng PE=2 SV=1
CL131.Contig19_All	-7.25663	1.83e-18	-5.13199	6.32e-06	2.12464	8.38e-10	CL131.Contig19_All			K07426//cytochrome P450 family 4 subfamily B polypeptide 1 [EC:1.14.14.1];K07428//cytochrome P450 family 4 subfamily X [EC:1.14.14.1]	XM_010646464.1 PREDICTED: Vitis vinifera cytochrome P450 CYP72A219 (LOC100265207), mRNA	PREDICTED: cytochrome P450 CYP72A219-like [Nelumbo nucifera]	Cytochrome P450	[QI] KOG0157 Cytochrome P450 CYP4/CYP19/CYP26 subfamilies	Cytochrome P450 CYP72A219 OS=Panax ginseng PE=2 SV=1	GO:0016705//oxidoreductase activity, acting on paired donors, with incorporation or reduction of molecular oxygen;GO:0020037//heme binding;GO:0005506//iron ion binding;GO:0016021//integral component of membrane;GO:0004497//monooxygenase activity
CL131.Contig6_All	1.67801	1.29e-05	6.62575	5.49e-13	4.94774	0.000107628	CL131.Contig6_All			K07428//cytochrome P450 family 4 subfamily X [EC:1.14.14.1];K07426//cytochrome P450 family 4 subfamily B polypeptide 1 [EC:1.14.14.1]	XM_016013048.1 PREDICTED: Ziziphus jujuba cytochrome P450 CYP72A219-like (LOC107405960), mRNA	cytochrome P450 CYP72A219-like [Sesamum indicum]	Cytochrome P450	[QI] KOG0157 Cytochrome P450 CYP4/CYP19/CYP26 subfamilies	Cytochrome P450 CYP72A219 OS=Panax ginseng PE=2 SV=1	GO:0016705//oxidoreductase activity, acting on paired donors, with incorporation or reduction of molecular oxygen;GO:0020037//heme binding;GO:0005506//iron ion binding;GO:0016021//integral component of membrane;GO:0004497//monooxygenase activity
CL1311.Contig4_All	1.4176	3.21e-29	2.78303	6.64e-70	1.36544	4.78e-11	CL1311.Contig4_All			K10843//DNA excision repair protein ERCC-3 [EC:3.6.4.12]+ko03420//Nucleotide excision repair+ko03022//Basal transcription factors	XM_002273408.4 PREDICTED: Vitis vinifera DNA repair helicase XPB1 (LOC100250174), mRNA	PREDICTED: DNA repair helicase XPB1 [Vitis vinifera]	ERCC3/RAD25/XPB C-terminal helicase	[KL] KOG1123 RNA polymerase II transcription initiation/nucleotide excision repair factor TFIIH, 3'-5' helicase subunit SSL2	DNA repair helicase XPB1 OS=Arabidopsis thaliana GN=XPB1 PE=2 SV=3	GO:0003677//DNA binding;GO:0005524//ATP binding;GO:0006367//transcription initiation from RNA polymerase II promoter;GO:0006289//nucleotide-excision repair;GO:0004003//ATP-dependent DNA helicase activity
CL1317.Contig8_All	6.63208	2.32e-13	2.08544	1.58e-07	-4.54665	0.000573296	CL1317.Contig8_All			K14611//solute carrier family 23 (nucleobase transporter), member 1/2	XM_018991082.1 PREDICTED: Juglans regia nucleobase-ascorbate transporter 3-like (LOC109010300), mRNA	PREDICTED: nucleobase-ascorbate transporter 3 [Nicotiana attenuata] >OIT39878.1 nucleobase-ascorbate transporter 3 [Nicotiana attenuata]	Permease family	[F] KOG1292 Xanthine/uracil transporters	Nucleobase-ascorbate transporter 3 OS=Arabidopsis thaliana GN=NAT3 PE=2 SV=2	GO:0055085//transmembrane transport;GO:0016021//integral component of membrane;GO:0005215//transporter activity
CL1319.Contig2_All	7.00115	1.9e-16	-1.59985	2.04e-17	-8.601	3.51e-40	CL1319.Contig2_All			K03002//DNA-directed RNA polymerase I subunit RPA2 [EC:2.7.7.6]+ko00230//Purine metabolism+ko03020//RNA polymerase+ko01100//Metabolic pathways+ko00240//Pyrimidine metabolism	XM_010660782.2 PREDICTED: Vitis vinifera DNA-directed RNA polymerase I subunit 2 (LOC100241130), transcript variant X3, mRNA	PREDICTED: DNA-directed RNA polymerase I subunit 2 isoform X1 [Vitis vinifera]	RNA polymerase Rpb2, domain 6	[K] KOG0216 RNA polymerase I, second largest subunit	DNA-directed RNA polymerase I subunit 2 OS=Arabidopsis thaliana GN=NRPA2 PE=2 SV=1	GO:0003899//DNA-directed 5'-3' RNA polymerase activity;GO:0032549//ribonucleoside binding;GO:0003677//DNA binding;GO:0005634//nucleus;GO:0006351//transcription, DNA-templated
CL1346.Contig6_All	2.36989	3.12e-87	3.81958	1.2e-140	1.44968	7.58e-10	CL1346.Contig6_All		PREDICTED: Vitis vinifera hypothetical protein LOC100243272 (LOC100243272), mRNA	K13420//LRR receptor-like serine/threonine-protein kinase FLS2 [EC:2.7.11.1]+ko04016//MAPK signaling pathway - plant+ko04626//Plant-pathogen interaction	XM_002319151.2 Populus trichocarpa hypothetical protein (POPTR_0013s06050g) mRNA, complete cds	PREDICTED: probable inactive leucine-rich repeat receptor-like protein kinase At3g03770 [Vitis vinifera] >XP_010653175.1 PREDICTED: probable inactive leucine-rich repeat receptor-like protein kinase At3g03770 [Vitis vinifera] >XP_010653176.1 PREDICTED: probable inactive leucine-rich repeat receptor-like protein kinase At3g03770 [Vitis vinifera] >XP_010653177.1 PREDICTED: probable inactive leucine…	Leucine Rich repeats (2 copies)	[T] LSE0002 A Receptor protein kinase containing LRR repeats	Probable inactive leucine-rich repeat receptor-like protein kinase At3g03770 OS=Arabidopsis thaliana GN=At3g03770 PE=2 SV=1	GO:0005524//ATP binding;GO:0004672//protein kinase activity;GO:0016021//integral component of membrane
CL1349.Contig3_All	1.42341	9.56e-07	7.34294	2.08e-19	5.91953	4.38e-08	CL1349.Contig3_All		Arabidopsis thaliana mRNA for ADR1, complete cds, clone: RAFL15-45-C23	K01662//1-deoxy-D-xylulose-5-phosphate synthase [EC:2.2.1.7]+ko00900//Terpenoid backbone biosynthesis+ko01100//Metabolic pathways+ko01110//Biosynthesis of secondary metabolites+ko00730//Thiamine metabolism	XM_021787343.1 PREDICTED: Hevea brasiliensis probable 1-deoxy-D-xylulose-5-phosphate synthase, chloroplastic (LOC110637308), transcript variant X1, mRNA	probable 1-deoxy-D-xylulose-5-phosphate synthase, chloroplastic isoform X1 [Hevea brasiliensis]	1-deoxy-D-xylulose-5-phosphate synthase	[G] KOG0523 Transketolase	Probable 1-deoxy-D-xylulose-5-phosphate synthase, chloroplastic OS=Capsicum annuum GN=TKT2 PE=2 SV=1	GO:0016114//terpenoid biosynthetic process;GO:0008661//1-deoxy-D-xylulose-5-phosphate synthase activity
CL136.Contig11_All	4.14232	7.05e-45	1.69097	3.48e-19	-2.45134	9.71e-10	CL136.Contig11_All			K12825//splicing factor 3A subunit 1+ko03040//Spliceosome	XM_010646176.2 PREDICTED: Vitis vinifera splicing factor, suppressor of white-apricot homolog (LOC100250252), transcript variant X2, mRNA	PREDICTED: splicing factor, suppressor of white-apricot homolog isoform X2 [Nelumbo nucifera] >XP_019052735.1 PREDICTED: splicing factor, suppressor of white-apricot homolog isoform X2 [Nelumbo nucifera] >XP_019052736.1 PREDICTED: splicing factor, suppressor of white-apricot homolog isoform X2 [Nelumbo nucifera]	Surp module	[A] KOG1847 mRNA splicing factor	Probable splicing factor 3A subunit 1 OS=Arabidopsis thaliana GN=At1g14650 PE=1 SV=2	GO:0006396//RNA processing;GO:0003723//RNA binding
CL1364.Contig17_All	7.4445	4.07e-21	1.17858	3.42e-06	-6.26592	1.93e-10	CL1364.Contig17_All			K14408//cleavage stimulation factor subunit 3+ko03015//mRNA surveillance pathway	XM_002265157.4 PREDICTED: Vitis vinifera cleavage stimulation factor subunit 77 (LOC100262033), transcript variant X1, mRNA	PREDICTED: cleavage stimulation factor subunit 77 [Nicotiana attenuata] >XP_019239430.1 PREDICTED: cleavage stimulation factor subunit 77 [Nicotiana attenuata] >OIT21030.1 cleavage stimulation factor subunit 77 [Nicotiana attenuata]	Suppressor of forked protein (Suf)	[A] KOG1914 mRNA cleavage and polyadenylation factor I complex, subunit RNA14	Cleavage stimulation factor subunit 77 OS=Arabidopsis thaliana GN=CSTF77 PE=1 SV=1	GO:0006397//mRNA processing;GO:0005634//nucleus
CL1365.Contig1_All	-1.12614	5.6e-06	6.50381	3.92e-12	7.62995	1.01e-21	CL1365.Contig1_All			K03327//multidrug resistance protein, MATE family	XM_012628669.1 PREDICTED: Gossypium raimondii protein TRANSPARENT TESTA 12 (LOC105798557), mRNA	PREDICTED: protein DETOXIFICATION 35 [Ricinus communis] >EEF49069.1 multidrug resistance pump, putative [Ricinus communis]	MatE	[R] KOG1347 Uncharacterized membrane protein, predicted efflux pump	Protein DETOXIFICATION 35 OS=Arabidopsis thaliana GN=DTX35 PE=1 SV=1	GO:0016021//integral component of membrane;GO:0015238//drug transmembrane transporter activity;GO:0015297//antiporter activity;GO:0006855//drug transmembrane transport
CL1369.Contig12_All	2.47289	8.97e-34	1.0992	2.46e-12	-1.37369	4.44e-08	CL1369.Contig12_All			K01054//acylglycerol lipase [EC:3.1.1.23]+ko01100//Metabolic pathways+ko00561//Glycerolipid metabolism	XM_010662124.2 PREDICTED: Vitis vinifera caffeoylshikimate esterase (LOC100261782), mRNA	PREDICTED: caffeoylshikimate esterase-like [Nicotiana sylvestris] >XP_016437718.1 PREDICTED: caffeoylshikimate esterase-like [Nicotiana tabacum]	Serine aminopeptidase, S33	[I] KOG1455 Lysophospholipase	Caffeoylshikimate esterase OS=Arabidopsis thaliana GN=CSE PE=1 SV=1
CL1369.Contig8_All	10.1643	2.76e-94	2.71022	8.1e-92	-7.45408	7.25e-21	CL1369.Contig8_All			K01054//acylglycerol lipase [EC:3.1.1.23]+ko01100//Metabolic pathways+ko00561//Glycerolipid metabolism	XM_018114467.1 PREDICTED: Theobroma cacao phosphomannomutase/phosphoglucomutase (LOC18609818), mRNA	uncharacterized protein LOC105634080 isoform X2 [Jatropha curcas]	Serine aminopeptidase, S33	[G] KOG1220 Phosphoglucomutase/phosphomannomutase	Caffeoylshikimate esterase OS=Arabidopsis thaliana GN=CSE PE=1 SV=1	GO:0005975//carbohydrate metabolic process;GO:0016868//intramolecular transferase activity, phosphotransferases
CL1371.Contig1_All	-1.12248	0.000853029	-2.30845	2.2e-15	-1.18598	1.93e-06	CL1371.Contig1_All			K08770//ubiquitin C	XM_021819505.1 PREDICTED: Hevea brasiliensis large proline-rich protein BAG6 (LOC110661015), transcript variant X1, mRNA	PREDICTED: large proline-rich protein BAG6-like isoform X2 [Juglans regia]	Ubiquitin family	[O] KOG4248 Ubiquitin-like protein, regulator of apoptosis	Polyubiquitin 12 OS=Arabidopsis thaliana GN=UBQ12 PE=3 SV=1
CL1374.Contig3_All	-1.32975	7.91e-10	1.20275	0.000129882	2.5325	1.16e-20	CL1374.Contig3_All				AM429673.2 Vitis vinifera contig VV78X192093.19, whole genome shotgun sequence
CL1378.Contig3_All	2.17519	1.29e-16	1.00181	1.1e-06	-1.17338	0.000224445	CL1378.Contig3_All			K13806//sn1-specific diacylglycerol lipase [EC:3.1.1.-]	XM_002276350.3 PREDICTED: Vitis vinifera uncharacterized LOC100262118 (LOC100262118), mRNA	hypothetical protein L484_027187 [Morus notabilis] >EXC20630.1 hypothetical protein L484_027187 [Morus notabilis]	Lipase 3 N-terminal region	[IOT] KOG2088 Predicted lipase/calmodulin-binding heat-shock protein		GO:0016042//lipid catabolic process;GO:0016787//hydrolase activity
CL1397.Contig10_All	2.09944	6.53e-48	9.77317	3.93e-74	7.67374	2.82e-22	CL1397.Contig10_All			K15333//tRNA guanosine-2'-O-methyltransferase [EC:2.1.1.34];K13199//plasminogen activator inhibitor 1 RNA-binding protein;K14568//rRNA small subunit pseudouridine methyltransferase Nep1 [EC:2.1.1.260]+ko03008//Ribosome biogenesis in eukaryotes	XM_008231221.2 PREDICTED: Prunus mume subtilisin-like protease SBT5.3 (LOC103328805), mRNA	subtilisin-like protease SBT5.3 [Sesamum indicum]	Subtilase family	[OR] LSE0115 A Subtilisin-like proteinase	Subtilisin-like protease SBT3.9 OS=Arabidopsis thaliana GN=SBT3.9 PE=3 SV=1
CL1397.Contig11_All	1.93099	4.26e-52	3.34898	1.58e-97	1.41799	7.71e-10	CL1397.Contig11_All			K15333//tRNA guanosine-2'-O-methyltransferase [EC:2.1.1.34];K12619//5'-3' exoribonuclease 2 [EC:3.1.13.-]+ko03018//RNA degradation+ko03008//Ribosome biogenesis in eukaryotes;K13199//plasminogen activator inhibitor 1 RNA-binding protein;K14568//rRNA small subunit pseudouridine methyltransferase Nep1 [EC:2.1.1.260]+ko03008//Ribosome biogenesis in eukaryotes	XM_008231221.2 PREDICTED: Prunus mume subtilisin-like protease SBT5.3 (LOC103328805), mRNA	PREDICTED: subtilisin-like protease SBT5.3 [Theobroma cacao]	Subtilase family	[OR] LSE0115 A Subtilisin-like proteinase	Subtilisin-like protease SBT5.6 OS=Arabidopsis thaliana GN=SBT5.6 PE=2 SV=1	GO:0004252//serine-type endopeptidase activity
CL1397.Contig4_All	8.94076	1.33e-48	3.33517	8.31e-49	-5.60559	3.98e-07	CL1397.Contig4_All			K22733//magnesium transporter	XM_002262849.3 PREDICTED: Vitis vinifera pentatricopeptide repeat-containing protein At2g27610 (LOC100240768), mRNA	PREDICTED: pentatricopeptide repeat-containing protein At2g27610 [Vitis vinifera]	PPR repeat family	[R] KOG4197 FOG: PPR repeat	Pentatricopeptide repeat-containing protein At2g27610 OS=Arabidopsis thaliana GN=PCMP-H60 PE=2 SV=1	GO:0008270//zinc ion binding
CL1401.Contig1_All	5.53291	2.81e-07	-2.06418	7.71e-13	-7.5971	1.15e-22	CL1401.Contig1_All			K13093//HIV Tat-specific factor 1	XM_017359495.1 PREDICTED: Daucus carota subsp. sativus splicing factor U2AF-associated protein 2 (LOC108192948), mRNA	PREDICTED: splicing factor U2AF-associated protein 2 isoform X1 [Nelumbo nucifera]	RNA recognition motif. (a.k.a. RRM, RBD, or RNP domain)	[K] KOG1548 Transcription elongation factor TAT-SF1	Transcription initiation factor TFIID subunit 15 OS=Arabidopsis thaliana GN=TAF15 PE=1 SV=1	GO:0003723//RNA binding;GO:0000398//mRNA splicing, via spliceosome
CL1407.Contig10_All	1.0964	1.35e-07	3.78991	4.32e-30	2.69351	8.6e-11	CL1407.Contig10_All			K12835//ATP-dependent RNA helicase DDX42 [EC:3.6.4.13]+ko03040//Spliceosome	XM_002270967.4 PREDICTED: Vitis vinifera beta-carotene isomerase D27, chloroplastic (LOC100253777), mRNA	beta-carotene isomerase D27, chloroplastic isoform X1 [Jatropha curcas]	Domain of unknown function (DUF4033)	[A] KOG0339 ATP-dependent RNA helicase	DEAD-box ATP-dependent RNA helicase 24 OS=Oryza sativa subsp. japonica GN=Os03g0308500 PE=2 SV=1
CL1418.Contig3_All	1.83943	1.94e-16	3.45332	2.53e-32	1.61389	9.81e-05	CL1418.Contig3_All			K00799//glutathione S-transferase [EC:2.5.1.18]+ko00480//Glutathione metabolism	XM_002281539.4 PREDICTED: Vitis vinifera glutathione S-transferase L3 (LOC100267329), mRNA	protein IN2-1 homolog B [Prunus persica] >ONI24059.1 hypothetical protein PRUPE_2G221700 [Prunus persica]	Glutathione S-transferase, N-terminal domain	[O] KOG0406 Glutathione S-transferase	Protein IN2-1 homolog B OS=Oryza sativa subsp. japonica GN=GSTZ5 PE=2 SV=1	GO:0004364//glutathione transferase activity;GO:0006749//glutathione metabolic process;GO:0005737//cytoplasm;GO:0010731//protein glutathionylation
CL1423.Contig4_All	1.2392	4.3e-12	2.47997	1.41e-29	1.24077	1.05e-05	CL1423.Contig4_All			K03686//molecular chaperone DnaJ	XR_001132388.1 PREDICTED: Gossypium raimondii dnaJ homolog subfamily B member 8 (LOC105789981), transcript variant X3, misc_RNA	dnaJ homolog subfamily B member 8 isoform X2 [Jatropha curcas]	DnaJ domain	[O] KOG0714 Molecular chaperone (DnaJ superfamily)	DnaJ protein ERDJ3A OS=Oryza sativa subsp. japonica GN=ERDJ3A PE=1 SV=2
CL1434.Contig8_All	-1.59626	6.74e-17	1.13194	7.74e-05	2.7282	2.31e-31	CL1434.Contig8_All			K01074//palmitoyl-protein thioesterase [EC:3.1.2.22]+ko01100//Metabolic pathways+ko00062//Fatty acid elongation+ko01212//Fatty acid metabolism	XM_022147026.1 PREDICTED: Helianthus annuus palmitoyl-protein thioesterase 1 (LOC110900125), transcript variant X3, mRNA	unnamed protein product [Coffea canephora]	Palmitoyl protein thioesterase	[IO] KOG2541 Palmitoyl protein thioesterase		GO:0098599//palmitoyl hydrolase activity
CL1449.Contig2_All	-6.12851	9.37e-63	-3.59295	8.19e-11	2.53557	6.92e-38	CL1449.Contig2_All					hypothetical protein PRUPE_1G032000 [Prunus persica]			Glu S.griseus protease inhibitor OS=Momordica charantia PE=1 SV=1
CL1449.Contig3_All	-5.13619	1.61e-284	-7.35353	0	-2.21734	0	CL1449.Contig3_All					PREDICTED: inhibitor of trypsin and hageman factor-like [Citrus sinensis]			Wound-induced proteinase inhibitor 1 OS=Solanum peruvianum PE=3 SV=1	GO:0009611//response to wounding;GO:0004867//serine-type endopeptidase inhibitor activity
CL1457.Contig18_All	-6.15227	5.91e-10	-8.83163	7.13e-46	-2.67936	1.12e-34	CL1457.Contig18_All		Protein kinase superfamily protein (best arabidopsis hit)	K20779//E3 ubiquitin-protein ligase RNF168 [EC:2.3.2.31]	XM_019344425.1 PREDICTED: Ipomoea nil LON peptidase N-terminal domain and RING finger protein 1 (LOC109193563), mRNA	LON peptidase N-terminal domain and RING finger protein 1 isoform X3 [Sesamum indicum]	Zinc finger, C3HC4 type (RING finger)	[O] KOG4159 Predicted E3 ubiquitin ligase	E3 ubiquitin-protein ligase RMA1H1 OS=Capsicum annuum GN=RMA1H1 PE=1 SV=1
CL1457.Contig19_All	-7.94048	4.31e-27	-9.06459	3.94e-52	-1.12411	4.3e-13	CL1457.Contig19_All		Protein kinase superfamily protein (best arabidopsis hit)	K20779//E3 ubiquitin-protein ligase RNF168 [EC:2.3.2.31]	XM_018995348.1 PREDICTED: Juglans regia probable receptor-like protein kinase At5g61350 (LOC109013310), mRNA	LON peptidase N-terminal domain and RING finger protein 1 isoform X3 [Sesamum indicum]	Zinc finger, C3HC4 type (RING finger)	[O] KOG4159 Predicted E3 ubiquitin ligase	E3 ubiquitin-protein ligase RMA1H1 OS=Capsicum annuum GN=RMA1H1 PE=1 SV=1
CL146.Contig15_All	-1.03113	3.85e-40	1.89223	2.74e-50	2.92335	8.52e-164	CL146.Contig15_All		Regulator of chromosome condensation (RCC1) family protein (best arabidopsis hit)	K10614//E3 ubiquitin-protein ligase HERC3 [EC:2.3.2.26]+ko04120//Ubiquitin mediated proteolysis	XM_018129428.1 PREDICTED: Theobroma cacao ultraviolet-B receptor UVR8 (LOC18586071), transcript variant X1, mRNA	PREDICTED: ultraviolet-B receptor UVR8 isoform X1 [Theobroma cacao] >XP_007009291.2 PREDICTED: ultraviolet-B receptor UVR8 isoform X1 [Theobroma cacao] >XP_007009290.2 PREDICTED: ultraviolet-B receptor UVR8 isoform X1 [Theobroma cacao] >XP_017984918.1 PREDICTED: ultraviolet-B receptor UVR8 isoform X1 [Theobroma cacao]	Regulator of chromosome condensation (RCC1) repeat	[S] KOG1426 FOG: RCC1 domain	PH, RCC1 and FYVE domains-containing protein 1 OS=Arabidopsis thaliana GN=PRAF1 PE=1 SV=1
CL1463.Contig1_All	-1.37669	9.95e-26	3.12208	1.39e-28	4.49877	4.41e-89	CL1463.Contig1_All			K15104//solute carrier family 25 (mitochondrial oxoglutarate transporter), member 11	XM_009631868.2 PREDICTED: Nicotiana tomentosiformis mitochondrial uncoupling protein 5-like (LOC104120148), mRNA	PREDICTED: mitochondrial uncoupling protein 5-like [Nelumbo nucifera]	Mitochondrial carrier protein	[C] KOG0759 Mitochondrial oxoglutarate/malate carrier proteins	Mitochondrial uncoupling protein 4 OS=Arabidopsis thaliana GN=PUMP4 PE=2 SV=1	GO:0015729//oxaloacetate transport;GO:0055085//transmembrane transport;GO:0015709//thiosulfate transport;GO:0008272//sulfate transport;GO:0015141//succinate transmembrane transporter activity;GO:0015131//oxaloacetate transmembrane transporter activity;GO:0071422//succinate transmembrane transport;GO:0006839//mitochondrial transport;GO:0071423//malate transmembrane transport;GO:0015116//sulfate tr…
CL1463.Contig2_All	-3.31668	5.92e-62	6.12897	7.36e-10	9.44565	2.65e-60	CL1463.Contig2_All			K15104//solute carrier family 25 (mitochondrial oxoglutarate transporter), member 11	XM_010267864.2 PREDICTED: Nelumbo nucifera mitochondrial uncoupling protein 5-like (LOC104603747), mRNA	PREDICTED: mitochondrial uncoupling protein 5 [Vitis vinifera]	Mitochondrial carrier protein	[C] KOG0759 Mitochondrial oxoglutarate/malate carrier proteins	Mitochondrial uncoupling protein 4 OS=Arabidopsis thaliana GN=PUMP4 PE=2 SV=1	GO:0015729//oxaloacetate transport;GO:0055085//transmembrane transport;GO:0015709//thiosulfate transport;GO:0008272//sulfate transport;GO:0015141//succinate transmembrane transporter activity;GO:0015131//oxaloacetate transmembrane transporter activity;GO:0071422//succinate transmembrane transport;GO:0006839//mitochondrial transport;GO:0071423//malate transmembrane transport;GO:0015116//sulfate tr…
CL1463.Contig3_All	-2.71381	2.83e-178	2.26923	1.74e-24	4.98305	1.1e-276	CL1463.Contig3_All			K15104//solute carrier family 25 (mitochondrial oxoglutarate transporter), member 11	XM_016695593.1 PREDICTED: Capsicum annuum mitochondrial uncoupling protein 5 (LOC107850822), mRNA	PREDICTED: mitochondrial uncoupling protein 5-like [Nelumbo nucifera]	Mitochondrial carrier protein	[C] KOG0759 Mitochondrial oxoglutarate/malate carrier proteins	Mitochondrial uncoupling protein 4 OS=Arabidopsis thaliana GN=PUMP4 PE=2 SV=1	GO:0015729//oxaloacetate transport;GO:0055085//transmembrane transport;GO:0015709//thiosulfate transport;GO:0008272//sulfate transport;GO:0015141//succinate transmembrane transporter activity;GO:0015131//oxaloacetate transmembrane transporter activity;GO:0071422//succinate transmembrane transport;GO:0006839//mitochondrial transport;GO:0071423//malate transmembrane transport;GO:0015116//sulfate tr…
CL1474.Contig20_All	-2.6655	3.25e-10	-1.55224	0.000893334	1.11326	0.000760328	CL1474.Contig20_All			K01535//H+-transporting ATPase [EC:3.6.3.6]+ko00190//Oxidative phosphorylation	XM_012213378.2 PREDICTED: Jatropha curcas ATPase 10, plasma membrane-type (LOC105631300), mRNA	PREDICTED: ATPase 10, plasma membrane-type [Beta vulgaris subsp. vulgaris] >KMT04708.1 hypothetical protein BVRB_7g168900 [Beta vulgaris subsp. vulgaris]	ACT domain	[P] KOG0205 Plasma membrane H+-transporting ATPase	ATPase 10, plasma membrane-type OS=Arabidopsis thaliana GN=AHA10 PE=2 SV=2
CL1474.Contig30_All	-7.36103	1.41e-19	-5.23338	3.02e-06	2.12764	1.86e-10	CL1474.Contig30_All			K01535//H+-transporting ATPase [EC:3.6.3.6]+ko00190//Oxidative phosphorylation	XM_019222261.1 PREDICTED: Vitis vinifera ATPase 10, plasma membrane-type (LOC100265284), mRNA	plasma membrane H+-ATPase 10 [Sesuvium portulacastrum]		[P] KOG0205 Plasma membrane H+-transporting ATPase	Plasma membrane ATPase OS=Oryza sativa subsp. japonica GN=Os04g0656100 PE=2 SV=1	GO:0005524//ATP binding;GO:0016021//integral component of membrane
CL1475.Contig1_All	1.29345	5.2e-22	3.0457	6.01e-65	1.75225	2.79e-14	CL1475.Contig1_All					probable glycosyltransferase At5g03795 [Sesamum indicum]	Protein of unknown function (DUF4044)	[GMW] KOG1021 Acetylglucosaminyltransferase EXT1/exostosin 1	Probable glycosyltransferase At5g03795 OS=Arabidopsis thaliana GN=At5g03795 PE=3 SV=2
CL1475.Contig2_All	1.38156	8e-306	2.50933	0	1.12777	3.3e-87	CL1475.Contig2_All			K18789//xylogalacturonan beta-1,3-xylosyltransferase [EC:2.4.2.41]	XM_002283982.4 PREDICTED: Vitis vinifera probable glycosyltransferase At5g03795 (LOC100257921), mRNA	probable glycosyltransferase At5g03795 [Sesamum indicum]	Exostosin family	[GMW] KOG1021 Acetylglucosaminyltransferase EXT1/exostosin 1	Probable glycosyltransferase At5g03795 OS=Arabidopsis thaliana GN=At5g03795 PE=3 SV=2	GO:0006486//protein glycosylation;GO:0016757//transferase activity, transferring glycosyl groups;GO:0016021//integral component of membrane
CL1482.Contig8_All	6.19261	1.42e-116	2.65633	3.8e-76	-3.53628	2.77e-16	CL1482.Contig8_All			K22696//protein-lysine N-methyltransferase EEF2KMT [EC:2.1.1.-]	XM_021961809.1 PREDICTED: Prunus avium branched-chain-amino-acid aminotransferase-like protein 1 (LOC110759707), mRNA	PREDICTED: branched-chain-amino-acid aminotransferase-like protein 1 isoform X2 [Nelumbo nucifera]	Amino-transferase class IV	[E] KOG0975 Branched chain aminotransferase BCAT1, pyridoxal phosphate enzymes type IV superfamily	Branched-chain-amino-acid aminotransferase-like protein 1 OS=Arabidopsis thaliana GN=At3g05190 PE=2 SV=1	GO:0008152//metabolic process;GO:0008483//transaminase activity
CL1489.Contig1_All	-1.0607	9.36e-08	1.08595	7.26e-05	2.14665	3.3e-18	CL1489.Contig1_All				XM_016641988.1 PREDICTED: Nicotiana tabacum uncharacterized LOC107816282 (LOC107816282), mRNA	PREDICTED: uncharacterized protein LOC102587842 isoform X1 [Solanum tuberosum]	Cholesterol-capturing domain	[R] KOG1454 Predicted hydrolase/acyltransferase (alpha/beta hydrolase superfamily)		GO:0016021//integral component of membrane
CL149.Contig21_All	-8.791	1.99e-43	-7.67401	4.28e-24	1.11698	5.93e-11	CL149.Contig21_All			K14652//3,4-dihydroxy 2-butanone 4-phosphate synthase / GTP cyclohydrolase II [EC:4.1.99.12 3.5.4.25]+ko00740//Riboflavin metabolism+ko01100//Metabolic pathways+ko00790//Folate biosynthesis+ko01110//Biosynthesis of secondary metabolites	XR_002030279.1 PREDICTED: Vitis vinifera monofunctional riboflavin biosynthesis protein RIBA 3, chloroplastic (LOC100267389), transcript variant X2, misc_RNA	hypothetical protein CISIN_1g009309mg [Citrus sinensis]	GTP cyclohydrolase II	[H] KOG1284 Bifunctional GTP cyclohydrolase II/3,4-dihydroxy-2butanone-4-phosphate synthase	Monofunctional riboflavin biosynthesis protein RIBA 3, chloroplastic OS=Arabidopsis thaliana GN=RIBA3 PE=1 SV=1	GO:0008686//3,4-dihydroxy-2-butanone-4-phosphate synthase activity;GO:0003935//GTP cyclohydrolase II activity;GO:0009231//riboflavin biosynthetic process;GO:0005737//cytoplasm
CL149.Contig24_All	5.26492	2.6e-06	-5.35921	3.73e-195	-10.6241	1.76e-121	CL149.Contig24_All		PREDICTED: Vitis vinifera hypothetical protein LOC100250803 (LOC100250803), mRNA	K14652//3,4-dihydroxy 2-butanone 4-phosphate synthase / GTP cyclohydrolase II [EC:4.1.99.12 3.5.4.25]+ko00740//Riboflavin metabolism+ko01100//Metabolic pathways+ko00790//Folate biosynthesis+ko01110//Biosynthesis of secondary metabolites	XR_002030279.1 PREDICTED: Vitis vinifera monofunctional riboflavin biosynthesis protein RIBA 3, chloroplastic (LOC100267389), transcript variant X2, misc_RNA	monofunctional riboflavin biosynthesis protein RIBA 3, chloroplastic isoform X1 [Hevea brasiliensis]	GTP cyclohydrolase II	[H] KOG1284 Bifunctional GTP cyclohydrolase II/3,4-dihydroxy-2butanone-4-phosphate synthase	Monofunctional riboflavin biosynthesis protein RIBA 3, chloroplastic OS=Arabidopsis thaliana GN=RIBA3 PE=1 SV=1	GO:0008686//3,4-dihydroxy-2-butanone-4-phosphate synthase activity;GO:0003935//GTP cyclohydrolase II activity;GO:0009231//riboflavin biosynthetic process
CL149.Contig27_All	-1.20196	3.23e-09	3.52087	1.17e-14	4.72283	1.73e-35	CL149.Contig27_All		PREDICTED: Vitis vinifera hypothetical protein LOC100250803 (LOC100250803), mRNA	K14652//3,4-dihydroxy 2-butanone 4-phosphate synthase / GTP cyclohydrolase II [EC:4.1.99.12 3.5.4.25]+ko00740//Riboflavin metabolism+ko01100//Metabolic pathways+ko00790//Folate biosynthesis+ko01110//Biosynthesis of secondary metabolites	XR_002030279.1 PREDICTED: Vitis vinifera monofunctional riboflavin biosynthesis protein RIBA 3, chloroplastic (LOC100267389), transcript variant X2, misc_RNA	hypothetical protein CISIN_1g009309mg [Citrus sinensis]	GTP cyclohydrolase II	[H] KOG1284 Bifunctional GTP cyclohydrolase II/3,4-dihydroxy-2butanone-4-phosphate synthase	Monofunctional riboflavin biosynthesis protein RIBA 3, chloroplastic OS=Arabidopsis thaliana GN=RIBA3 PE=1 SV=1	GO:0008686//3,4-dihydroxy-2-butanone-4-phosphate synthase activity;GO:0003935//GTP cyclohydrolase II activity;GO:0009231//riboflavin biosynthetic process;GO:0005737//cytoplasm
CL149.Contig34_All	-4.72932	8.55e-84	4.84533	5.2e-05	9.57465	1e-64	CL149.Contig34_All		PREDICTED: Vitis vinifera hypothetical protein LOC100250803 (LOC100250803), mRNA	K14652//3,4-dihydroxy 2-butanone 4-phosphate synthase / GTP cyclohydrolase II [EC:4.1.99.12 3.5.4.25]+ko00740//Riboflavin metabolism+ko01100//Metabolic pathways+ko00790//Folate biosynthesis+ko01110//Biosynthesis of secondary metabolites	XR_002030279.1 PREDICTED: Vitis vinifera monofunctional riboflavin biosynthesis protein RIBA 3, chloroplastic (LOC100267389), transcript variant X2, misc_RNA	monofunctional riboflavin biosynthesis protein RIBA 3, chloroplastic isoform X1 [Hevea brasiliensis]	GTP cyclohydrolase II	[H] KOG1284 Bifunctional GTP cyclohydrolase II/3,4-dihydroxy-2butanone-4-phosphate synthase	Monofunctional riboflavin biosynthesis protein RIBA 3, chloroplastic OS=Arabidopsis thaliana GN=RIBA3 PE=1 SV=1	GO:0008686//3,4-dihydroxy-2-butanone-4-phosphate synthase activity;GO:0003935//GTP cyclohydrolase II activity;GO:0009231//riboflavin biosynthetic process
CL149.Contig4_All	-8.71097	1.49e-41	-10.324	8e-103	-1.61299	1.22e-50	CL149.Contig4_All		PREDICTED: Vitis vinifera hypothetical protein LOC100250803 (LOC100250803), mRNA	K14652//3,4-dihydroxy 2-butanone 4-phosphate synthase / GTP cyclohydrolase II [EC:4.1.99.12 3.5.4.25]+ko00740//Riboflavin metabolism+ko01100//Metabolic pathways+ko00790//Folate biosynthesis+ko01110//Biosynthesis of secondary metabolites	XR_002030279.1 PREDICTED: Vitis vinifera monofunctional riboflavin biosynthesis protein RIBA 3, chloroplastic (LOC100267389), transcript variant X2, misc_RNA	monofunctional riboflavin biosynthesis protein RIBA 3, chloroplastic isoform X2 [Jatropha curcas]	GTP cyclohydrolase II	[H] KOG1284 Bifunctional GTP cyclohydrolase II/3,4-dihydroxy-2butanone-4-phosphate synthase	Monofunctional riboflavin biosynthesis protein RIBA 3, chloroplastic OS=Arabidopsis thaliana GN=RIBA3 PE=1 SV=1	GO:0008686//3,4-dihydroxy-2-butanone-4-phosphate synthase activity;GO:0003935//GTP cyclohydrolase II activity;GO:0009231//riboflavin biosynthetic process;GO:0005737//cytoplasm
CL149.Contig7_All	1.0551	2.58e-11	2.15308	7.39e-30	1.09798	3.17e-06	CL149.Contig7_All		PREDICTED: Vitis vinifera hypothetical protein LOC100250803 (LOC100250803), mRNA	K14652//3,4-dihydroxy 2-butanone 4-phosphate synthase / GTP cyclohydrolase II [EC:4.1.99.12 3.5.4.25]+ko00740//Riboflavin metabolism+ko01100//Metabolic pathways+ko00790//Folate biosynthesis+ko01110//Biosynthesis of secondary metabolites	XR_002030279.1 PREDICTED: Vitis vinifera monofunctional riboflavin biosynthesis protein RIBA 3, chloroplastic (LOC100267389), transcript variant X2, misc_RNA	monofunctional riboflavin biosynthesis protein RIBA 3, chloroplastic isoform X1 [Hevea brasiliensis]	GTP cyclohydrolase II	[H] KOG1284 Bifunctional GTP cyclohydrolase II/3,4-dihydroxy-2butanone-4-phosphate synthase	Monofunctional riboflavin biosynthesis protein RIBA 3, chloroplastic OS=Arabidopsis thaliana GN=RIBA3 PE=1 SV=1	GO:0008686//3,4-dihydroxy-2-butanone-4-phosphate synthase activity;GO:0003935//GTP cyclohydrolase II activity;GO:0009231//riboflavin biosynthetic process
CL149.Contig8_All	-2.2114	4.07e-266	1.41752	1.07e-33	3.62892	0	CL149.Contig8_All		PREDICTED: Vitis vinifera hypothetical protein LOC100250803 (LOC100250803), mRNA	K14652//3,4-dihydroxy 2-butanone 4-phosphate synthase / GTP cyclohydrolase II [EC:4.1.99.12 3.5.4.25]+ko00740//Riboflavin metabolism+ko01100//Metabolic pathways+ko00790//Folate biosynthesis+ko01110//Biosynthesis of secondary metabolites	XR_002030279.1 PREDICTED: Vitis vinifera monofunctional riboflavin biosynthesis protein RIBA 3, chloroplastic (LOC100267389), transcript variant X2, misc_RNA	monofunctional riboflavin biosynthesis protein RIBA 3, chloroplastic isoform X2 [Jatropha curcas]	GTP cyclohydrolase II	[H] KOG1284 Bifunctional GTP cyclohydrolase II/3,4-dihydroxy-2butanone-4-phosphate synthase	Monofunctional riboflavin biosynthesis protein RIBA 3, chloroplastic OS=Arabidopsis thaliana GN=RIBA3 PE=1 SV=1	GO:0008686//3,4-dihydroxy-2-butanone-4-phosphate synthase activity;GO:0003935//GTP cyclohydrolase II activity;GO:0009231//riboflavin biosynthetic process;GO:0005737//cytoplasm
CL1494.Contig2_All	2.29404	2.38e-51	1.11642	4.49e-20	-1.17762	3.28e-10	CL1494.Contig2_All			K09843//(+)-abscisic acid 8'-hydroxylase [EC:1.14.13.93]+ko00906//Carotenoid biosynthesis;K04123//ent-kaurenoic acid hydroxylase [EC:1.14.13.79]+ko00904//Diterpenoid biosynthesis+ko01100//Metabolic pathways+ko01110//Biosynthesis of secondary metabolites	XM_018968505.1 PREDICTED: Juglans regia abscisic acid 8'-hydroxylase 3-like (LOC108993545), mRNA	PREDICTED: abscisic acid 8'-hydroxylase 3-like [Nicotiana tomentosiformis]	Cytochrome P450	[QI] KOG0157 Cytochrome P450 CYP4/CYP19/CYP26 subfamilies	Cytochrome P450 90A1 OS=Arabidopsis thaliana GN=CYP90A1 PE=2 SV=1	GO:0016705//oxidoreductase activity, acting on paired donors, with incorporation or reduction of molecular oxygen;GO:0020037//heme binding;GO:0005506//iron ion binding;GO:0016021//integral component of membrane;GO:0004497//monooxygenase activity
CL1497.Contig5_All	-6.95831	1.3e-15	-5.39662	8.31e-07	1.5617	7.52e-06	CL1497.Contig5_All			K16616//actin-related protein 8, plant	XM_011041575.1 PREDICTED: Populus euphratica actin-related protein 8-like (LOC105136287), transcript variant X2, mRNA	hypothetical protein CCACVL1_11142 [Corchorus capsularis]	Actin	[Z] KOG0676 Actin and related proteins	Actin-related protein 8 OS=Arabidopsis thaliana GN=ARP8 PE=2 SV=1
CL1507.Contig2_All	-1.38948	9.17e-12	-2.57747	2.18e-55	-1.18799	3.12e-19	CL1507.Contig2_All			K01193//beta-fructofuranosidase [EC:3.2.1.26]+ko01100//Metabolic pathways+ko00052//Galactose metabolism+ko00500//Starch and sucrose metabolism		PREDICTED: UPF0481 protein At3g47200-like [Erythranthe guttata] >EYU31471.1 hypothetical protein MIMGU_mgv1a022973mg [Erythranthe guttata]	Plant protein of unknown function	[S] LSE0031 A Uncharacterized protein	UPF0481 protein At3g47200 OS=Arabidopsis thaliana GN=At3g47200 PE=2 SV=1	GO:0016021//integral component of membrane
CL1513.Contig3_All	2.74528	4.76e-54	4.03966	1.63e-76	1.29438	0.000341544	CL1513.Contig3_All					uncharacterized protein LOC110826149 [Carica papaya]	Agglutinin domain
CL1518.Contig1_All	-6.57524	1.35e-12	-5.0366	1.21e-05	1.53865	0.000101896	CL1518.Contig1_All			K01246//DNA-3-methyladenine glycosylase I [EC:3.2.2.20]+ko03410//Base excision repair	XM_019601727.1 PREDICTED: Lupinus angustifolius methyltransferase-like protein 2 (LOC109357711), transcript variant X1, mRNA	PREDICTED: methyltransferase-like protein 2 [Vitis vinifera]	RNA12 protein	[KT] KOG2356 Transcriptional activator, adenine-specific DNA methyltransferase	Methyltransferase-like protein 2 OS=Arabidopsis thaliana GN=At1g19340 PE=2 SV=2	GO:0005634//nucleus;GO:0009007//site-specific DNA-methyltransferase (adenine-specific) activity;GO:0003676//nucleic acid binding
CL1518.Contig20_All	-1.47965	0.000417582	-2.59224	7.95e-13	-1.11258	0.000133132	CL1518.Contig20_All			K01246//DNA-3-methyladenine glycosylase I [EC:3.2.2.20]+ko03410//Base excision repair	XM_019601727.1 PREDICTED: Lupinus angustifolius methyltransferase-like protein 2 (LOC109357711), transcript variant X1, mRNA	PREDICTED: methyltransferase-like protein 2 isoform X1 [Solanum pennellii]		[KT] KOG2356 Transcriptional activator, adenine-specific DNA methyltransferase	Methyltransferase-like protein 2 OS=Arabidopsis thaliana GN=At1g19340 PE=2 SV=2	GO:0008168//methyltransferase activity;GO:0006139//nucleobase-containing compound metabolic process
CL1532.Contig10_All	8.16061	1.49e-31	3.71955	1.32e-31	-4.44107	0.000934605	CL1532.Contig10_All			K02960//small subunit ribosomal protein S16e+ko03010//Ribosome	XM_018958903.1 PREDICTED: Juglans regia ribulose bisphosphate carboxylase/oxygenase activase, chloroplastic-like (LOC108986327), transcript variant X2, mRNA	ribulose bisphosphate carboxylase/oxygenase activase, chloroplastic isoform X1 [Prunus avium]	ATPase family associated with various cellular activities (AAA)	[O] KOG0651 26S proteasome regulatory complex, ATPase RPT4	Ribulose bisphosphate carboxylase/oxygenase activase, chloroplastic OS=Malus domestica GN=RCA PE=2 SV=1	GO:0005524//ATP binding
CL1532.Contig5_All	9.52063	6.94e-85	2.70579	2.02e-75	-6.81484	4.58e-18	CL1532.Contig5_All			K02960//small subunit ribosomal protein S16e+ko03010//Ribosome	XM_018958902.1 PREDICTED: Juglans regia ribulose bisphosphate carboxylase/oxygenase activase, chloroplastic-like (LOC108986327), transcript variant X1, mRNA	ribulose bisphosphate carboxylase/oxygenase activase, chloroplastic isoform X1 [Prunus persica] >ONI24403.1 hypothetical protein PRUPE_2G238800 [Prunus persica]	ATPase family associated with various cellular activities (AAA)	[O] KOG0651 26S proteasome regulatory complex, ATPase RPT4	Ribulose bisphosphate carboxylase/oxygenase activase 1, chloroplastic OS=Larrea tridentata GN=RCA1 PE=1 SV=1	GO:0005524//ATP binding
CL1534.Contig8_All	1.15782	1.27e-54	2.47093	1.09e-159	1.31311	2.1e-30	CL1534.Contig8_All			K03021//DNA-directed RNA polymerase III subunit RPC2 [EC:2.7.7.6]+ko00230//Purine metabolism+ko03020//RNA polymerase+ko01100//Metabolic pathways+ko00240//Pyrimidine metabolism;K13466//EIX receptor 1/2+ko04626//Plant-pathogen interaction	XM_010664456.2 PREDICTED: Vitis vinifera receptor-like protein 12 (LOC100245414), transcript variant X2, mRNA	PREDICTED: receptor-like protein 12 [Vitis vinifera]	Leucine rich repeat	[R] KOG0619 FOG: Leucine rich repeat	LRR receptor-like serine/threonine-protein kinase GSO2 OS=Arabidopsis thaliana GN=GSO2 PE=1 SV=2	GO:0016021//integral component of membrane
CL1535.Contig6_All	1.21531	2.21e-25	2.28146	3.31e-61	1.06615	1.42e-09	CL1535.Contig6_All			K15210//snRNA-activating protein complex subunit 3	NM_001325917.1 Nicotiana tabacum snRNA-activating protein complex subunit-like (LOC107814064), mRNA	snRNA-activating protein complex [Macleaya cordata]	snRNA-activating protein of 50kDa MW C terminal	[K] KOG2664 Small nuclear RNA activating protein complex - 50kD subunit (SNAP50)	snRNA-activating protein complex subunit OS=Arabidopsis thaliana GN=SRD2 PE=1 SV=1
CL1535.Contig8_All	-1.20808	9.88e-13	1.14651	2.63e-06	2.35458	1.79e-29	CL1535.Contig8_All			K15210//snRNA-activating protein complex subunit 3	NM_001325917.1 Nicotiana tabacum snRNA-activating protein complex subunit-like (LOC107814064), mRNA	snRNA-activating protein complex [Macleaya cordata]	snRNA-activating protein of 50kDa MW C terminal	[K] KOG2664 Small nuclear RNA activating protein complex - 50kD subunit (SNAP50)	snRNA-activating protein complex subunit OS=Arabidopsis thaliana GN=SRD2 PE=1 SV=1
CL1538.Contig4_All	1.89909	1.51e-19	3.55289	4.97e-38	1.6538	2.93e-05	CL1538.Contig4_All			K19043//E3 ubiquitin-protein ligase RHF [EC:2.3.2.27]	KJ734719.1 Camellia sinensis var. sinensis E3 ubiquitin-protein ligase mRNA, complete cds	E3 ubiquitin-protein ligase [Camellia sinensis var. sinensis]	Interleukin-28A	[O] KOG0800 FOG: Predicted E3 ubiquitin ligase	E3 ubiquitin-protein ligase RHF2A OS=Arabidopsis thaliana GN=RHF2A PE=2 SV=1
CL154.Contig12_All	5.68502	1.26e-103	1.49367	7.27e-33	-4.19135	1.46e-34	CL154.Contig12_All			K15164//mediator of RNA polymerase II transcription subunit 13	XM_018990425.1 PREDICTED: Juglans regia probable acyl-activating enzyme 18, peroxisomal (LOC109009809), mRNA	PREDICTED: probable acyl-activating enzyme 18, peroxisomal [Pyrus x bretschneideri]	AMP-binding enzyme	[I] KOG1175 Acyl-CoA synthetase	Probable acyl-activating enzyme 18, peroxisomal OS=Arabidopsis thaliana GN=AAE18 PE=2 SV=1
CL154.Contig1_All	4.44827	2.72e-61	-1.13773	1.05e-29	-5.58601	1.38e-142	CL154.Contig1_All			K15164//mediator of RNA polymerase II transcription subunit 13;K01895//acetyl-CoA synthetase [EC:6.2.1.1]+ko00010//Glycolysis / Gluconeogenesis+ko00640//Propanoate metabolism+ko01100//Metabolic pathways+ko01110//Biosynthesis of secondary metabolites+ko00620//Pyruvate metabolism+ko01200//Carbon metabolism+ko00630//Glyoxylate and dicarboxylate metabolism	XM_010653061.2 PREDICTED: Vitis vinifera probable acyl-activating enzyme 18, peroxisomal (LOC100246794), transcript variant X4, mRNA	probable acyl-activating enzyme 18, peroxisomal [Sesamum indicum]	AMP-binding enzyme	[I] KOG1175 Acyl-CoA synthetase	Probable acyl-activating enzyme 18, peroxisomal OS=Arabidopsis thaliana GN=AAE18 PE=2 SV=1
CL154.Contig35_All	6.08097	8.05e-10	-2.26699	1.14e-22	-8.34796	7.89e-35	CL154.Contig35_All			K15164//mediator of RNA polymerase II transcription subunit 13	XR_786029.2 PREDICTED: Vitis vinifera probable acyl-activating enzyme 18, peroxisomal (LOC100241673), misc_RNA	PREDICTED: probable acyl-activating enzyme 18, peroxisomal isoform X1 [Pyrus x bretschneideri]	AMP-binding enzyme	[I] KOG1175 Acyl-CoA synthetase	Probable acyl-activating enzyme 18, peroxisomal OS=Arabidopsis thaliana GN=AAE18 PE=2 SV=1	GO:0008152//metabolic process;GO:0016021//integral component of membrane;GO:0003824//catalytic activity
CL1542.Contig2_All	-1.54527	8.89e-06	-3.5394	3.18e-45	-1.99413	3.1e-24	CL1542.Contig2_All	HRT		K22395//cinnamyl-alcohol dehydrogenase [EC:1.1.1.195]+ko01100//Metabolic pathways+ko01110//Biosynthesis of secondary metabolites+ko00940//Phenylpropanoid biosynthesis	XM_016033718.1 PREDICTED: Ziziphus jujuba uncharacterized LOC107424030 (LOC107424030), mRNA	PREDICTED: protein EFFECTOR OF TRANSCRIPTION 2 isoform X2 [Nicotiana tomentosiformis]	Cell wall-active antibiotics response 4TMS YvqF		Protein EFFECTOR OF TRANSCRIPTION 3 OS=Arabidopsis thaliana GN=ET3 PE=4 SV=1
CL1542.Contig3_All	-3.31303	1.43e-138	-5.16144	0	-1.84842	3.86e-260	CL1542.Contig3_All	HRT				PREDICTED: protein EFFECTOR OF TRANSCRIPTION 2 isoform X2 [Nicotiana tomentosiformis]	Cell wall-active antibiotics response 4TMS YvqF		Protein EFFECTOR OF TRANSCRIPTION 3 OS=Arabidopsis thaliana GN=ET3 PE=4 SV=1
CL155.Contig1_All	2.89986	3.16e-188	1.71056	5.21e-103	-1.18931	1e-18	CL155.Contig1_All				XM_012231596.2 PREDICTED: Jatropha curcas protein IQ-DOMAIN 14 (LOC105645868), transcript variant X3, mRNA	PREDICTED: uncharacterized protein LOC100254717 [Vitis vinifera]	Protein of unknown function (DUF4005)			GO:0009739//response to gibberellin
CL155.Contig3_All	2.38364	0	1.03572	8.69e-254	-1.34792	8.99e-185	CL155.Contig3_All				CP019102.1 Spirodela polyrhiza strain 9509 chromosome 10 sequence	PREDICTED: uncharacterized protein LOC100254717 [Vitis vinifera]	Protein of unknown function (DUF4005)		Protein IQ-DOMAIN 31 OS=Arabidopsis thaliana GN=IQD31 PE=1 SV=1	GO:0009739//response to gibberellin
CL155.Contig5_All	2.69818	9.86e-238	1.36918	2.86e-101	-1.329	3.35e-37	CL155.Contig5_All				CP019102.1 Spirodela polyrhiza strain 9509 chromosome 10 sequence	unnamed protein product, partial [Vitis vinifera]	IQ calmodulin-binding motif			GO:0009739//response to gibberellin
CL1550.Contig21_All	-5.00334	2.15e-05	-7.11719	1.27e-17	-2.11385	5.68e-09	CL1550.Contig21_All			K00434//L-ascorbate peroxidase [EC:1.11.1.11]+ko00053//Ascorbate and aldarate metabolism+ko00480//Glutathione metabolism	XM_019318422.1 PREDICTED: Ipomoea nil putative L-ascorbate peroxidase 6 (LOC109169557), mRNA	peroxidase domain-containing protein [Cephalotus follicularis]		[R] TWOG0189 Peroxidase	Peroxidase 55 OS=Arabidopsis thaliana GN=PER55 PE=1 SV=1	GO:0020037//heme binding;GO:0009845//seed germination;GO:0010431//seed maturation;GO:0000302//response to reactive oxygen species;GO:0005829//cytosol;GO:0034599//cellular response to oxidative stress;GO:0042744//hydrogen peroxide catabolic process;GO:0004130//cytochrome-c peroxidase activity
CL1550.Contig27_All	2.08736	6.91e-14	-1.24233	7.16e-16	-3.32969	3.79e-49	CL1550.Contig27_All			K00434//L-ascorbate peroxidase [EC:1.11.1.11]+ko00053//Ascorbate and aldarate metabolism+ko00480//Glutathione metabolism	XM_019318422.1 PREDICTED: Ipomoea nil putative L-ascorbate peroxidase 6 (LOC109169557), mRNA	PREDICTED: putative L-ascorbate peroxidase 6 isoform X1 [Vitis vinifera] >CBI21045.3 unnamed protein product, partial [Vitis vinifera]	Peroxidase	[R] TWOG0189 Peroxidase	Peroxidase 55 OS=Arabidopsis thaliana GN=PER55 PE=1 SV=1	GO:0020037//heme binding;GO:0009845//seed germination;GO:0010431//seed maturation;GO:0000302//response to reactive oxygen species;GO:0005829//cytosol;GO:0034599//cellular response to oxidative stress;GO:0042744//hydrogen peroxide catabolic process;GO:0004130//cytochrome-c peroxidase activity
CL1550.Contig28_All	-4.10911	2.06e-84	-2.41374	3.38e-18	1.69538	4.79e-34	CL1550.Contig28_All			K00434//L-ascorbate peroxidase [EC:1.11.1.11]+ko00053//Ascorbate and aldarate metabolism+ko00480//Glutathione metabolism	XM_021815314.1 PREDICTED: Hevea brasiliensis putative L-ascorbate peroxidase 6 (LOC110657885), transcript variant X5, mRNA	PREDICTED: putative L-ascorbate peroxidase 6 isoform X1 [Vitis vinifera] >CBI21045.3 unnamed protein product, partial [Vitis vinifera]	Peroxidase	[R] TWOG0189 Peroxidase	L-ascorbate peroxidase 1, cytosolic OS=Oryza sativa subsp. indica GN=APX1 PE=2 SV=1	GO:0020037//heme binding;GO:0009845//seed germination;GO:0010431//seed maturation;GO:0000302//response to reactive oxygen species;GO:0005829//cytosol;GO:0034599//cellular response to oxidative stress;GO:0042744//hydrogen peroxide catabolic process;GO:0004130//cytochrome-c peroxidase activity
CL1550.Contig8_All	-4.75802	9e-05	-8.21987	1.08e-32	-3.46185	4.4e-29	CL1550.Contig8_All			K00434//L-ascorbate peroxidase [EC:1.11.1.11]+ko00053//Ascorbate and aldarate metabolism+ko00480//Glutathione metabolism	XM_021815314.1 PREDICTED: Hevea brasiliensis putative L-ascorbate peroxidase 6 (LOC110657885), transcript variant X5, mRNA	PREDICTED: putative L-ascorbate peroxidase 6 isoform X2 [Vitis vinifera]	Peroxidase	[R] TWOG0189 Peroxidase	L-ascorbate peroxidase 5, peroxisomal OS=Arabidopsis thaliana GN=APX5 PE=1 SV=2	GO:0020037//heme binding;GO:0009845//seed germination;GO:0010431//seed maturation;GO:0000302//response to reactive oxygen species;GO:0006979//response to oxidative stress;GO:0005829//cytosol;GO:0004601//peroxidase activity;GO:0034599//cellular response to oxidative stress;GO:0042744//hydrogen peroxide catabolic process;GO:0004130//cytochrome-c peroxidase activity
CL1553.Contig1_All	-2.70769	8.87e-75	3.9554	8.12e-18	6.66309	4.21e-115	CL1553.Contig1_All			K13448//calcium-binding protein CML+ko04626//Plant-pathogen interaction	XM_012603019.1 PREDICTED: Gossypium raimondii calcium-binding protein CML38-like (LOC105779251), mRNA	unnamed protein product, partial [Vitis vinifera]	EF-hand domain pair	[T] KOG0027 Calmodulin and related proteins (EF-Hand superfamily)	Calcium-binding protein CML37 OS=Arabidopsis thaliana GN=CML37 PE=2 SV=1	GO:0005509//calcium ion binding
CL1553.Contig2_All	-2.38239	1.02e-135	1.56108	5.7e-17	3.94348	2.77e-218	CL1553.Contig2_All			K13448//calcium-binding protein CML+ko04626//Plant-pathogen interaction	XM_012603019.1 PREDICTED: Gossypium raimondii calcium-binding protein CML38-like (LOC105779251), mRNA	unnamed protein product, partial [Vitis vinifera]	EF-hand domain pair	[T] KOG0027 Calmodulin and related proteins (EF-Hand superfamily)	Probable calcium-binding protein CML31 OS=Oryza sativa subsp. japonica GN=CML31 PE=2 SV=1	GO:0005509//calcium ion binding
CL1553.Contig3_All	-2.21176	5.57e-274	3.16213	4.99e-91	5.37389	0	CL1553.Contig3_All			K13448//calcium-binding protein CML+ko04626//Plant-pathogen interaction	XM_012603019.1 PREDICTED: Gossypium raimondii calcium-binding protein CML38-like (LOC105779251), mRNA	unnamed protein product, partial [Vitis vinifera]	EF-hand domain pair	[T] KOG0027 Calmodulin and related proteins (EF-Hand superfamily)	Calcium-binding protein CML37 OS=Arabidopsis thaliana GN=CML37 PE=2 SV=1	GO:0005509//calcium ion binding
CL1558.Contig1_All	-4.48283	5.54e-31	-6.43012	8.79e-124	-1.94729	5.21e-53	CL1558.Contig1_All			K00083//cinnamyl-alcohol dehydrogenase [EC:1.1.1.195]+ko01100//Metabolic pathways+ko01110//Biosynthesis of secondary metabolites+ko00940//Phenylpropanoid biosynthesis	XM_007156394.1 Phaseolus vulgaris hypothetical protein (PHAVU_003G287500g) mRNA, complete cds	cinnamyl alcohol dehydrogenase 3 [Camellia sinensis]	Alcohol dehydrogenase GroES-like domain	[Q] KOG0023 Alcohol dehydrogenase, class V	Probable mannitol dehydrogenase OS=Fragaria ananassa GN=CAD PE=2 SV=1	GO:0008270//zinc ion binding;GO:0016491//oxidoreductase activity
CL1558.Contig2_All	2.10261	1.3e-98	1.01852	5.31e-36	-1.08408	1.72e-19	CL1558.Contig2_All			K00083//cinnamyl-alcohol dehydrogenase [EC:1.1.1.195]+ko01100//Metabolic pathways+ko01110//Biosynthesis of secondary metabolites+ko00940//Phenylpropanoid biosynthesis	XM_021976563.1 PREDICTED: Prunus avium probable mannitol dehydrogenase (LOC110772150), mRNA	PREDICTED: probable mannitol dehydrogenase isoform X2 [Vitis vinifera] >XP_002266559.2 PREDICTED: probable mannitol dehydrogenase isoform X1 [Vitis vinifera]		[Q] KOG0023 Alcohol dehydrogenase, class V	Probable mannitol dehydrogenase OS=Fragaria ananassa GN=CAD PE=2 SV=1	GO:0008270//zinc ion binding;GO:0016491//oxidoreductase activity
CL1561.Contig11_All	-3.43983	9.01e-21	-2.17732	7.02e-07	1.26251	9.03e-07	CL1561.Contig11_All				XM_002270489.4 PREDICTED: Vitis vinifera major facilitator superfamily domain-containing protein 12 (LOC100259681), transcript variant X5, mRNA	PREDICTED: major facilitator superfamily domain-containing protein 12-like isoform X2 [Nelumbo nucifera]	Protein of unknown function, DUF412	[G] KOG4830 Predicted sugar transporter		GO:0016021//integral component of membrane
CL1561.Contig20_All	-2.64983	1.63e-13	-1.3943	0.000607183	1.25553	1.34e-05	CL1561.Contig20_All				XM_002270489.4 PREDICTED: Vitis vinifera major facilitator superfamily domain-containing protein 12 (LOC100259681), transcript variant X5, mRNA	PREDICTED: major facilitator superfamily domain-containing protein 12-like isoform X2 [Nelumbo nucifera]	MFS/sugar transport protein	[G] KOG4830 Predicted sugar transporter		GO:0016021//integral component of membrane
CL1561.Contig2_All	8.92629	3.22e-48	2.64534	5.45e-39	-6.28095	1.56e-10	CL1561.Contig2_All				XM_002270489.4 PREDICTED: Vitis vinifera major facilitator superfamily domain-containing protein 12 (LOC100259681), transcript variant X5, mRNA	PREDICTED: major facilitator superfamily domain-containing protein 12-like isoform X2 [Nelumbo nucifera]		[G] KOG4830 Predicted sugar transporter		GO:0016021//integral component of membrane
CL1561.Contig7_All	5.60534	1.44e-07	-1.71099	7.4e-09	-7.31633	2.88e-19	CL1561.Contig7_All				XM_010245130.2 PREDICTED: Nelumbo nucifera major facilitator superfamily domain-containing protein 12-like (LOC104587496), mRNA	PREDICTED: major facilitator superfamily domain-containing protein 12-like isoform X2 [Nelumbo nucifera]	Protein of unknown function, DUF412	[G] KOG4830 Predicted sugar transporter		GO:0016021//integral component of membrane
CL1574.Contig4_All	-7.16727	1.47e-17	-8.78229	1.21e-44	-1.61503	3.35e-18	CL1574.Contig4_All			K07385//1,8-cineole synthase [EC:4.2.3.108]+ko00902//Monoterpenoid biosynthesis+ko01100//Metabolic pathways+ko01110//Biosynthesis of secondary metabolites;K21926//(+)-alpha-terpineol/(4S)-limonene synthase [EC:4.2.3.112 4.2.3.16]+ko00902//Monoterpenoid biosynthesis+ko01100//Metabolic pathways+ko01110//Biosynthesis of secondary metabolites		monoterpene synthase [Camellia sinensis]	Terpene synthase family, metal binding domain	[QV] LSE0352 A Terpene synthase/cyclase	Terpene synthase 10 OS=Ricinus communis GN=TPS10 PE=2 SV=1	GO:0000287//magnesium ion binding;GO:0008152//metabolic process;GO:0010333//terpene synthase activity
CL1575.Contig16_All	-3.54995	1.08e-118	1.25399	0.000123164	4.80394	6.11e-142	CL1575.Contig16_All			K01673//carbonic anhydrase [EC:4.2.1.1]+ko00910//Nitrogen metabolism	XM_022128346.1 PREDICTED: Helianthus annuus carbonic anhydrase, chloroplastic-like (LOC110879816), mRNA	PREDICTED: carbonic anhydrase 2-like isoform X1 [Populus euphratica]	Carbonic anhydrase	[P] KOG1578 Predicted carbonic anhydrase involved in protection against oxidative damage	Beta carbonic anhydrase 2, chloroplastic OS=Arabidopsis thaliana GN=BCA2 PE=1 SV=3	GO:0015976//carbon utilization;GO:0008270//zinc ion binding;GO:0004089//carbonate dehydratase activity
CL1578.Contig1_All	-1.73597	3.5e-08	2.79845	2.29e-05	4.53443	5.77e-18	CL1578.Contig1_All			K13425//WRKY transcription factor 22+ko04016//MAPK signaling pathway - plant+ko04626//Plant-pathogen interaction;K18834//WRKY transcription factor 1+ko04626//Plant-pathogen interaction	XM_022045582.1 PREDICTED: Carica papaya probable WRKY transcription factor 11 (LOC110817156), mRNA	PREDICTED: probable WRKY transcription factor 17 [Nelumbo nucifera]		[KT] LSE0036 A WRKY superfamily transcription factors	Probable WRKY transcription factor 17 OS=Arabidopsis thaliana GN=WRKY17 PE=2 SV=2	GO:0005634//nucleus;GO:0043565//sequence-specific DNA binding;GO:0006351//transcription, DNA-templated;GO:0003700//DNA binding transcription factor activity
CL16.Contig3_All	-1.28749	7.11e-08	1.29998	0.000211134	2.58747	4.37e-17	CL16.Contig3_All			K07874//Ras-related protein Rab-1A	XM_021783467.1 PREDICTED: Hevea brasiliensis GTP-binding protein YPTM2-like (LOC110634460), mRNA	PREDICTED: GTP-binding protein YPTM2 [Ricinus communis] >EEF30594.1 protein with unknown function [Ricinus communis]	Ras family	[TU] KOG0084 GTPase Rab1/YPT1, small G protein superfamily, and related GTP-binding proteins	Ras-related protein RABD2b OS=Arabidopsis thaliana GN=RABD2B PE=2 SV=1	GO:0006888//ER to Golgi vesicle-mediated transport;GO:0005525//GTP binding;GO:0005789//endoplasmic reticulum membrane;GO:0003924//GTPase activity;GO:0000139//Golgi membrane
CL1606.Contig25_All	1.2139	1.29e-05	7.32779	3.04e-19	6.11389	4.86e-09	CL1606.Contig25_All
CL1613.Contig29_All	5.19533	2.33e-110	3.44785	2.31e-92	-1.74748	4.8e-05	CL1613.Contig29_All			K20793//N-alpha-acetyltransferase 50 [EC:2.3.1.258]	XM_016796439.1 PREDICTED: Prunus mume uncharacterized LOC103340582 (LOC103340582), transcript variant X5, mRNA	PREDICTED: uncharacterized protein LOC104233286 isoform X3 [Nicotiana sylvestris] >XP_016478740.1 PREDICTED: uncharacterized protein LOC107800105 isoform X2 [Nicotiana tabacum]				GO:0008080//N-acetyltransferase activity
CL1613.Contig8_All	1.10973	3.24e-09	3.59028	7.22e-36	2.48055	4.67e-12	CL1613.Contig8_All			K20793//N-alpha-acetyltransferase 50 [EC:2.3.1.258]	XM_016796439.1 PREDICTED: Prunus mume uncharacterized LOC103340582 (LOC103340582), transcript variant X5, mRNA	PREDICTED: uncharacterized protein LOC104233286 isoform X3 [Nicotiana sylvestris] >XP_016478740.1 PREDICTED: uncharacterized protein LOC107800105 isoform X2 [Nicotiana tabacum]				GO:0008080//N-acetyltransferase activity
CL1616.Contig1_All	3.96345	9.69e-15	1.33861	1.38e-05	-2.62485	6.72e-05	CL1616.Contig1_All				XR_787296.2 PREDICTED: Vitis vinifera probable polygalacturonase (LOC100250089), transcript variant X2, misc_RNA	unnamed protein product [Coffea canephora]	Glycosyl hydrolases family 28	[R] TWOG0115 Endo-polygalacturonase	Probable polygalacturonase OS=Vitis vinifera GN=GSVIVT00026920001 PE=1 SV=1	GO:0005975//carbohydrate metabolic process;GO:0005576//extracellular region;GO:0071555//cell wall organization;GO:0004650//polygalacturonase activity
CL1628.Contig4_All	8.89039	2.83e-47	1.09028	2.23e-12	-7.80011	1.79e-25	CL1628.Contig4_All			K10523//speckle-type POZ protein;K02987//small subunit ribosomal protein S4e+ko03010//Ribosome;K04498//E1A/CREB-binding protein [EC:2.3.1.48]	XM_021435228.1 PREDICTED: Herrania umbratica BTB/POZ and TAZ domain-containing protein 3 (LOC110421604), transcript variant X7, mRNA	PREDICTED: BTB/POZ and TAZ domain-containing protein 3 [Vitis vinifera] >XP_010650727.1 PREDICTED: BTB/POZ and TAZ domain-containing protein 3 [Vitis vinifera] >XP_019075766.1 PREDICTED: BTB/POZ and TAZ domain-containing protein 3 [Vitis vinifera] >CBI24713.3 unnamed protein product, partial [Vitis vinifera]	TAZ zinc finger	[K] KOG1778 CREB binding protein/P300 and related TAZ Zn-finger proteins	BTB/POZ and TAZ domain-containing protein 3 OS=Arabidopsis thaliana GN=BT3 PE=1 SV=2	GO:0005634//nucleus;GO:0006355//regulation of transcription, DNA-templated;GO:0004402//histone acetyltransferase activity;GO:0031625//ubiquitin protein ligase binding;GO:0042787//protein ubiquitination involved in ubiquitin-dependent protein catabolic process;GO:0005737//cytoplasm;GO:0019005//SCF ubiquitin ligase complex;GO:0043161//proteasome-mediated ubiquitin-dependent protein catabolic proces…
CL163.Contig5_All	1.28341	6.73e-11	-1.52605	4.41e-37	-2.80946	2.38e-76	CL163.Contig5_All			K01513//ectonucleotide pyrophosphatase/phosphodiesterase family member 1/3 [EC:3.1.4.1 3.6.1.9]+ko00740//Riboflavin metabolism+ko00230//Purine metabolism+ko00770//Pantothenate and CoA biosynthesis+ko01100//Metabolic pathways+ko00760//Nicotinate and nicotinamide metabolism+ko00500//Starch and sucrose metabolism+ko00240//Pyrimidine metabolism	XM_002281413.4 PREDICTED: Vitis vinifera uncharacterized LOC100265382 (LOC100265382), transcript variant X1, mRNA	PREDICTED: uncharacterized protein LOC100265382 isoform X1 [Vitis vinifera] >XP_010661918.1 PREDICTED: uncharacterized protein LOC100265382 isoform X1 [Vitis vinifera] >XP_010661919.1 PREDICTED: uncharacterized protein LOC100265382 isoform X1 [Vitis vinifera]	Plant protein 1589 of unknown function (A_thal_3526)	[S] LSE0483 A Uncharacterized protein
CL1634.Contig13_All	-4.48638	0.000345222	-7.03851	7.39e-17	-2.55213	2.15e-10	CL1634.Contig13_All			K05658//ATP-binding cassette, subfamily B (MDR/TAP), member 1 [EC:3.6.3.44]+ko02010//ABC transporters;K09060//plant G-box-binding factor	XM_010651806.2 PREDICTED: Vitis vinifera uncharacterized LOC100251059 (LOC100251059), transcript variant X2, mRNA	PREDICTED: uncharacterized protein LOC100251059 isoform X2 [Vitis vinifera]		[T] LSE0598 A COP1-interacting protein	COP1-interacting protein 7 OS=Arabidopsis thaliana GN=CIP7 PE=1 SV=1
CL1634.Contig4_All	-9.81192	1.07e-75	-7.75801	2.95e-25	2.05391	1.92e-49	CL1634.Contig4_All			K09060//plant G-box-binding factor	XM_010651806.2 PREDICTED: Vitis vinifera uncharacterized LOC100251059 (LOC100251059), transcript variant X2, mRNA	PREDICTED: uncharacterized protein LOC100251059 isoform X2 [Vitis vinifera]		[KT] LSE0076 A G-box binding bZIP transcription factor	bZIP transcription factor 68 OS=Arabidopsis thaliana GN=BZIP68 PE=1 SV=1
CL1637.Contig1_All	-1.30445	7.03e-137	1.45208	2.44e-68	2.75654	0	CL1637.Contig1_All			K04733//interleukin-1 receptor-associated kinase 4 [EC:2.7.11.1];K10523//speckle-type POZ protein;K19307//25S rRNA (uracil2634-N3)-methyltransferase [EC:2.1.1.313]	EU315302.1 Phyllostachys edulis SSR marker 48 genomic sequence	heavy metal-associated isoprenylated plant protein 46 [Jatropha curcas]		[S] LSE0145 A Uncharacterized protein	Heavy metal-associated isoprenylated plant protein 46 OS=Arabidopsis thaliana GN=HIPP46 PE=2 SV=1
CL1637.Contig4_All	-1.13935	2.05e-07	3.49844	7.77e-13	4.63779	2.55e-29	CL1637.Contig4_All			K04733//interleukin-1 receptor-associated kinase 4 [EC:2.7.11.1]	CP019096.1 Spirodela polyrhiza strain 9509 chromosome 4 sequence	heavy metal-associated isoprenylated plant protein 46 [Jatropha curcas]		[S] LSE0145 A Uncharacterized protein	Heavy metal-associated isoprenylated plant protein 46 OS=Arabidopsis thaliana GN=HIPP46 PE=2 SV=1
CL1644.Contig16_All	-2.09602	4.67e-10	2.46146	0.000330246	4.55749	4.53e-18	CL1644.Contig16_All			K17964//leucine-rich PPR motif-containing protein, mitochondrial	XM_019220236.1 PREDICTED: Vitis vinifera pentatricopeptide repeat-containing protein At1g06710, mitochondrial (LOC100261818), transcript variant X6, mRNA	PREDICTED: pentatricopeptide repeat-containing protein At1g06710, mitochondrial isoform X2 [Vitis vinifera]	PPR repeat family	[R] KOG4197 FOG: PPR repeat	Pentatricopeptide repeat-containing protein At1g06710, mitochondrial OS=Arabidopsis thaliana GN=At1g06710 PE=3 SV=1
CL1644.Contig4_All	7.98348	1.4e-28	1.49496	5.09e-11	-6.48851	6.81e-12	CL1644.Contig4_All			K17964//leucine-rich PPR motif-containing protein, mitochondrial	XM_019220236.1 PREDICTED: Vitis vinifera pentatricopeptide repeat-containing protein At1g06710, mitochondrial (LOC100261818), transcript variant X6, mRNA	PREDICTED: pentatricopeptide repeat-containing protein At1g06710, mitochondrial isoform X1 [Vitis vinifera] >XP_019075777.1 PREDICTED: pentatricopeptide repeat-containing protein At1g06710, mitochondrial isoform X1 [Vitis vinifera] >XP_019075778.1 PREDICTED: pentatricopeptide repeat-containing protein At1g06710, mitochondrial isoform X1 [Vitis vinifera] >XP_019075779.1 PREDICTED: pentatricopeptid…	PPR repeat family	[R] KOG4197 FOG: PPR repeat	Pentatricopeptide repeat-containing protein At1g06710, mitochondrial OS=Arabidopsis thaliana GN=At1g06710 PE=3 SV=1
CL1647.Contig2_All	-6.81784	1.98e-14	-5.64433	8.97e-08	1.1735	0.000562741	CL1647.Contig2_All			K01193//beta-fructofuranosidase [EC:3.2.1.26]+ko01100//Metabolic pathways+ko00052//Galactose metabolism+ko00500//Starch and sucrose metabolism	XM_010256519.2 PREDICTED: Nelumbo nucifera calmodulin-binding protein 60 A-like (LOC104595676), transcript variant X1, mRNA	hypothetical protein MIMGU_mgv1a019478mg [Erythranthe guttata]	Plant protein of unknown function	[S] LSE0031 A Uncharacterized protein	UPF0481 protein At3g47200 OS=Arabidopsis thaliana GN=At3g47200 PE=2 SV=1	GO:0016021//integral component of membrane
CL1651.Contig8_All	5.84502	1.27e-08	-1.03071	0.00036885	-6.87573	6.55e-15	CL1651.Contig8_All					unnamed protein product [Coffea canephora]		[S] LSE0151 A Uncharacterized protein
CL1663.Contig14_All	-7.75994	1.73e-24	-9.54336	1.17e-67	-1.78341	2.45e-34	CL1663.Contig14_All			K01147//exoribonuclease II [EC:3.1.13.1]	XM_010655977.2 PREDICTED: Vitis vinifera ribonuclease II, chloroplastic/mitochondrial (LOC100240818), transcript variant X2, mRNA	PREDICTED: ribonuclease II, chloroplastic/mitochondrial isoform X2 [Vitis vinifera]	RNB domain	[J] KOG2102 Exosomal 3'-5' exoribonuclease complex, subunit Rrp44/Dis3	Ribonuclease II, chloroplastic/mitochondrial OS=Arabidopsis thaliana GN=RNR1 PE=2 SV=1
CL1663.Contig18_All	-8.02716	1.96e-28	-4.90402	2.82e-05	3.12315	1.59e-23	CL1663.Contig18_All			K01147//exoribonuclease II [EC:3.1.13.1]	XM_010655977.2 PREDICTED: Vitis vinifera ribonuclease II, chloroplastic/mitochondrial (LOC100240818), transcript variant X2, mRNA	PREDICTED: ribonuclease II, chloroplastic/mitochondrial isoform X1 [Vitis vinifera]	RNB domain	[J] KOG2102 Exosomal 3'-5' exoribonuclease complex, subunit Rrp44/Dis3	Ribonuclease II, chloroplastic/mitochondrial OS=Arabidopsis thaliana GN=RNR1 PE=2 SV=1
CL1663.Contig6_All	-4.94846	3.02e-05	-6.48431	2.38e-12	-1.53585	0.000167446	CL1663.Contig6_All			K01147//exoribonuclease II [EC:3.1.13.1]	XM_010655977.2 PREDICTED: Vitis vinifera ribonuclease II, chloroplastic/mitochondrial (LOC100240818), transcript variant X2, mRNA	PREDICTED: ribonuclease II, chloroplastic/mitochondrial isoform X2 [Vitis vinifera]	RNB domain	[J] KOG2102 Exosomal 3'-5' exoribonuclease complex, subunit Rrp44/Dis3	Ribonuclease II, chloroplastic/mitochondrial OS=Arabidopsis thaliana GN=RNR1 PE=2 SV=1
CL1673.Contig6_All	-2.68546	2.02e-40	6.41464	1.52e-11	9.10009	7.72e-50	CL1673.Contig6_All			K01148//poly(A)-specific ribonuclease [EC:3.1.13.4]+ko03018//RNA degradation	XM_018955163.1 PREDICTED: Juglans regia CRM-domain containing factor CFM3A, chloroplastic/mitochondrial (LOC108983516), mRNA	PREDICTED: CRM-domain containing factor CFM3A, chloroplastic/mitochondrial [Ziziphus jujuba]	CRS1 / YhbY (CRM) domain	[L] KOG1990 Poly(A)-specific exoribonuclease PARN	CRM-domain containing factor CFM3A, chloroplastic/mitochondrial OS=Arabidopsis thaliana GN=CFM3A PE=2 SV=1	GO:0003723//RNA binding;GO:0000373//Group II intron splicing;GO:0005739//mitochondrion;GO:0009507//chloroplast
CL1675.Contig3_All	2.07497	1.15e-07	6.82521	1.61e-14	4.75024	0.000316574	CL1675.Contig3_All			K14684//solute carrier family 25 (mitochondrial phosphate transporter), member 23/24/25/41	XM_016815732.1 PREDICTED: Gossypium hirsutum mitochondrial substrate carrier family protein B-like (LOC107891081), mRNA	mitochondrial substrate carrier family protein B-like isoform X3 [Sesamum indicum]	Mitochondrial carrier protein	[C] KOG0752 Mitochondrial solute carrier protein	Probable mitochondrial adenine nucleotide transporter BTL3 OS=Arabidopsis thaliana GN=At5g64970 PE=2 SV=1
CL1679.Contig1_All	-4.49696	0.000328942	-6.29651	4.04e-11	-1.79955	8.05e-05	CL1679.Contig1_All			K15190//7SK snRNA methylphosphate capping enzyme [EC:2.1.1.-]	XM_022171567.1 PREDICTED: Helianthus annuus probable RNA methyltransferase At5g51130 (LOC110928556), transcript variant X1, mRNA	PREDICTED: probable RNA methyltransferase At5g51130 [Erythranthe guttata] >EYU32310.1 hypothetical protein MIMGU_mgv1a012217mg [Erythranthe guttata]	Bicoid-interacting protein 3 (Bin3)	[R] KOG2899 Predicted methyltransferase	Probable RNA methyltransferase At5g51130 OS=Arabidopsis thaliana GN=At5g51130 PE=2 SV=1	GO:0008168//methyltransferase activity
CL168.Contig5_All	-1.82292	4.14e-05	4.43513	0.00040723	6.25804	8.01e-10	CL168.Contig5_All			K08960//casein kinase 1, epsilon [EC:2.7.11.1]	XM_016791978.1 PREDICTED: Prunus mume casein kinase I (LOC103324081), transcript variant X3, mRNA	PREDICTED: casein kinase 1-like protein 10 isoform X2 [Nicotiana tomentosiformis] >XP_016445649.1 PREDICTED: casein kinase I-like isoform X2 [Nicotiana tabacum]	Protein kinase domain	[T] KOG1164 Casein kinase (serine/threonine/tyrosine protein kinase)	Casein kinase 1-like protein 10 OS=Arabidopsis thaliana GN=CKL10 PE=2 SV=1	GO:0004674//protein serine/threonine kinase activity;GO:0005524//ATP binding
CL1680.Contig4_All	6.56663	7.04e-13	-1.23141	7.95e-08	-7.79804	1.92e-25	CL1680.Contig4_All			K20715//phototropin [EC:2.7.11.1]	KU698650.1 Ilex sp. BC-2016 isolate DFYF_2008047 putative LOV domain-containing protein mRNA, complete cds	putative LOV domain-containing protein [Cercidiphyllum japonicum]	Protein kinase domain	[T] LSE3802 A Protein kinase with redox-sensing domain (nonphototropic hypocotyl)	Phototropin-2 OS=Arabidopsis thaliana GN=PHOT2 PE=1 SV=2
CL1680.Contig8_All	-2.89707	4.75e-219	-1.80788	1.03e-61	1.08919	2.33e-59	CL1680.Contig8_All			K20715//phototropin [EC:2.7.11.1]	KU698650.1 Ilex sp. BC-2016 isolate DFYF_2008047 putative LOV domain-containing protein mRNA, complete cds	putative LOV domain-containing protein [Nyssa ogeche]	Protein kinase domain	[T] LSE3802 A Protein kinase with redox-sensing domain (nonphototropic hypocotyl)	Phototropin-2 OS=Arabidopsis thaliana GN=PHOT2 PE=1 SV=2
CL1681.Contig20_All	-3.57684	2e-23	-2.022	5.74e-06	1.55484	1.4e-09	CL1681.Contig20_All			K00696//sucrose-phosphate synthase [EC:2.4.1.14]+ko01100//Metabolic pathways+ko00500//Starch and sucrose metabolism	AF318949.1 Actinidia chinensis sucrose phosphate synthase (SPS2) mRNA, complete cds	probable sucrose-phosphate synthase 1 [Sesamum indicum]	Glycosyl transferases group 1	[M] KOG0853 Glycosyltransferase	Probable sucrose-phosphate synthase OS=Solanum tuberosum GN=SPS PE=2 SV=1	GO:0016157//sucrose synthase activity;GO:0005985//sucrose metabolic process;GO:0046524//sucrose-phosphate synthase activity
CL1681.Contig4_All	-3.94611	1.6e-28	-2.25901	7.5e-07	1.6871	4.8e-12	CL1681.Contig4_All			K00696//sucrose-phosphate synthase [EC:2.4.1.14]+ko01100//Metabolic pathways+ko00500//Starch and sucrose metabolism	KF696388.1 Camellia sinensis sucrose phosphate synthase 1 (SPS1) mRNA, complete cds	probable sucrose-phosphate synthase 1 [Sesamum indicum]	Glycosyl transferases group 1	[M] KOG0853 Glycosyltransferase	Probable sucrose-phosphate synthase OS=Solanum tuberosum GN=SPS PE=2 SV=1
CL1684.Contig6_All	2.67109	1.4e-130	1.61836	3.62e-72	-1.05272	9.08e-13	CL1684.Contig6_All			K15014//solute carrier family 29 (equilibrative nucleoside transporter), member 1/2/3	XM_010648063.2 PREDICTED: Vitis vinifera equilibrative nucleotide transporter 3 (LOC100256745), transcript variant X5, mRNA	unnamed protein product [Coffea canephora]	Nucleoside transporter	[F] KOG1479 Nucleoside transporter	Equilibrative nucleotide transporter 3 OS=Arabidopsis thaliana GN=ENT3 PE=1 SV=1
CL1685.Contig1_All	-1.59454	1.15e-38	3.24162	2.7e-31	4.83616	3.65e-113	CL1685.Contig1_All			K10406//kinesin family member C2/C3;K04730//interleukin-1 receptor-associated kinase 1 [EC:2.7.11.1];K04733//interleukin-1 receptor-associated kinase 4 [EC:2.7.11.1];K03006//DNA-directed RNA polymerase II subunit RPB1 [EC:2.7.7.6]+ko00230//Purine metabolism+ko03020//RNA polymerase+ko01100//Metabolic pathways+ko00240//Pyrimidine metabolism	XM_006366453.2 PREDICTED: Solanum tuberosum uncharacterized LOC102585370 (LOC102585370), mRNA	PREDICTED: uncharacterized protein LOC109240679 [Nicotiana attenuata] >OIT37505.1 hypothetical protein A4A49_05443 [Nicotiana attenuata]	Plant protein of unknown function (DUF868)	[T] KOG1187 Serine/threonine protein kinase	Classical arabinogalactan protein 9 OS=Arabidopsis thaliana GN=AGP9 PE=1 SV=2
CL1687.Contig2_All	1.60673	0.000906164	-1.0667	0.000411707	-2.67343	1.78e-09	CL1687.Contig2_All				XM_019343863.1 PREDICTED: Ipomoea nil bifunctional aspartokinase/homoserine dehydrogenase 1 (LOC109193069), mRNA	PREDICTED: homoserine dehydrogenase isoform X1 [Nicotiana sylvestris]	Homoserine dehydrogenase, NAD binding domain	[E] KOG0455 Homoserine dehydrogenase		GO:0050661//NADP binding;GO:0016301//kinase activity;GO:0009088//threonine biosynthetic process;GO:0009097//isoleucine biosynthetic process;GO:0004412//homoserine dehydrogenase activity;GO:0009086//methionine biosynthetic process
CL1690.Contig11_All	1.85949	1.61e-06	6.723	1.03e-13	4.86351	0.00017355	CL1690.Contig11_All			K14948//polypyrimidine tract-binding protein 2	XM_021441921.1 PREDICTED: Herrania umbratica polypyrimidine tract-binding protein homolog 1 (LOC110426649), transcript variant X2, mRNA	PREDICTED: polypyrimidine tract-binding protein homolog 1-like [Populus euphratica]	RNA recognition motif. (a.k.a. RRM, RBD, or RNP domain)	[A] KOG1190 Polypyrimidine tract-binding protein	Polypyrimidine tract-binding protein homolog 1 OS=Arabidopsis thaliana GN=PTB PE=1 SV=1	GO:0003723//RNA binding
CL1690.Contig8_All	-3.34897	5.71e-26	-1.84384	2.68e-06	1.50513	1.35e-10	CL1690.Contig8_All			K14948//polypyrimidine tract-binding protein 2	XM_018958430.1 PREDICTED: Juglans regia polypyrimidine tract-binding protein homolog 1 (LOC108985948), transcript variant X2, mRNA	PREDICTED: polypyrimidine tract-binding protein homolog 1 isoform X1 [Vitis vinifera] >CBI22239.3 unnamed protein product, partial [Vitis vinifera]	RNA recognition motif. (a.k.a. RRM, RBD, or RNP domain)	[A] KOG1190 Polypyrimidine tract-binding protein	Polypyrimidine tract-binding protein homolog 1 OS=Arabidopsis thaliana GN=PTB PE=1 SV=1	GO:0003723//RNA binding
CL1695.Contig3_All	3.72195	2.86e-15	-1.97649	3.88e-30	-5.69844	9.74e-65	CL1695.Contig3_All			K18466//vacuolar protein sorting-associated protein 26+ko04144//Endocytosis	XM_002278755.4 PREDICTED: Vitis vinifera Down syndrome critical region protein 3 (LOC100259471), mRNA	Down syndrome critical region protein 3 homolog [Sesamum indicum] >XP_011084113.1 Down syndrome critical region protein 3 homolog [Sesamum indicum]	Vacuolar protein sorting-associated protein 26	[R] KOG2717 Uncharacterized conserved protein with similarity to embryogenesis protein H beta 58 and VPS26	Vacuolar protein sorting-associated protein 26A OS=Arabidopsis thaliana GN=VPS26A PE=2 SV=1
CL1696.Contig14_All	2.49496	1.29e-05	-1.60828	1.14e-08	-4.10324	1.34e-19	CL1696.Contig14_All			K00162//pyruvate dehydrogenase E1 component beta subunit [EC:1.2.4.1]+ko00010//Glycolysis / Gluconeogenesis+ko00020//Citrate cycle (TCA cycle)+ko01100//Metabolic pathways+ko01110//Biosynthesis of secondary metabolites+ko00620//Pyruvate metabolism+ko01200//Carbon metabolism	CP019106.1 Spirodela polyrhiza strain 9509 chromosome 14 sequence	PREDICTED: pyruvate dehydrogenase E1 component subunit beta-1, mitochondrial-like [Nelumbo nucifera] >XP_010249133.1 PREDICTED: pyruvate dehydrogenase E1 component subunit beta-1, mitochondrial-like [Nelumbo nucifera] >XP_010249134.1 PREDICTED: pyruvate dehydrogenase E1 component subunit beta-1, mitochondrial-like [Nelumbo nucifera] >XP_010249135.1 PREDICTED: pyruvate dehydrogenase E1 component s…		[C] KOG0524 Pyruvate dehydrogenase E1, beta subunit	Pyruvate dehydrogenase E1 component subunit beta-1, mitochondrial OS=Oryza sativa subsp. japonica GN=Os08g0536000 PE=2 SV=1
CL1701.Contig4_All	-5.12181	9.92e-06	-7.38881	1.58e-20	-2.267	2.12e-11	CL1701.Contig4_All			K08678//UDP-glucuronate decarboxylase [EC:4.1.1.35]+ko00520//Amino sugar and nucleotide sugar metabolism+ko01100//Metabolic pathways	XM_021802647.1 PREDICTED: Hevea brasiliensis UDP-glucuronic acid decarboxylase 6 (LOC110648423), transcript variant X7, mRNA	uncharacterized protein LOC100819843 [Glycine max] >XP_006591914.1 PREDICTED: uncharacterized protein LOC100819843 isoform X1 [Glycine max] >XP_006591915.1 PREDICTED: uncharacterized protein LOC100819843 isoform X1 [Glycine max] >ACU23582.1 unknown [Glycine max] >KHN32113.1 UDP-glucuronic acid decarboxylase 1 [Glycine soja] >KRH24820.1 hypothetical protein GLYMA_12G064600 [Glycine max] >KRH24821.…	GDP-mannose 4,6 dehydratase	[GM] KOG1429 dTDP-glucose 4-6-dehydratase/UDP-glucuronic acid decarboxylase	UDP-glucuronic acid decarboxylase 5 OS=Arabidopsis thaliana GN=UXS5 PE=2 SV=1	GO:0048040//UDP-glucuronate decarboxylase activity;GO:0070403//NAD+ binding;GO:0042732//D-xylose metabolic process;GO:0005737//cytoplasm
CL1707.Contig13_All	-4.58148	0.000221434	-6.68178	8.56e-14	-2.1003	6.22e-07	CL1707.Contig13_All	bZIP		K09060//plant G-box-binding factor	XM_017779683.1 PREDICTED: Gossypium arboreum G-box-binding factor 3-like (LOC108477208), transcript variant X3, mRNA	PREDICTED: transcriptional activator TAF-1 [Nicotiana attenuata] >OIT34584.1 transcriptional activator taf-1 [Nicotiana attenuata]	bZIP transcription factor	[KT] LSE0076 A G-box binding bZIP transcription factor	Transcriptional activator TAF-1 (Fragment) OS=Nicotiana tabacum GN=TAF1 PE=2 SV=1	GO:0003700//DNA binding transcription factor activity
CL1720.Contig6_All	2.5944	1.58e-37	5.50328	1.78e-62	2.90888	5.24e-08	CL1720.Contig6_All			K09667//protein O-GlcNAc transferase [EC:2.4.1.255]+ko00514//Other types of O-glycan biosynthesis	XM_002275575.3 PREDICTED: Vitis vinifera probable UDP-N-acetylglucosamine--peptide N-acetylglucosaminyltransferase SEC (LOC100256924), mRNA	probable UDP-N-acetylglucosamine--peptide N-acetylglucosaminyltransferase SPINDLY [Helianthus annuus] >OTG16567.1 putative tetratricopeptide repeat (TPR)-containing protein [Helianthus annuus]	Tetratricopeptide repeat	[R] KOG1124 FOG: TPR repeat	Probable UDP-N-acetylglucosamine--peptide N-acetylglucosaminyltransferase SPINDLY OS=Solanum lycopersicum GN=SPY PE=2 SV=1
CL1725.Contig7_All	-6.52651	1.51e-145	-4.60719	7.25e-40	1.91933	2.32e-63	CL1725.Contig7_All		PREDICTED: Glycine max probable LRR receptor-like serine	K15176//RNA polymerase-associated protein CTR9	XM_002279449.4 PREDICTED: Vitis vinifera protein CTR9 homolog (LOC100252478), mRNA	protein CTR9 homolog [Sesamum indicum]	Tetratricopeptide repeat	[P] KOG2002 TPR-containing nuclear phosphoprotein that regulates K(+) uptake	Protein CTR9 homolog OS=Arabidopsis thaliana GN=VIP6 PE=1 SV=1
CL1727.Contig21_All	8.3388	7.59e-35	2.00997	1.26e-19	-6.32883	7.83e-11	CL1727.Contig21_All				XM_019331465.1 PREDICTED: Ipomoea nil protein root UVB sensitive 5 (LOC109181613), transcript variant X3, mRNA	PREDICTED: protein root UVB sensitive 5 isoform X1 [Juglans regia]	Vitamin B6 photo-protection and homoeostasis	[S] KOG4249 Uncharacterized conserved protein	Protein root UVB sensitive 5 OS=Arabidopsis thaliana GN=RUS5 PE=2 SV=1
CL173.Contig4_All	-7.41959	3.11e-20	-5.62128	1.12e-07	1.79832	6.13e-09	CL173.Contig4_All			K14855//ribosome assembly protein 4;K14963//COMPASS component SWD3	XM_021801634.1 PREDICTED: Hevea brasiliensis transducin beta-like protein 2 (LOC110647688), mRNA	transducin beta-like protein 2 [Momordica charantia]	WD domain, G-beta repeat	[R] KOG2096 WD40 repeat protein	Probable cytosolic iron-sulfur protein assembly protein CIAO1 homolog OS=Chlamydomonas reinhardtii GN=CHLREDRAFT_130093 PE=3 SV=1
CL1730.Contig13_All	-2.06437	9.04e-08	4.7957	6.86e-05	6.86007	6.34e-14	CL1730.Contig13_All			K12837//splicing factor U2AF 65 kDa subunit+ko03040//Spliceosome	XM_018992769.1 PREDICTED: Juglans regia splicing factor U2af large subunit A-like (LOC109011520), transcript variant X1, mRNA	RNA recognition motif domain [Macleaya cordata]	RNA recognition motif. (a.k.a. RRM, RBD, or RNP domain)	[A] KOG0120 Splicing factor U2AF, large subunit (RRM superfamily)	Splicing factor U2af large subunit A OS=Nicotiana plumbaginifolia GN=U2AF65A PE=2 SV=1	GO:0006397//mRNA processing;GO:0003723//RNA binding;GO:0005634//nucleus
CL1735.Contig4_All	-1.7418	1.61e-07	5.38603	1.33e-06	7.12782	2.93e-16	CL1735.Contig4_All			K01897//long-chain acyl-CoA synthetase [EC:6.2.1.3]+ko04146//Peroxisome+ko01100//Metabolic pathways+ko00061//Fatty acid biosynthesis+ko01212//Fatty acid metabolism+ko00071//Fatty acid degradation	XM_021742809.1 PREDICTED: Manihot esculenta long chain acyl-CoA synthetase 2 (LOC110604580), mRNA	long chain acyl-CoA synthetase 2 [Arachis ipaensis]	AMP-binding enzyme C-terminal domain	[I] KOG1256 Long-chain acyl-CoA synthetases (AMP-forming)	Long chain acyl-CoA synthetase 2 OS=Arabidopsis thaliana GN=LACS2 PE=2 SV=1	GO:0050832//defense response to fungus;GO:0010143//cutin biosynthetic process;GO:0005783//endoplasmic reticulum;GO:0009506//plasmodesma;GO:0010311//lateral root formation;GO:0004467//long-chain fatty acid-CoA ligase activity;GO:0031957//very long-chain fatty acid-CoA ligase activity
CL174.Contig11_All	4.88342	3.48e-05	-2.06066	8.33e-09	-6.94408	1.62e-15	CL174.Contig11_All			K14948//polypyrimidine tract-binding protein 2		PREDICTED: polypyrimidine tract-binding protein homolog 1-like isoform X1 [Juglans regia] >XP_018819979.1 PREDICTED: polypyrimidine tract-binding protein homolog 1-like isoform X1 [Juglans regia]		[A] KOG1190 Polypyrimidine tract-binding protein	Polypyrimidine tract-binding protein homolog 1 OS=Arabidopsis thaliana GN=PTB PE=1 SV=1	GO:0003723//RNA binding
CL174.Contig7_All	-4.48505	0.000347343	-6.34949	1.88e-11	-1.86444	3.94e-05	CL174.Contig7_All
CL1740.Contig9_All	3.59334	1.44e-40	1.48269	5.21e-16	-2.11065	2.42e-09	CL1740.Contig9_All				XM_009595554.2 PREDICTED: Nicotiana tomentosiformis uncharacterized LOC104090456 (LOC104090456), transcript variant X3, mRNA	uncharacterized protein LOC110670672 isoform X2 [Hevea brasiliensis]
CL1743.Contig18_All	1.24584	1.24e-05	7.27598	1.08e-18	6.03014	1.29e-08	CL1743.Contig18_All			K12811//ATP-dependent RNA helicase DDX46/PRP5 [EC:3.6.4.13]+ko03040//Spliceosome	XM_021809489.1 PREDICTED: Hevea brasiliensis serine/threonine-protein kinase fray2 (LOC110653730), transcript variant X1, mRNA	PREDICTED: arginine/serine-rich coiled-coil protein 2 isoform X1 [Vitis vinifera] >XP_010653976.1 PREDICTED: arginine/serine-rich coiled-coil protein 2 isoform X1 [Vitis vinifera] >XP_019077371.1 PREDICTED: arginine/serine-rich coiled-coil protein 2 isoform X1 [Vitis vinifera] >XP_019077372.1 PREDICTED: arginine/serine-rich coiled-coil protein 2 isoform X1 [Vitis vinifera] >XP_019077373.1 PREDICT…		[A] KOG4676 Splicing factor, arginine/serine-rich	Splicing factor U2af large subunit B OS=Nicotiana plumbaginifolia GN=U2AF65B PE=2 SV=1
CL1743.Contig20_All	2.1827	8.64e-30	8.98242	2.96e-48	6.79972	1.91e-13	CL1743.Contig20_All			K12811//ATP-dependent RNA helicase DDX46/PRP5 [EC:3.6.4.13]+ko03040//Spliceosome	XM_019332229.1 PREDICTED: Ipomoea nil arginine/serine-rich coiled-coil protein 2-like (LOC109182149), transcript variant X6, mRNA	PREDICTED: arginine/serine-rich coiled-coil protein 2 isoform X2 [Vitis vinifera] >CBI30136.3 unnamed protein product, partial [Vitis vinifera]	Small acidic protein family	[A] KOG4676 Splicing factor, arginine/serine-rich	Splicing factor U2af large subunit B OS=Nicotiana plumbaginifolia GN=U2AF65B PE=2 SV=1
CL1749.Contig29_All	-1.01311	1.17e-16	-2.02533	4.74e-89	-1.01221	1.7e-31	CL1749.Contig29_All				XM_016710283.1 PREDICTED: Capsicum annuum protein ABIL2-like (LOC107864028), mRNA	unnamed protein product [Coffea canephora]	Domain of unknown function (DUF5089)	[TZ] KOG2546 Abl interactor ABI-1, contains SH3 domain	Protein ABIL2 OS=Arabidopsis thaliana GN=ABIL2 PE=2 SV=1
CL1757.Contig1_All	-5.66396	1.75e-13	-7.1186	1.95e-33	-1.45464	1.95e-10	CL1757.Contig1_All			K01953//asparagine synthase (glutamine-hydrolysing) [EC:6.3.5.4]+ko00250//Alanine, aspartate and glutamate metabolism+ko01100//Metabolic pathways+ko01110//Biosynthesis of secondary metabolites	XM_016612623.1 PREDICTED: Nicotiana tabacum asparagine synthetase [glutamine-hydrolyzing]-like (LOC107790669), mRNA	hypothetical protein Ccrd_009690 [Cynara cardunculus var. scolymus]		[E] KOG0571 Asparagine synthase (glutamine-hydrolyzing)	Asparagine synthetase [glutamine-hydrolyzing] OS=Sandersonia aurantiaca GN=AND1 PE=2 SV=3	GO:0006541//glutamine metabolic process;GO:0005524//ATP binding;GO:0006529//asparagine biosynthetic process;GO:0004066//asparagine synthase (glutamine-hydrolyzing) activity
CL1777.Contig3_All	-9.87939	1.72e-78	-7.19847	1.91e-18	2.68092	1.39e-70	CL1777.Contig3_All			K03347//cullin 1+ko04141//Protein processing in endoplasmic reticulum+ko04120//Ubiquitin mediated proteolysis	XM_019220112.1 PREDICTED: Vitis vinifera cullin-1 (LOC100233054), transcript variant X3, mRNA	PREDICTED: cullin-1 isoform X1 [Vitis vinifera] >XP_010649725.1 PREDICTED: cullin-1 isoform X1 [Vitis vinifera] >CBI26060.3 unnamed protein product, partial [Vitis vinifera]	Cullin family	[D] KOG2166 Cullins	Cullin-1 OS=Arabidopsis thaliana GN=CUL1 PE=1 SV=1	GO:0006511//ubiquitin-dependent protein catabolic process;GO:0031625//ubiquitin protein ligase binding;GO:0042787//protein ubiquitination involved in ubiquitin-dependent protein catabolic process;GO:0031461//cullin-RING ubiquitin ligase complex
CL1786.Contig6_All	-6.78311	3.76e-14	-4.2102	0.000874605	2.57291	5.45e-09	CL1786.Contig6_All			K10862//tyrosyl-DNA phosphodiesterase 1 [EC:3.1.4.-]	XM_019002833.1 PREDICTED: Juglans regia tyrosyl-DNA phosphodiesterase 1 (LOC109020383), transcript variant X1, mRNA	PREDICTED: tyrosyl-DNA phosphodiesterase 1 [Malus domestica]	Tyrosyl-DNA phosphodiesterase	[L] KOG2031 Tyrosyl-DNA phosphodiesterase	Tyrosyl-DNA phosphodiesterase 1 OS=Arabidopsis thaliana GN=TDP1 PE=1 SV=1
CL1799.Contig2_All	1.44514	1.82e-114	2.71753	6.99e-267	1.27239	1.2e-35	CL1799.Contig2_All			K13495//cis-zeatin O-glucosyltransferase [EC:2.4.1.215]+ko00908//Zeatin biosynthesis	XM_019385625.1 PREDICTED: Nicotiana attenuata zeatin O-glucosyltransferase-like (LOC109221161), mRNA	unnamed protein product [Coffea canephora]	UDP-glucoronosyl and UDP-glucosyl transferase	[GC] KOG1192 UDP-glucuronosyl and UDP-glucosyl transferase	Zeatin O-glucosyltransferase OS=Phaseolus lunatus GN=ZOG1 PE=2 SV=1	GO:0008152//metabolic process;GO:0016758//transferase activity, transferring hexosyl groups
CL18.Contig3_All	1.41387	3.38e-15	2.49947	1.5e-31	1.0856	0.000118922	CL18.Contig3_All			K15503//serine/threonine-protein phosphatase 6 regulatory ankyrin repeat subunit B		PREDICTED: ankyrin repeat-containing protein At3g12360-like isoform X1 [Nicotiana sylvestris] >XP_009783293.1 PREDICTED: ankyrin repeat-containing protein At3g12360-like isoform X1 [Nicotiana sylvestris] >XP_009783294.1 PREDICTED: ankyrin repeat-containing protein At3g12360-like isoform X1 [Nicotiana sylvestris] >XP_009783295.1 PREDICTED: ankyrin repeat-containing protein At3g12360-like isoform X…	Domain of unknown function	[R] KOG0504 FOG: Ankyrin repeat	Ankyrin repeat-containing protein ITN1 OS=Arabidopsis thaliana GN=ITN1 PE=1 SV=1	GO:0016021//integral component of membrane
CL18.Contig6_All	6.85278	3.97e-15	1.63983	1.3e-06	-5.21296	1.06e-05	CL18.Contig6_All			K15503//serine/threonine-protein phosphatase 6 regulatory ankyrin repeat subunit B		PREDICTED: ankyrin repeat-containing protein At3g12360-like isoform X3 [Nicotiana sylvestris] >XP_016486406.1 PREDICTED: ankyrin repeat-containing protein At3g12360-like isoform X3 [Nicotiana tabacum]	Domain of unknown function	[R] KOG0504 FOG: Ankyrin repeat	Ankyrin repeat-containing protein ITN1 OS=Arabidopsis thaliana GN=ITN1 PE=1 SV=1	GO:0016021//integral component of membrane
CL180.Contig5_All	3.38492	1.23e-45	1.10476	1.83e-12	-2.28016	6.07e-15	CL180.Contig5_All			K09338//homeobox-leucine zipper protein	XM_019224839.1 PREDICTED: Vitis vinifera uncharacterized LOC100243743 (LOC100243743), mRNA	PREDICTED: uncharacterized protein LOC107027127 [Solanum pennellii]	Man1-Src1p-C-terminal domain			GO:0005783//endoplasmic reticulum;GO:0070197//meiotic attachment of telomere to nuclear envelope;GO:0031490//chromatin DNA binding;GO:0005639//integral component of nuclear inner membrane;GO:0006998//nuclear envelope organization
CL1800.Contig7_All	3.07552	5.53e-82	1.97314	8.43e-52	-1.10238	1.57e-06	CL1800.Contig7_All
CL1806.Contig7_All	-2.82531	9.73e-22	-1.50937	1.59e-05	1.31594	1.23e-08	CL1806.Contig7_All		Populus trichocarpa clone 806367 TIR-NBS-LRR type disease resistance protein mRNA, complete cds	K06268//serine/threonine-protein phosphatase 2B regulatory subunit	XM_017392760.1 PREDICTED: Daucus carota subsp. sativus calcineurin B-like protein 3 (LOC108219349), transcript variant X2, mRNA	calcineurin B-like protein 2 [Helianthus annuus] >OTG19309.1 putative calcineurin B-like protein 3 [Helianthus annuus]	EF hand	[T] KOG0034 Ca2+/calmodulin-dependent protein phosphatase (calcineurin subunit B), EF-Hand superfamily protein	Calcineurin B-like protein 3 OS=Arabidopsis thaliana GN=CBL3 PE=1 SV=2	GO:0005509//calcium ion binding
CL1817.Contig5_All	6.62399	1.6e-51	2.86436	3.38e-37	-3.75963	2.86e-07	CL1817.Contig5_All			K01301//N-acetylated-alpha-linked acidic dipeptidase [EC:3.4.17.21]	XM_002283529.4 PREDICTED: Vitis vinifera probable glutamate carboxypeptidase 2 (LOC100247495), mRNA	Peptidase M28 family protein isoform 2 [Theobroma cacao]	Transferrin receptor-like dimerisation domain	[OPR] KOG2195 Transferrin receptor and related proteins containing the protease-associated (PA) domain	Probable glutamate carboxypeptidase LAMP1 OS=Arabidopsis thaliana GN=LAMP1 PE=2 SV=1
CL1848.Contig8_All	-7.87159	4.56e-26	-8.94411	8.43e-49	-1.07252	2.37e-11	CL1848.Contig8_All			K21919//BTB/POZ domain-containing protein KCTD9	XM_002282897.4 PREDICTED: Vitis vinifera thylakoid lumenal 15 kDa protein 1, chloroplastic (LOC100244370), mRNA	thylakoid lumenal 15 kDa protein 1, chloroplastic [Sesamum indicum]	Protein of unknown function, DUF604	[G] KOG2246 Galactosyltransferases	Thylakoid lumenal 15 kDa protein 1, chloroplastic OS=Arabidopsis thaliana GN=At2g44920 PE=1 SV=2
CL1857.Contig13_All	-2.46916	5.75e-18	-1.084	0.000925588	1.38516	9.49e-09	CL1857.Contig13_All			K21444//poly(rC)-binding protein 3/4	XM_016870281.1 PREDICTED: Gossypium hirsutum KH domain-containing protein At4g18375-like (LOC107937411), transcript variant X5, mRNA	PREDICTED: KH domain-containing protein At4g18375 [Daucus carota subsp. sativus] >XP_017226481.1 PREDICTED: KH domain-containing protein At4g18375 [Daucus carota subsp. sativus] >KZM83435.1 hypothetical protein DCAR_031004 [Daucus carota subsp. sativus]	KH domain	[AR] KOG2190 PolyC-binding proteins alphaCP-1 and related KH domain proteins	Flowering locus K homology domain OS=Arabidopsis thaliana GN=FLK PE=1 SV=1	GO:0003723//RNA binding
CL1857.Contig7_All	-2.82523	3.82e-18	4.95809	2.67e-05	7.78332	1.02e-23	CL1857.Contig7_All			K21444//poly(rC)-binding protein 3/4	XM_016870281.1 PREDICTED: Gossypium hirsutum KH domain-containing protein At4g18375-like (LOC107937411), transcript variant X5, mRNA	PREDICTED: KH domain-containing protein At4g18375 [Daucus carota subsp. sativus] >XP_017226481.1 PREDICTED: KH domain-containing protein At4g18375 [Daucus carota subsp. sativus] >KZM83435.1 hypothetical protein DCAR_031004 [Daucus carota subsp. sativus]	KH domain	[AR] KOG2190 PolyC-binding proteins alphaCP-1 and related KH domain proteins	Flowering locus K homology domain OS=Arabidopsis thaliana GN=FLK PE=1 SV=1	GO:0003723//RNA binding
CL1869.Contig10_All	-1.44397	2.61e-20	1.85787	6.55e-12	3.30184	1.04e-52	CL1869.Contig10_All			K07052//uncharacterized protein	XM_016622920.1 PREDICTED: Nicotiana tabacum uncharacterized LOC107799772 (LOC107799772), transcript variant X2, mRNA	hypothetical protein CISIN_1g0220831mg [Citrus sinensis]				GO:0016021//integral component of membrane
CL1869.Contig11_All	7.83208	2.95e-26	1.39288	2.88e-09	-6.4392	1.48e-11	CL1869.Contig11_All			K07052//uncharacterized protein	XM_016622920.1 PREDICTED: Nicotiana tabacum uncharacterized LOC107799772 (LOC107799772), transcript variant X2, mRNA	hypothetical protein CISIN_1g0220831mg [Citrus sinensis]				GO:0016021//integral component of membrane
CL1869.Contig9_All	4.07271	1.1e-39	1.94396	1.73e-20	-2.12875	1.3e-06	CL1869.Contig9_All			K07052//uncharacterized protein	XM_016622920.1 PREDICTED: Nicotiana tabacum uncharacterized LOC107799772 (LOC107799772), transcript variant X2, mRNA	PREDICTED: uncharacterized protein LOC103949867 isoform X1 [Pyrus x bretschneideri] >XP_018503624.1 PREDICTED: uncharacterized protein LOC103949867 isoform X1 [Pyrus x bretschneideri]				GO:0016021//integral component of membrane
CL188.Contig6_All	4.43096	0.000371012	-1.95298	3.2e-06	-6.38394	3.46e-11	CL188.Contig6_All			K04120//ent-copalyl diphosphate synthase [EC:5.5.1.13]+ko00904//Diterpenoid biosynthesis+ko01100//Metabolic pathways+ko01110//Biosynthesis of secondary metabolites	XM_019375474.1 PREDICTED: Nicotiana attenuata ent-copalyl diphosphate synthase, chloroplastic-like (LOC109211878), mRNA	hypothetical protein B456_007G137400, partial [Gossypium raimondii]	Terpene synthase, N-terminal domain	[QV] LSE0352 A Terpene synthase/cyclase	Ent-copalyl diphosphate synthase, chloroplastic OS=Pisum sativum PE=2 SV=1	GO:0000287//magnesium ion binding;GO:0008152//metabolic process;GO:0010333//terpene synthase activity
CL1892.Contig1_All	-5.93976	7.4e-09	-8.05098	9.37e-30	-2.11122	6.08e-16	CL1892.Contig1_All			K06176//tRNA pseudouridine13 synthase [EC:5.4.99.27]	XM_002272714.4 PREDICTED: Vitis vinifera pseudouridylate synthase 7 homolog (LOC100260502), transcript variant X1, mRNA	PREDICTED: multisubstrate pseudouridine synthase 7 isoform X1 [Vitis vinifera]	tRNA pseudouridine synthase D (TruD)	[S] KOG2339 Uncharacterized conserved protein		GO:0003723//RNA binding;GO:0001522//pseudouridine synthesis;GO:0009982//pseudouridine synthase activity
CL1904.Contig13_All	-1.29586	2.3e-07	1.26112	0.000499273	2.55698	1.95e-15	CL1904.Contig13_All			K01285//lysosomal Pro-X carboxypeptidase [EC:3.4.16.2]	XM_015726202.1 PREDICTED: Ricinus communis lysosomal Pro-X carboxypeptidase (LOC8269715), transcript variant X2, mRNA	PREDICTED: lysosomal Pro-X carboxypeptidase-like [Solanum lycopersicum]	Serine carboxypeptidase S28	[OR] KOG2183 Prolylcarboxypeptidase (angiotensinase C)		GO:0004180//carboxypeptidase activity;GO:0006508//proteolysis;GO:0008239//dipeptidyl-peptidase activity;GO:0008236//serine-type peptidase activity
CL1904.Contig4_All	2.38538	1.79e-151	3.7827	1.5e-241	1.39732	3.27e-15	CL1904.Contig4_All			K01285//lysosomal Pro-X carboxypeptidase [EC:3.4.16.2]	XM_002281582.4 PREDICTED: Vitis vinifera lysosomal Pro-X carboxypeptidase (LOC100252778), transcript variant X1, mRNA	PREDICTED: lysosomal Pro-X carboxypeptidase-like [Fragaria vesca subsp. vesca]	Serine carboxypeptidase S28	[OR] KOG2183 Prolylcarboxypeptidase (angiotensinase C)	Probable serine protease EDA2 OS=Arabidopsis thaliana GN=EDA2 PE=2 SV=2	GO:0004180//carboxypeptidase activity;GO:0006508//proteolysis;GO:0008239//dipeptidyl-peptidase activity;GO:0008236//serine-type peptidase activity
CL1904.Contig9_All	3.15033	7.02e-87	10.0107	3.35e-84	6.86034	6.31e-14	CL1904.Contig9_All			K01285//lysosomal Pro-X carboxypeptidase [EC:3.4.16.2]	XR_786499.2 PREDICTED: Vitis vinifera lysosomal Pro-X carboxypeptidase (LOC100252778), transcript variant X2, misc_RNA	PREDICTED: lysosomal Pro-X carboxypeptidase-like isoform X1 [Nicotiana attenuata]	Serine carboxypeptidase S28	[OR] KOG2183 Prolylcarboxypeptidase (angiotensinase C)	Probable serine protease EDA2 OS=Arabidopsis thaliana GN=EDA2 PE=2 SV=2	GO:0004180//carboxypeptidase activity;GO:0006508//proteolysis;GO:0008239//dipeptidyl-peptidase activity;GO:0008236//serine-type peptidase activity
CL1906.Contig5_All	1.56708	5.87e-08	3.44747	6.12e-18	1.88039	0.000506061	CL1906.Contig5_All		PREDICTED: Vitis vinifera hypothetical protein LOC100262734 (LOC100262734), mRNA	K05663//mitochondrial ABC transporter ATM+ko02010//ABC transporters	XM_002275866.4 PREDICTED: Vitis vinifera ABC transporter B family member 25, mitochondrial (LOC100243299), transcript variant X2, mRNA	ABC transporter B family member 25, mitochondrial [Sesamum indicum]	ABC transporter	[U] KOG0057 Mitochondrial Fe/S cluster exporter, ABC superfamily	ABC transporter B family member 25, mitochondrial OS=Arabidopsis thaliana GN=ABCB25 PE=1 SV=1	GO:0005524//ATP binding;GO:0042626//ATPase activity, coupled to transmembrane movement of substances;GO:0016021//integral component of membrane
CL1912.Contig2_All	-7.42463	2.73e-20	-5.41896	6.89e-07	2.00567	3.6e-10	CL1912.Contig2_All			K11170//dehydrogenase/reductase SDR family member X [EC:1.1.-.-]		PREDICTED: dehydrogenase/reductase SDR family member on chromosome X isoform X1 [Nelumbo nucifera]	short chain dehydrogenase	[Q] KOG1208 Dehydrogenases with different specificities (related to short-chain alcohol dehydrogenases)
CL1915.Contig13_All	-1.54103	2.23e-17	7.28002	9.81e-19	8.82105	1.13e-42	CL1915.Contig13_All			K00423//L-ascorbate oxidase [EC:1.10.3.3]+ko01100//Metabolic pathways+ko00053//Ascorbate and aldarate metabolism;K05350//beta-glucosidase [EC:3.2.1.21]+ko01100//Metabolic pathways+ko00500//Starch and sucrose metabolism+ko01110//Biosynthesis of secondary metabolites+ko00460//Cyanoamino acid metabolism+ko00940//Phenylpropanoid biosynthesis;K01322//prolyl oligopeptidase [EC:3.4.21.26];K03238//transl…		F-box/FBD/LRR-repeat protein At5g22700 isoform X1 [Sesamum indicum] >XP_011076711.1 F-box/FBD/LRR-repeat protein At5g22700 isoform X1 [Sesamum indicum]	FBD	[R] LSE0003 A F-box and FBD-domains	F-box/FBD/LRR-repeat protein At2g04230 OS=Arabidopsis thaliana GN=At2g04230 PE=2 SV=1
CL1915.Contig2_All	8.25968	1.69e-36	1.92838	2.24e-19	-6.3313	8.32e-12	CL1915.Contig2_All			K00423//L-ascorbate oxidase [EC:1.10.3.3]+ko01100//Metabolic pathways+ko00053//Ascorbate and aldarate metabolism;K01322//prolyl oligopeptidase [EC:3.4.21.26];K05350//beta-glucosidase [EC:3.2.1.21]+ko01100//Metabolic pathways+ko00500//Starch and sucrose metabolism+ko01110//Biosynthesis of secondary metabolites+ko00460//Cyanoamino acid metabolism+ko00940//Phenylpropanoid biosynthesis;K11843//ubiqui…		F-box/FBD/LRR-repeat protein At5g53840 isoform X2 [Sesamum indicum] >XP_020549260.1 F-box/FBD/LRR-repeat protein At5g53840 isoform X2 [Sesamum indicum]	FBD	[R] LSE0003 A F-box and FBD-domains	F-box/FBD/LRR-repeat protein At5g22700 OS=Arabidopsis thaliana GN=At5g22700 PE=2 SV=2
CL1918.Contig10_All	-5.89041	1.27e-08	-9.28801	6.76e-59	-3.3976	7.39e-59	CL1918.Contig10_All			K05391//cyclic nucleotide gated channel, plant+ko04626//Plant-pathogen interaction	XM_021970570.1 PREDICTED: Prunus avium cyclic nucleotide-gated ion channel 1-like (LOC110767126), mRNA	cyclic nucleotide-gated ion channel 1 [Sesamum indicum]	Cyclic nucleotide-binding domain	[PT] KOG0498 K+-channel ERG and related proteins, contain PAS/PAC sensor domain	Cyclic nucleotide-gated ion channel 1 OS=Arabidopsis thaliana GN=CNGC1 PE=1 SV=1	GO:0005216//ion channel activity;GO:0016021//integral component of membrane
CL1918.Contig2_All	1.11745	0.000269282	6.92213	2.5e-15	5.80468	1.43e-07	CL1918.Contig2_All			K05391//cyclic nucleotide gated channel, plant+ko04626//Plant-pathogen interaction	XM_021970570.1 PREDICTED: Prunus avium cyclic nucleotide-gated ion channel 1-like (LOC110767126), mRNA	cyclic nucleotide-gated ion channel 1 [Sesamum indicum]	Cyclic nucleotide-binding domain	[PT] KOG0498 K+-channel ERG and related proteins, contain PAS/PAC sensor domain	Cyclic nucleotide-gated ion channel 1 OS=Arabidopsis thaliana GN=CNGC1 PE=1 SV=1	GO:0005216//ion channel activity;GO:0016021//integral component of membrane
CL1923.Contig11_All	-3.68661	3.94e-166	-2.45871	3.79e-51	1.2279	1.93e-44	CL1923.Contig11_All			K12309//beta-galactosidase [EC:3.2.1.23]+ko00600//Sphingolipid metabolism+ko00604//Glycosphingolipid biosynthesis - ganglio series+ko00531//Glycosaminoglycan degradation+ko00511//Other glycan degradation+ko01100//Metabolic pathways+ko00052//Galactose metabolism	KJ764874.1 Diospyros kaki beta-galactosidase (GAL1) mRNA, complete cds	beta-D-galactosidase [Actinidia deliciosa var. deliciosa]	Glycosyl hydrolases family 35	[G] KOG0496 Beta-galactosidase	Beta-galactosidase OS=Malus domestica PE=1 SV=1	GO:0030246//carbohydrate binding;GO:0004565//beta-galactosidase activity;GO:0005975//carbohydrate metabolic process
CL1923.Contig12_All	-4.58349	0	-3.11114	8.6e-140	1.47235	7.32e-150	CL1923.Contig12_All			K12309//beta-galactosidase [EC:3.2.1.23]+ko00600//Sphingolipid metabolism+ko00604//Glycosphingolipid biosynthesis - ganglio series+ko00531//Glycosaminoglycan degradation+ko00511//Other glycan degradation+ko01100//Metabolic pathways+ko00052//Galactose metabolism	KJ764874.1 Diospyros kaki beta-galactosidase (GAL1) mRNA, complete cds	beta-D-galactosidase [Actinidia deliciosa var. deliciosa]	Glycosyl hydrolases family 35	[G] KOG0496 Beta-galactosidase	Beta-galactosidase OS=Malus domestica PE=1 SV=1	GO:0030246//carbohydrate binding;GO:0004565//beta-galactosidase activity;GO:0005975//carbohydrate metabolic process
CL1923.Contig15_All	-3.03722	1.97e-10	-1.8542	0.00055426	1.18301	0.000803267	CL1923.Contig15_All			K12309//beta-galactosidase [EC:3.2.1.23]+ko00600//Sphingolipid metabolism+ko00604//Glycosphingolipid biosynthesis - ganglio series+ko00531//Glycosaminoglycan degradation+ko00511//Other glycan degradation+ko01100//Metabolic pathways+ko00052//Galactose metabolism	HQ108111.1 Actinidia deliciosa var. deliciosa beta-D-galactosidase (GAL1) mRNA, complete cds	beta-D-galactosidase [Actinidia deliciosa var. deliciosa]	Glycosyl hydrolases family 35	[G] KOG0496 Beta-galactosidase	Beta-galactosidase OS=Malus domestica PE=1 SV=1	GO:0004565//beta-galactosidase activity;GO:0005975//carbohydrate metabolic process
CL1923.Contig8_All	2.97713	1.96e-54	1.64208	4.07e-28	-1.33505	2.51e-07	CL1923.Contig8_All			K12309//beta-galactosidase [EC:3.2.1.23]+ko00600//Sphingolipid metabolism+ko00604//Glycosphingolipid biosynthesis - ganglio series+ko00531//Glycosaminoglycan degradation+ko00511//Other glycan degradation+ko01100//Metabolic pathways+ko00052//Galactose metabolism	KJ764874.1 Diospyros kaki beta-galactosidase (GAL1) mRNA, complete cds	beta-D-galactosidase [Actinidia deliciosa var. deliciosa]	Glycosyl hydrolases family 35	[G] KOG0496 Beta-galactosidase	Beta-galactosidase OS=Malus domestica PE=1 SV=1	GO:0030246//carbohydrate binding;GO:0004565//beta-galactosidase activity;GO:0005975//carbohydrate metabolic process
CL1929.Contig6_All	2.06195	5.76e-64	3.38121	3e-111	1.31926	3.18e-09	CL1929.Contig6_All			K22753//E3 ubiquitin-protein ligase RNF6 [EC:2.3.2.27]	XM_010650111.2 PREDICTED: Vitis vinifera E3 ubiquitin-protein ligase RLIM (LOC100245643), mRNA	PREDICTED: E3 ubiquitin-protein ligase RLIM [Vitis vinifera]	Ring finger domain	[O] KOG0800 FOG: Predicted E3 ubiquitin ligase	E3 ubiquitin-protein ligase MBR2 OS=Arabidopsis thaliana GN=MBR2 PE=1 SV=1
CL1930.Contig3_All	-6.20639	1.97e-181	-5.15918	5.15e-91	1.04721	4.14e-32	CL1930.Contig3_All	Alfin-like		K15710//E3 ubiquitin-protein ligase SHPRH [EC:3.6.4.- 2.3.2.27]	XM_021782776.1 PREDICTED: Hevea brasiliensis E3 ubiquitin-protein ligase SHPRH (LOC110633932), mRNA	PREDICTED: E3 ubiquitin-protein ligase SHPRH isoform X3 [Vitis vinifera]	SNF2 family N-terminal domain	[L] KOG0298 DEAD box-containing helicase-like transcription factor/DNA repair protein	DNA repair protein RAD5A OS=Arabidopsis thaliana GN=RAD5A PE=1 SV=1
CL1938.Contig6_All	5.78949	2.3e-08	-1.10704	0.000168452	-6.89653	4.31e-15	CL1938.Contig6_All			K13153//U11/U12 small nuclear ribonucleoprotein 25 kDa protein	XM_006298622.1 Capsella rubella hypothetical protein (CARUB_v10014777mg) mRNA, complete cds	U11/U12 small nuclear ribonucleoprotein 25 kDa protein [Sesamum indicum] >XP_011083409.1 U11/U12 small nuclear ribonucleoprotein 25 kDa protein [Sesamum indicum] >XP_020551168.1 U11/U12 small nuclear ribonucleoprotein 25 kDa protein [Sesamum indicum]		[S] TWOG0264 Uncharacterized conserved protein	U11/U12 small nuclear ribonucleoprotein 25 kDa protein OS=Arabidopsis thaliana GN=SNRNP25 PE=2 SV=1	GO:0030529//intracellular ribonucleoprotein complex;GO:0019013//viral nucleocapsid
CL1940.Contig11_All	10.4272	1.97e-108	2.84149	2.96e-115	-7.58574	1.62e-22	CL1940.Contig11_All			K06883//uncharacterized protein	XM_010666205.2 PREDICTED: Vitis vinifera GPN-loop GTPase 2 (LOC100250646), transcript variant X2, mRNA	PREDICTED: GPN-loop GTPase 2 [Juglans regia]	Conserved hypothetical ATP binding protein	[R] KOG1533 Predicted GTPase
CL1953.Contig1_All	-1.88198	1.15e-40	2.75536	4.3e-19	4.63734	2.3e-93	CL1953.Contig1_All			K07300//Ca2+:H+ antiporter	XM_003604655.1 Medicago truncatula vacuolar cation/proton exchanger 3 partial mRNA	vacuolar cation/proton exchanger 3 [Herrania umbratica] >XP_021289514.1 vacuolar cation/proton exchanger 3 [Herrania umbratica]	Sodium/calcium exchanger protein	[P] KOG1397 Ca2+/H+ antiporter VCX1 and related proteins	Vacuolar cation/proton exchanger 3 OS=Arabidopsis thaliana GN=CAX3 PE=1 SV=1	GO:0015369//calcium:proton antiporter activity;GO:0016021//integral component of membrane
CL1953.Contig8_All	-9.03915	9.12e-50	-4.93536	2.33e-05	4.10379	1.28e-56	CL1953.Contig8_All			K07300//Ca2+:H+ antiporter	XM_012232477.2 PREDICTED: Jatropha curcas vacuolar cation/proton exchanger 3 (LOC105646599), transcript variant X2, mRNA	Vacuolar cation/proton exchanger 3 [Morus notabilis] >EXC23654.1 Vacuolar cation/proton exchanger 3 [Morus notabilis]	Sodium/calcium exchanger protein	[P] KOG1397 Ca2+/H+ antiporter VCX1 and related proteins	Vacuolar cation/proton exchanger 3 OS=Arabidopsis thaliana GN=CAX3 PE=1 SV=1	GO:0015369//calcium:proton antiporter activity;GO:0016021//integral component of membrane
CL196.Contig5_All	5.45219	5.69e-07	-1.81549	3.29e-09	-7.26768	9.9e-19	CL196.Contig5_All				XR_002287267.1 PREDICTED: Sesamum indicum uncharacterized LOC110012135 (LOC110012135), ncRNA	PREDICTED: uncharacterized protein LOC104234450 [Nicotiana sylvestris] >XP_016464306.1 PREDICTED: uncharacterized protein LOC107787272 [Nicotiana tabacum]				GO:0005524//ATP binding;GO:0016301//kinase activity;GO:0016021//integral component of membrane
CL1969.Contig6_All	1.49879	1.61e-21	2.56478	4.37e-43	1.06599	1.97e-05	CL1969.Contig6_All			K01338//ATP-dependent Lon protease [EC:3.4.21.53]	XM_002282621.3 PREDICTED: Vitis vinifera lon protease homolog 2, peroxisomal (LOC100262630), mRNA	unnamed protein product [Coffea canephora]	Lon protease (S16) C-terminal proteolytic domain	[O] KOG2004 Mitochondrial ATP-dependent protease PIM1/LON	Lon protease homolog 2, peroxisomal OS=Spinacia oleracea PE=2 SV=2
CL1974.Contig6_All	1.08057	1.78e-70	4.5037	0	3.42313	3.27e-148	CL1974.Contig6_All			K08835//serine/threonine-protein kinase OSR1/STK39 [EC:2.7.11.1]	XM_002299998.1 Populus trichocarpa hypothetical protein (POPTR_0001s34910g) mRNA, complete cds	PREDICTED: serine/threonine-protein kinase BLUS1-like [Gossypium arboreum] >XP_017649340.1 PREDICTED: serine/threonine-protein kinase BLUS1-like [Gossypium arboreum] >XP_017649342.1 PREDICTED: serine/threonine-protein kinase BLUS1-like [Gossypium arboreum] >XP_017649343.1 PREDICTED: serine/threonine-protein kinase BLUS1-like [Gossypium arboreum] >XP_017649344.1 PREDICTED: serine/threonine-protein…	Protein kinase domain	[T] KOG0582 Ste20-like serine/threonine protein kinase	Serine/threonine-protein kinase BLUS1 OS=Arabidopsis thaliana GN=BLUS1 PE=1 SV=1	GO:0005524//ATP binding;GO:0004672//protein kinase activity
CL1982.Contig2_All	4.57889	2.69e-25	1.99955	3.78e-13	-2.57934	4.66e-05	CL1982.Contig2_All			K09515//DnaJ homolog subfamily B member 9;K03686//molecular chaperone DnaJ;K09517//DnaJ homolog subfamily B member 11+ko04141//Protein processing in endoplasmic reticulum	XM_009355122.2 PREDICTED: Pyrus x bretschneideri chaperone protein dnaJ 10-like (LOC103944662), mRNA	PREDICTED: chaperone protein dnaJ 10-like [Ziziphus jujuba]	X-domain of DnaJ-containing	[O] KOG0691 Molecular chaperone (DnaJ superfamily)	Chaperone protein dnaJ 10 OS=Arabidopsis thaliana GN=ATJ10 PE=2 SV=2
CL1985.Contig7_All	5.07936	1.42e-186	1.98518	5.15e-87	-3.09417	4.85e-36	CL1985.Contig7_All			K21989//calcium permeable stress-gated cation channel		PREDICTED: calmodulin-binding protein 60 A isoform X1 [Theobroma cacao]	Calmodulin binding protein-like	[RT] LSE0433 A Predicted calmodulin-binding protein	Calmodulin-binding protein 60 A OS=Arabidopsis thaliana GN=CBP60A PE=2 SV=1
CL1987.Contig3_All	1.58583	0.000736702	-2.65368	1.82e-28	-4.23951	1.23e-39	CL1987.Contig3_All			K12613//mRNA-decapping enzyme subunit 2 [EC:3.6.1.62]+ko03018//RNA degradation	XM_006485625.2 PREDICTED: Citrus sinensis mRNA-decapping enzyme subunit 2 (LOC102622483), mRNA	mRNA-decapping enzyme subunit 2 [Cajanus cajan] >KYP50877.1 mRNA decapping complex subunit 2 [Cajanus cajan]	Dcp2, box A domain	[A] KOG2937 Decapping enzyme complex, predicted pyrophosphatase DCP2	mRNA-decapping enzyme subunit 2 OS=Arabidopsis thaliana GN=DCP2 PE=1 SV=1	GO:0003723//RNA binding;GO:0016787//hydrolase activity;GO:0050072//m7G(5')pppN diphosphatase activity;GO:0000290//deadenylation-dependent decapping of nuclear-transcribed mRNA;GO:0005737//cytoplasm;GO:0030145//manganese ion binding
CL1987.Contig7_All	3.23832	1.39e-13	-2.07038	3.37e-33	-5.3087	4.66e-67	CL1987.Contig7_All			K12613//mRNA-decapping enzyme subunit 2 [EC:3.6.1.62]+ko03018//RNA degradation	XM_021762782.1 PREDICTED: Manihot esculenta mRNA-decapping enzyme subunit 2 (LOC110619374), mRNA	mRNA-decapping enzyme subunit 2 [Cajanus cajan] >KYP50877.1 mRNA decapping complex subunit 2 [Cajanus cajan]	NUDIX domain	[A] KOG2937 Decapping enzyme complex, predicted pyrophosphatase DCP2	mRNA-decapping enzyme subunit 2 OS=Arabidopsis thaliana GN=DCP2 PE=1 SV=1	GO:0003723//RNA binding;GO:0016787//hydrolase activity;GO:0050072//m7G(5')pppN diphosphatase activity;GO:0000290//deadenylation-dependent decapping of nuclear-transcribed mRNA;GO:0005737//cytoplasm;GO:0030145//manganese ion binding
CL1988.Contig1_All	2.98513	9.97e-31	1.78847	4.42e-18	-1.19667	0.000789987	CL1988.Contig1_All	MYB		K09422//transcription factor MYB, plant	XM_018969479.1 PREDICTED: Juglans regia transcription factor MYB114-like (LOC108994334), mRNA	PREDICTED: transcription factor WER-like isoform X1 [Fragaria vesca subsp. vesca]	Myb-like DNA-binding domain	[K] KOG0048 Transcription factor, Myb superfamily	Anthocyanin regulatory C1 protein OS=Zea mays GN=C1 PE=2 SV=1	GO:0003677//DNA binding
CL1988.Contig2_All	3.69472	1.85e-155	1.23797	1.43e-43	-2.45675	5.9e-46	CL1988.Contig2_All	MYB		K09422//transcription factor MYB, plant	XM_018969479.1 PREDICTED: Juglans regia transcription factor MYB114-like (LOC108994334), mRNA	Myb_DNA-binding domain-containing protein [Cephalotus follicularis]	Myb-like DNA-binding domain	[K] KOG0048 Transcription factor, Myb superfamily	Anthocyanin regulatory C1 protein OS=Zea mays GN=C1 PE=2 SV=1
CL1990.Contig1_All	-2.40307	1.17e-251	-1.3314	1.94e-56	1.07167	4.69e-81	CL1990.Contig1_All			K03809//NAD(P)H dehydrogenase (quinone) [EC:1.6.5.2]+ko00130//Ubiquinone and other terpenoid-quinone biosynthesis+ko01110//Biosynthesis of secondary metabolites	XM_006449101.1 Citrus clementina hypothetical protein (CICLE_v10016752mg) mRNA, complete cds	probable NAD(P)H dehydrogenase (quinone) FQR1-like 1 [Carica papaya]	NADPH-dependent FMN reductase	[R] KOG3135 1,4-benzoquinone reductase-like; Trp repressor binding protein-like/protoplast-secreted protein	Probable NAD(P)H dehydrogenase (quinone) FQR1-like 1 OS=Arabidopsis thaliana GN=At4g27270 PE=1 SV=1	GO:0010181//FMN binding;GO:0003955//NAD(P)H dehydrogenase (quinone) activity
CL1991.Contig1_All	-2.09624	7.92e-159	-1.07187	1.49e-31	1.02438	3.05e-56	CL1991.Contig1_All			K10046//GDP-D-mannose 3', 5'-epimerase [EC:5.1.3.18 5.1.3.-]+ko00520//Amino sugar and nucleotide sugar metabolism+ko01100//Metabolic pathways+ko00053//Ascorbate and aldarate metabolism+ko01110//Biosynthesis of secondary metabolites	FQ393341.1 Vitis vinifera clone SS0AFA26YH24	GDP-mannose 3,5-epimerase 2 [Carica papaya]	NAD dependent epimerase/dehydratase family	[GM] KOG1429 dTDP-glucose 4-6-dehydratase/UDP-glucuronic acid decarboxylase	GDP-mannose 3,5-epimerase 1 OS=Oryza sativa subsp. japonica GN=GME-1 PE=1 SV=1	GO:0047918//GDP-mannose 3,5-epimerase activity;GO:0016021//integral component of membrane;GO:0051287//NAD binding
CL2003.Contig1_All	-5.33747	2.08e-06	-7.1186	1.23e-17	-1.78113	2.01e-07	CL2003.Contig1_All			K22072//iron-sulfur cluster assembly 2	XM_021969417.1 PREDICTED: Prunus avium iron-sulfur assembly protein IscA-like 2, mitochondrial (LOC110766146), mRNA	PREDICTED: iron-sulfur assembly protein IscA-like 2, mitochondrial [Erythranthe guttata] >EYU38634.1 hypothetical protein MIMGU_mgv1a015468mg [Erythranthe guttata]		[CU] KOG1119 Mitochondrial Fe-S cluster biosynthesis protein ISA2 (contains a HesB-like domain)	Iron-sulfur assembly protein IscA-like 2, mitochondrial OS=Arabidopsis thaliana GN=At5g03905 PE=1 SV=2	GO:0097428//protein maturation by iron-sulfur cluster transfer;GO:0005198//structural molecule activity;GO:0051536//iron-sulfur cluster binding
CL2006.Contig15_All	1.246	2.67e-06	7.50364	3.08e-21	6.25764	8.05e-10	CL2006.Contig15_All			K01307//gamma-glutamyl hydrolase [EC:3.4.19.9]+ko00790//Folate biosynthesis	XM_018875889.1 PREDICTED: Eucalyptus grandis gamma-glutamyl hydrolase 2 (LOC104448563), transcript variant X2, mRNA	unnamed protein product, partial [Vitis vinifera]	Peptidase C26	[H] KOG1559 Gamma-glutamyl hydrolase	Gamma-glutamyl hydrolase 2 OS=Arabidopsis thaliana GN=GGH2 PE=1 SV=2	GO:0046900//tetrahydrofolylpolyglutamate metabolic process;GO:0034722//gamma-glutamyl-peptidase activity;GO:0005773//vacuole
CL2006.Contig6_All	7.08365	3.13e-17	2.04153	2e-09	-5.04212	3.49e-05	CL2006.Contig6_All			K01307//gamma-glutamyl hydrolase [EC:3.4.19.9]+ko00790//Folate biosynthesis	XM_002524477.2 PREDICTED: Ricinus communis gamma-glutamyl hydrolase 2 (LOC8288177), mRNA	PREDICTED: gamma-glutamyl hydrolase 2-like [Juglans regia]	Peptidase C26	[H] KOG1559 Gamma-glutamyl hydrolase	Gamma-glutamyl hydrolase 2 OS=Arabidopsis thaliana GN=GGH2 PE=1 SV=2	GO:0046900//tetrahydrofolylpolyglutamate metabolic process;GO:0034722//gamma-glutamyl-peptidase activity;GO:0008242//omega peptidase activity;GO:0005773//vacuole
CL2007.Contig18_All	9.42637	2.28e-63	2.23916	3.55e-45	-7.18722	7.1e-18	CL2007.Contig18_All			K14713//solute carrier family 39 (zinc transporter), member 7	XM_006354971.2 PREDICTED: Solanum tuberosum IAA-alanine resistance protein 1 (LOC102596250), transcript variant X2, mRNA	PREDICTED: IAA-alanine resistance protein 1 [Vitis vinifera] >CBI26777.3 unnamed protein product, partial [Vitis vinifera]	ZIP Zinc transporter	[P] KOG2693 Putative zinc transporter	IAA-alanine resistance protein 1 OS=Arabidopsis thaliana GN=IAR1 PE=2 SV=3	GO:0046873//metal ion transmembrane transporter activity;GO:0005623//cell;GO:0006882//cellular zinc ion homeostasis;GO:0016021//integral component of membrane;GO:0005385//zinc ion transmembrane transporter activity;GO:0071577//zinc II ion transmembrane transport
CL2007.Contig5_All	-4.08006	1.21e-64	-2.01793	1.36e-09	2.06213	6.78e-34	CL2007.Contig5_All			K14713//solute carrier family 39 (zinc transporter), member 7	XM_016631750.1 PREDICTED: Nicotiana tabacum IAA-alanine resistance protein 1-like (LOC107807394), mRNA	PREDICTED: IAA-alanine resistance protein 1 [Citrus sinensis]	ZIP Zinc transporter	[P] KOG2693 Putative zinc transporter	IAA-alanine resistance protein 1 OS=Arabidopsis thaliana GN=IAR1 PE=2 SV=3	GO:0046873//metal ion transmembrane transporter activity;GO:0005623//cell;GO:0006882//cellular zinc ion homeostasis;GO:0016021//integral component of membrane;GO:0005385//zinc ion transmembrane transporter activity;GO:0071577//zinc II ion transmembrane transport
CL2027.Contig1_All	3.07715	1.89e-18	7.68943	1.45e-23	4.61228	0.00062255	CL2027.Contig1_All				XM_011094312.2 PREDICTED: Sesamum indicum protein PAM68, chloroplastic (LOC105172745), mRNA	protein PAM68, chloroplastic [Sesamum indicum]	Protein of unknown function (DUF3464)		Protein PAM68, chloroplastic OS=Arabidopsis thaliana GN=PAM68 PE=1 SV=1	GO:0016021//integral component of membrane;GO:0009507//chloroplast
CL2031.Contig10_All	3.85821	2.32e-28	1.0113	7.25e-07	-2.84691	1.54e-11	CL2031.Contig10_All			K03113//translation initiation factor 1+ko03013//RNA transport	XM_016025592.1 PREDICTED: Ziziphus jujuba protein translation factor SUI1 homolog (LOC107417036), mRNA	PREDICTED: protein translation factor SUI1 homolog 2-like [Phoenix dactylifera]	Translation initiation factor SUI1	[J] KOG1770 Translation initiation factor 1 (eIF-1/SUI1)	Protein translation factor SUI1 homolog OS=Oryza sativa subsp. indica GN=GOS2 PE=2 SV=1
CL2031.Contig8_All	-2.74758	3.69e-23	-1.27375	0.000124116	1.47383	6.62e-11	CL2031.Contig8_All			K03113//translation initiation factor 1+ko03013//RNA transport	XM_016025592.1 PREDICTED: Ziziphus jujuba protein translation factor SUI1 homolog (LOC107417036), mRNA	PREDICTED: protein translation factor SUI1 homolog 2-like [Phoenix dactylifera]	Translation initiation factor SUI1	[J] KOG1770 Translation initiation factor 1 (eIF-1/SUI1)	Protein translation factor SUI1 homolog OS=Oryza sativa subsp. indica GN=GOS2 PE=2 SV=1
CL2034.Contig10_All	-1.29064	3.38e-10	7.0272	2.93e-16	8.31784	3.65e-32	CL2034.Contig10_All		Regulator of chromosome condensation (RCC1) family protein (best arabidopsis hit)	K10614//E3 ubiquitin-protein ligase HERC3 [EC:2.3.2.26]+ko04120//Ubiquitin mediated proteolysis;K10615//E3 ubiquitin-protein ligase HERC4 [EC:2.3.2.26]+ko04120//Ubiquitin mediated proteolysis	XM_006438111.1 Citrus clementina hypothetical protein (CICLE_v10031198mg) mRNA, complete cds	PREDICTED: ultraviolet-B receptor UVR8 [Juglans regia] >XP_018820446.1 PREDICTED: ultraviolet-B receptor UVR8 [Juglans regia]	Regulator of chromosome condensation (RCC1) repeat	[S] KOG1426 FOG: RCC1 domain	PH, RCC1 and FYVE domains-containing protein 1 OS=Arabidopsis thaliana GN=PRAF1 PE=1 SV=1
CL2038.Contig2_All	1.54811	1.79e-84	2.55918	2.24e-166	1.01108	6.61e-16	CL2038.Contig2_All			K18470//Rho GTPase-activating protein 1	XM_002272067.3 PREDICTED: Vitis vinifera protein GDAP2 homolog (LOC100247494), transcript variant X3, mRNA	unnamed protein product [Coffea canephora]	Divergent CRAL/TRIO domain	[BK] KOG2633 Hismacro and SEC14 domain-containing proteins
CL2046.Contig7_All	3.6181	6.45e-55	-1.70032	1.91e-78	-5.31842	1.24e-211	CL2046.Contig7_All			K05931//type I protein arginine methyltransferase [EC:2.1.1.319]	XM_018970583.1 PREDICTED: Juglans regia probable histone-arginine methyltransferase 1.3 (LOC108995079), mRNA	PREDICTED: probable histone-arginine methyltransferase 1.3 [Juglans regia]	Ribosomal protein L11 methyltransferase (PrmA)	[OK] KOG1500 Protein arginine N-methyltransferase CARM1	Probable histone-arginine methyltransferase CARM1 OS=Oryza sativa subsp. indica GN=CARM1 PE=3 SV=2	GO:0008168//methyltransferase activity;GO:0006479//protein methylation
CL205.Contig2_All	-4.90309	2.09e-23	-2.59464	0.000135325	2.30845	3.9e-13	CL205.Contig2_All			K22614//NLR family CARD domain-containing protein 3	XM_019377673.1 PREDICTED: Nicotiana attenuata uncharacterized LOC109213835 (LOC109213835), transcript variant X2, mRNA	PREDICTED: uncharacterized protein LOC108983733 [Juglans regia]	Leucine Rich repeats (2 copies)
CL205.Contig30_All	7.68793	3.25e-24	2.02411	2.91e-13	-5.66382	2.28e-07	CL205.Contig30_All			K22614//NLR family CARD domain-containing protein 3	AM460759.2 Vitis vinifera contig VV78X015067.7, whole genome shotgun sequence	uncharacterized protein LOC105165701 isoform X1 [Sesamum indicum] >XP_011083099.1 uncharacterized protein LOC105165701 isoform X1 [Sesamum indicum]	Leucine rich repeat
CL205.Contig41_All	1.88613	1.29e-10	7.59104	2.65e-22	5.70491	3.75e-07	CL205.Contig41_All			K22614//NLR family CARD domain-containing protein 3	AM460759.2 Vitis vinifera contig VV78X015067.7, whole genome shotgun sequence	uncharacterized protein LOC105165701 isoform X1 [Sesamum indicum] >XP_011083099.1 uncharacterized protein LOC105165701 isoform X1 [Sesamum indicum]	Leucine rich repeat
CL2063.Contig1_All	-2.70839	1.55e-07	-4.6796	5.05e-37	-1.97121	7.7e-17	CL2063.Contig1_All		Picea sitchensis clone WS02745_K01 unknown mRNA	K04733//interleukin-1 receptor-associated kinase 4 [EC:2.7.11.1]	XM_008462286.2 PREDICTED: Cucumis melo cysteine-rich repeat secretory protein 60 (LOC103499308), mRNA	unnamed protein product [Coffea canephora]	Salt stress response/antifungal	[S] LSE0013 A Uncharacterized protein	Cysteine-rich repeat secretory protein 60 OS=Arabidopsis thaliana GN=CRRSP60 PE=1 SV=1
CL2067.Contig1_All	-6.72794	1.84e-24	-7.85026	6.89e-49	-1.12232	6.28e-11	CL2067.Contig1_All			K14209//solute carrier family 36 (proton-coupled amino acid transporter)	XM_019217078.1 PREDICTED: Vitis vinifera probable amino acid permease 7 (LOC100254980), transcript variant X4, mRNA	PREDICTED: probable amino acid permease 7 isoform X2 [Vitis vinifera] >XP_019072622.1 PREDICTED: probable amino acid permease 7 isoform X2 [Vitis vinifera] >XP_019072623.1 PREDICTED: probable amino acid permease 7 isoform X2 [Vitis vinifera] >CBI39812.3 unnamed protein product, partial [Vitis vinifera]	Transmembrane amino acid transporter protein	[E] KOG1303 Amino acid transporters	Probable amino acid permease 7 OS=Arabidopsis thaliana GN=AAP7 PE=2 SV=1	GO:0003333//amino acid transmembrane transport;GO:0016021//integral component of membrane;GO:0005886//plasma membrane;GO:0015171//amino acid transmembrane transporter activity
CL207.Contig10_All	2.49037	4.77e-32	1.20717	2.75e-13	-1.2832	1.28e-06	CL207.Contig10_All			K03231//elongation factor 1-alpha+ko03013//RNA transport	XM_016818553.1 PREDICTED: Gossypium hirsutum polyadenylate-binding protein RBP45C-like (LOC107893524), transcript variant X1, mRNA	PREDICTED: polyadenylate-binding protein RBP45 [Vitis vinifera]	RNA recognition motif. (a.k.a. RRM, RBD, or RNP domain)	[R] KOG0118 FOG: RRM domain	Polyadenylate-binding protein RBP45 OS=Nicotiana plumbaginifolia GN=RBP45 PE=1 SV=1	GO:0003723//RNA binding
CL207.Contig7_All	7.42349	7.22e-21	-1.34094	3.05e-15	-8.76443	4.79e-44	CL207.Contig7_All			K03231//elongation factor 1-alpha+ko03013//RNA transport	XM_017771065.1 PREDICTED: Gossypium arboreum polyadenylate-binding protein RBP45C-like (LOC108469935), mRNA	PREDICTED: polyadenylate-binding protein RBP45 [Vitis vinifera]	RNA recognition motif. (a.k.a. RRM, RBD, or RNP domain)	[R] KOG0118 FOG: RRM domain	Polyadenylate-binding protein RBP45 OS=Nicotiana plumbaginifolia GN=RBP45 PE=1 SV=1	GO:0003723//RNA binding;GO:0016021//integral component of membrane
CL2076.Contig5_All	-1.11519	0.000411832	5.70539	7.91e-08	6.82057	1.31e-13	CL2076.Contig5_All			K09553//stress-induced-phosphoprotein 1	XM_019216062.1 PREDICTED: Solanum lycopersicum uncharacterized LOC101258507 (LOC101258507), transcript variant X5, mRNA	PREDICTED: uncharacterized protein LOC100852566 isoform X1 [Vitis vinifera] >CBI29873.3 unnamed protein product, partial [Vitis vinifera]	PHD-finger			GO:0003691//double-stranded telomeric DNA binding;GO:0046872//metal ion binding;GO:0003677//DNA binding;GO:0000783//nuclear telomere cap complex;GO:0031627//telomeric loop formation
CL208.Contig30_All	-7.35322	1.71e-19	-6.30041	3.82e-11	1.05281	0.000150614	CL208.Contig30_All				XM_019225105.1 PREDICTED: Vitis vinifera uncharacterized LOC100251878 (LOC100251878), transcript variant X8, mRNA	PREDICTED: uncharacterized protein LOC100251878 [Vitis vinifera] >CBI33507.3 unnamed protein product, partial [Vitis vinifera]
CL208.Contig61_All	-7.74933	2.42e-24	-5.99826	1.98e-09	1.75107	1.5e-10	CL208.Contig61_All				XM_019225105.1 PREDICTED: Vitis vinifera uncharacterized LOC100251878 (LOC100251878), transcript variant X8, mRNA	PREDICTED: uncharacterized protein LOC100251878 [Vitis vinifera] >CBI33507.3 unnamed protein product, partial [Vitis vinifera]	HEAT repeats
CL2082.Contig5_All	8.83899	5.88e-46	2.54696	2.23e-35	-6.29204	1.33e-10	CL2082.Contig5_All			K21866//ion channel POLLUX/CASTOR	XM_002280050.3 PREDICTED: Vitis vinifera putative ion channel POLLUX-like 2 (LOC100259579), mRNA	PREDICTED: putative ion channel POLLUX-like 2 isoform X2 [Capsicum annuum]	Castor and Pollux, part of voltage-gated ion channel		Probable ion channel CASTOR OS=Oryza sativa subsp. japonica GN=Os03g0843600 PE=2 SV=1	GO:0006813//potassium ion transport;GO:0016021//integral component of membrane;GO:0008324//cation transmembrane transporter activity
CL2084.Contig3_All	-4.71672	0.000112087	-6.65489	1.38e-13	-1.93818	2.78e-06	CL2084.Contig3_All			K02641//ferredoxin--NADP+ reductase [EC:1.18.1.2]+ko01100//Metabolic pathways+ko00195//Photosynthesis	XM_021802119.1 PREDICTED: Hevea brasiliensis ferredoxin--NADP reductase, root isozyme, chloroplastic-like (LOC110648032), mRNA	PREDICTED: ferredoxin--NADP reductase, root isozyme, chloroplastic isoform X2 [Vigna angularis]	Oxidoreductase NAD-binding domain	[C] KOG1158 NADP/FAD dependent oxidoreductase	Ferredoxin--NADP reductase, root-type isozyme, chloroplastic OS=Nicotiana tabacum PE=2 SV=1	GO:0004324//ferredoxin-NADP+ reductase activity
CL2093.Contig13_All	6.50855	1.82e-12	-1.39692	1.09e-09	-7.90547	4.58e-27	CL2093.Contig13_All				XM_010654793.2 PREDICTED: Vitis vinifera uncharacterized LOC100243295 (LOC100243295), transcript variant X3, mRNA	PREDICTED: uncharacterized protein LOC100243295 isoform X1 [Vitis vinifera] >CBI31130.3 unnamed protein product, partial [Vitis vinifera]	Golgi-dynamics membrane-trafficking			GO:0006810//transport;GO:0016021//integral component of membrane
CL2093.Contig9_All	-8.4255	1.73e-35	-7.36209	3.19e-20	1.0634	3.2e-08	CL2093.Contig9_All				XM_010654793.2 PREDICTED: Vitis vinifera uncharacterized LOC100243295 (LOC100243295), transcript variant X3, mRNA	PREDICTED: uncharacterized protein LOC100243295 isoform X1 [Vitis vinifera] >CBI31130.3 unnamed protein product, partial [Vitis vinifera]				GO:0006810//transport;GO:0016021//integral component of membrane
CL21.Contig15_All	9.55854	4.44e-68	4.73963	2.46e-91	-4.81891	0.000137926	CL21.Contig15_All			K01426//amidase [EC:3.5.1.4]+ko00380//Tryptophan metabolism+ko00330//Arginine and proline metabolism+ko00360//Phenylalanine metabolism	XM_006471913.2 PREDICTED: Citrus sinensis amidase 1 (LOC102630626), transcript variant X2, mRNA	LOW QUALITY PROTEIN: amidase 1 [Carica papaya]	Amidase	[J] KOG1211 Amidases	Amidase 1 OS=Arabidopsis thaliana GN=AMI1 PE=1 SV=1	GO:0016021//integral component of membrane;GO:0004040//amidase activity
CL21.Contig3_All	-2.72954	2.48e-103	-4.08971	0	-1.36017	9.38e-107	CL21.Contig3_All			K01426//amidase [EC:3.5.1.4]+ko00380//Tryptophan metabolism+ko00330//Arginine and proline metabolism+ko00360//Phenylalanine metabolism	XM_006471913.2 PREDICTED: Citrus sinensis amidase 1 (LOC102630626), transcript variant X2, mRNA	hypothetical protein VITISV_015334 [Vitis vinifera]	Amidase	[J] KOG1211 Amidases	Outer envelope protein 64, mitochondrial OS=Arabidopsis thaliana GN=OM64 PE=1 SV=1	GO:0004040//amidase activity
CL2100.Contig7_All	-7.23258	6.74e-86	-5.17312	1.32e-23	2.05946	1.17e-42	CL2100.Contig7_All					PREDICTED: uncharacterized protein LOC108214101 [Daucus carota subsp. sativus]
CL211.Contig21_All	-2.84254	2.27e-07	-3.85476	6.22e-17	-1.01222	0.000500562	CL211.Contig21_All					PREDICTED: uncharacterized protein LOC105956064 [Erythranthe guttata]		[Z] KOG2842 Interferon-related protein PC4 like
CL211.Contig27_All	2.37048	1.87e-21	8.32816	1.22e-33	5.95768	2.9e-08	CL211.Contig27_All					uncharacterized protein LOC105172664 isoform X5 [Sesamum indicum]	Interferon-related protein conserved region	[Z] KOG2842 Interferon-related protein PC4 like
CL211.Contig6_All	-6.27	1.26e-10	-4.35222	0.00048811	1.91778	4.57e-05	CL211.Contig6_All					uncharacterized protein LOC105172664 isoform X5 [Sesamum indicum]		[Z] KOG2842 Interferon-related protein PC4 like
CL2127.Contig3_All	-4.59979	1.02e-23	-5.71603	2.4e-53	-1.11624	1.05e-10	CL2127.Contig3_All				XM_021779326.1 PREDICTED: Hevea brasiliensis putative ALA-interacting subunit 2 (LOC110631483), transcript variant X4, mRNA	PREDICTED: putative ALA-interacting subunit 2 [Prunus mume]	LEM3 (ligand-effect modulator 3) family / CDC50 family	[DKT] KOG2952 Cell cycle control protein	ALA-interacting subunit 3 OS=Arabidopsis thaliana GN=ALIS3 PE=1 SV=1	GO:0016021//integral component of membrane
CL214.Contig26_All	3.86351	1.24e-28	1.75604	1.01e-13	-2.10747	1.12e-05	CL214.Contig26_All			K14018//phospholipase A-2-activating protein+ko04141//Protein processing in endoplasmic reticulum	XM_002284617.4 PREDICTED: Vitis vinifera phospholipase A-2-activating protein (LOC100243593), mRNA	phospholipase A-2-activating protein [Manihot esculenta] >OAY25488.1 hypothetical protein MANES_17G099000 [Manihot esculenta] >OAY25489.1 hypothetical protein MANES_17G099000 [Manihot esculenta]	PUL domain	[I] KOG0301 Phospholipase A2-activating protein (contains WD40 repeats)	COMPASS-like H3K4 histone methylase component WDR5A OS=Arabidopsis thaliana GN=WDR5A PE=1 SV=1
CL214.Contig6_All	2.29458	4.42e-24	8.56504	2.35e-38	6.27046	6.8e-10	CL214.Contig6_All			K14018//phospholipase A-2-activating protein+ko04141//Protein processing in endoplasmic reticulum	XM_009606727.2 PREDICTED: Nicotiana tomentosiformis phospholipase A-2-activating protein (LOC104099671), mRNA	PREDICTED: phospholipase A-2-activating protein-like [Nicotiana tabacum]		[I] KOG0301 Phospholipase A2-activating protein (contains WD40 repeats)
CL2143.Contig3_All	-3.32464	0	1.70875	1.88e-50	5.03339	0	CL2143.Contig3_All	C2H2		K14841//ribosome biogenesis protein NSA1;K22534//PR domain zinc finger protein 5	XM_017389220.1 PREDICTED: Daucus carota subsp. sativus zinc finger protein ZAT12-like (LOC108216454), mRNA	putative cold-inducible protein [Camellia sinensis]	C2H2-type zinc finger	[R] KOG1721 FOG: Zn-finger	Zinc finger protein ZAT12 OS=Arabidopsis thaliana GN=ZAT12 PE=2 SV=1
CL217.Contig3_All	4.09575	3.78e-90	1.22893	5.01e-24	-2.86681	8.44e-30	CL217.Contig3_All			K13436//pto-interacting protein 1 [EC:2.7.11.1]+ko04626//Plant-pathogen interaction	XM_003634171.3 PREDICTED: Vitis vinifera CBS domain-containing protein CBSCBSPB5 (LOC100242422), transcript variant X3, mRNA	unnamed protein product [Coffea canephora]	CBS domain		CBS domain-containing protein CBSCBSPB1 OS=Arabidopsis thaliana GN=CBSCBSPB1 PE=1 SV=1	GO:0016021//integral component of membrane
CL217.Contig7_All	1.46955	4.55e-45	2.90302	4.45e-108	1.43347	1.92e-16	CL217.Contig7_All			K13436//pto-interacting protein 1 [EC:2.7.11.1]+ko04626//Plant-pathogen interaction	XM_003634171.3 PREDICTED: Vitis vinifera CBS domain-containing protein CBSCBSPB5 (LOC100242422), transcript variant X3, mRNA	unnamed protein product [Coffea canephora]	CBS domain		CBS domain-containing protein CBSCBSPB1 OS=Arabidopsis thaliana GN=CBSCBSPB1 PE=1 SV=1	GO:0016021//integral component of membrane
CL2198.Contig19_All	2.53543	2.84e-25	1.14532	7.78e-10	-1.39011	4.45e-06	CL2198.Contig19_All			K13098//RNA-binding protein FUS	XR_742150.2 PREDICTED: Solanum lycopersicum transcription initiation factor TFIID subunit 15b (LOC101251999), transcript variant X2, misc_RNA	PREDICTED: transcription initiation factor TFIID subunit 15b isoform X1 [Nelumbo nucifera]	RNA recognition motif. (a.k.a. RRM, RBD, or RNP domain)	[R] KOG1995 Conserved Zn-finger protein	Glycine-rich protein DOT1 OS=Arabidopsis thaliana GN=DOT1 PE=2 SV=1	GO:0003743//translation initiation factor activity;GO:0046872//metal ion binding
CL22.Contig1_All	-1.37399	2.92e-59	-3.34289	0	-1.9689	0	CL22.Contig1_All			K01188//beta-glucosidase [EC:3.2.1.21]+ko01100//Metabolic pathways+ko00500//Starch and sucrose metabolism+ko01110//Biosynthesis of secondary metabolites+ko00460//Cyanoamino acid metabolism+ko00940//Phenylpropanoid biosynthesis		PREDICTED: beta-glucosidase 13-like [Daucus carota subsp. sativus] >KZM90871.1 hypothetical protein DCAR_021764 [Daucus carota subsp. sativus]	Glycosyl hydrolase family 1	[G] KOG0626 Beta-glucosidase, lactase phlorizinhydrolase, and related proteins	Beta-glucosidase 12 OS=Oryza sativa subsp. indica GN=BGLU12 PE=3 SV=1	GO:0004553//hydrolase activity, hydrolyzing O-glycosyl compounds;GO:0005975//carbohydrate metabolic process
CL22.Contig34_All	1.7921	1.3e-36	4.34161	3.75e-89	2.54951	4.8e-17	CL22.Contig34_All			K01188//beta-glucosidase [EC:3.2.1.21]+ko01100//Metabolic pathways+ko00500//Starch and sucrose metabolism+ko01110//Biosynthesis of secondary metabolites+ko00460//Cyanoamino acid metabolism+ko00940//Phenylpropanoid biosynthesis		PREDICTED: beta-glucosidase 13-like [Daucus carota subsp. sativus] >KZM90871.1 hypothetical protein DCAR_021764 [Daucus carota subsp. sativus]	Glycosyl hydrolase family 1	[G] KOG0626 Beta-glucosidase, lactase phlorizinhydrolase, and related proteins	Beta-glucosidase 12 OS=Oryza sativa subsp. japonica GN=BGLU12 PE=1 SV=2	GO:0004553//hydrolase activity, hydrolyzing O-glycosyl compounds;GO:0005975//carbohydrate metabolic process
CL22.Contig9_All	1.62913	4.8e-44	4.3223	9.13e-123	2.69317	2.54e-27	CL22.Contig9_All			K01188//beta-glucosidase [EC:3.2.1.21]+ko01100//Metabolic pathways+ko00500//Starch and sucrose metabolism+ko01110//Biosynthesis of secondary metabolites+ko00460//Cyanoamino acid metabolism+ko00940//Phenylpropanoid biosynthesis		PREDICTED: beta-glucosidase 13-like [Daucus carota subsp. sativus] >KZM90871.1 hypothetical protein DCAR_021764 [Daucus carota subsp. sativus]	Glycosyl hydrolase family 1	[G] KOG0626 Beta-glucosidase, lactase phlorizinhydrolase, and related proteins	Beta-glucosidase 12 OS=Oryza sativa subsp. japonica GN=BGLU12 PE=1 SV=2	GO:0004553//hydrolase activity, hydrolyzing O-glycosyl compounds;GO:0005975//carbohydrate metabolic process
CL220.Contig3_All	-3.98914	1.99e-50	-2.69791	1.58e-16	1.29123	2.37e-14	CL220.Contig3_All			K22686//pro-apoptotic serine protease NMA111 [EC:3.4.21.-]	XM_002271787.4 PREDICTED: Vitis vinifera protease Do-like 7 (LOC100255257), transcript variant X1, mRNA	PREDICTED: protease Do-like 7 isoform X1 [Vitis vinifera]	PDZ-like domain	[R] KOG1421 Predicted signaling-associated protein (contains a PDZ domain)	Protease Do-like 7 OS=Arabidopsis thaliana GN=DEGP7 PE=2 SV=1	GO:0004252//serine-type endopeptidase activity
CL2204.Contig4_All	-1.53581	2.89e-97	1.60472	4.34e-38	3.14053	6.19e-234	CL2204.Contig4_All			K00512//steroid 17alpha-monooxygenase / 17alpha-hydroxyprogesterone deacetylase [EC:1.14.14.19 1.14.14.32]+ko01100//Metabolic pathways;K07418//cytochrome P450 family 2 subfamily J [EC:1.14.14.1]+ko00591//Linoleic acid metabolism+ko00590//Arachidonic acid metabolism+ko01100//Metabolic pathways	XM_021781074.1 PREDICTED: Hevea brasiliensis uncharacterized LOC110632749 (LOC110632749), mRNA	PREDICTED: cytochrome P450 71D9 [Theobroma cacao]	Cytochrome P450	[Q] KOG0156 Cytochrome P450 CYP2 subfamily	Cytochrome P450 71D10 OS=Glycine max GN=CYP71D10 PE=2 SV=1
CL222.Contig6_All	-12.8797	0	-14.534	0	-1.65427	0	CL222.Contig6_All			K05573//NAD(P)H-quinone oxidoreductase subunit 2 [EC:1.6.5.3]+ko01100//Metabolic pathways+ko00190//Oxidative phosphorylation	KX426465.1 Ilex latifolia voucher YX1303 chloroplast, complete genome	NADH-plastoquinone oxidoreductase subunit 2 (chloroplast) [Styrax grandiflorus] >YP_009262707.1 NADH-plastoquinone oxidoreductase subunit 2 (chloroplast) [Styrax grandiflorus] >ANI87372.1 NADH-plastoquinone oxidoreductase subunit 2 (chloroplast) [Styrax grandiflorus] >ANI87389.1 NADH-plastoquinone oxidoreductase subunit 2 (chloroplast) [Styrax grandiflorus] >ASM46060.1 NADH-plastoquinone oxidored…	Proton-conducting membrane transporter	[C] KOG4668 NADH dehydrogenase subunits 2, 5, and related proteins	NAD(P)H-quinone oxidoreductase subunit 2 B, chloroplastic OS=Nicotiana tabacum GN=ndhB2 PE=2 SV=1	GO:0006810//transport;GO:0009535//chloroplast thylakoid membrane;GO:0019684//photosynthesis, light reaction;GO:0016021//integral component of membrane;GO:0042773//ATP synthesis coupled electron transport;GO:0048038//quinone binding;GO:0008137//NADH dehydrogenase (ubiquinone) activity
CL2227.Contig11_All	4.99864	2.69e-161	10.5085	1.04e-109	5.5099	2.09e-06	CL2227.Contig11_All			K18159//NADH dehydrogenase [ubiquinone] 1 alpha subcomplex assembly factor 1	XM_002265510.3 PREDICTED: Vitis vinifera uncharacterized LOC100241189 (LOC100241189), mRNA	PREDICTED: uncharacterized protein LOC100241189 [Vitis vinifera] >CBI30719.3 unnamed protein product, partial [Vitis vinifera]	Complex I intermediate-associated protein 30 (CIA30)	[S] KOG2435 Uncharacterized conserved protein	Uncharacterized protein At2g34460, chloroplastic OS=Arabidopsis thaliana GN=At2g34460 PE=2 SV=1
CL2227.Contig8_All	1.35823	2.23e-13	2.57605	4.45e-30	1.21782	3.82e-05	CL2227.Contig8_All			K18159//NADH dehydrogenase [ubiquinone] 1 alpha subcomplex assembly factor 1	XM_002265510.3 PREDICTED: Vitis vinifera uncharacterized LOC100241189 (LOC100241189), mRNA	PREDICTED: uncharacterized protein LOC105107529 isoform X1 [Populus euphratica]	Complex I intermediate-associated protein 30 (CIA30)	[S] KOG2435 Uncharacterized conserved protein	Uncharacterized protein At2g34460, chloroplastic OS=Arabidopsis thaliana GN=At2g34460 PE=2 SV=1
CL2229.Contig9_All	4.56287	3.04e-20	-1.04029	9.99e-09	-5.60316	1.36e-41	CL2229.Contig9_All			K20553//5'-3' exoribonuclease 4 [EC:3.1.13.-]+ko04016//MAPK signaling pathway - plant;K12619//5'-3' exoribonuclease 2 [EC:3.1.13.-]+ko03018//RNA degradation+ko03008//Ribosome biogenesis in eukaryotes	XM_002275524.4 PREDICTED: Vitis vinifera 5'-3' exoribonuclease 3 (LOC100263222), mRNA	PREDICTED: 5'-3' exoribonuclease 2-like isoform X1 [Ipomoea nil]	XRN 5'-3' exonuclease N-terminus	[LA] KOG2044 5'-3' exonuclease HKE1/RAT1	5'-3' exoribonuclease 3 OS=Arabidopsis thaliana GN=XRN3 PE=1 SV=1	GO:0005634//nucleus;GO:0004534//5'-3' exoribonuclease activity;GO:0003676//nucleic acid binding
CL2236.Contig2_All	1.40829	1.92e-214	2.63921	0	1.23091	4.15e-67	CL2236.Contig2_All		Nicotiana tabacum mRNA for receptor-like protein kinase, complete cds	K04733//interleukin-1 receptor-associated kinase 4 [EC:2.7.11.1]	XM_016708238.1 PREDICTED: Capsicum annuum leucine-rich repeat receptor-like serine/threonine/tyrosine-protein kinase SOBIR1 (LOC107862605), mRNA	PREDICTED: leucine-rich repeat receptor-like serine/threonine/tyrosine-protein kinase SOBIR1 [Vitis vinifera]	Protein kinase domain	[T] LSE0002 A Receptor protein kinase containing LRR repeats	Leucine-rich repeat receptor-like serine/threonine/tyrosine-protein kinase SOBIR1 OS=Arabidopsis thaliana GN=SOBIR1 PE=1 SV=1	GO:0005524//ATP binding;GO:0004672//protein kinase activity;GO:0016021//integral component of membrane
CL2237.Contig11_All	2.25811	1.01e-150	3.47585	5.46e-241	1.21775	2.4e-14	CL2237.Contig11_All			K14802//phospholipid-transporting ATPase [EC:3.6.3.1];K01530//phospholipid-translocating ATPase [EC:3.6.3.1]	XM_018118009.1 PREDICTED: Theobroma cacao putative phospholipid-transporting ATPase 9 (LOC18604963), transcript variant X3, mRNA	Putative phospholipid-transporting ATPase 9 -like protein [Gossypium arboreum]	Phospholipid-translocating ATPase N-terminal	[R] KOG0206 P-type ATPase	Probable phospholipid-transporting ATPase 11 OS=Arabidopsis thaliana GN=ALA11 PE=2 SV=1	GO:0000287//magnesium ion binding;GO:0005524//ATP binding;GO:0016021//integral component of membrane;GO:0004012//phospholipid-translocating ATPase activity
CL2237.Contig4_All	1.29953	4.6e-11	3.22167	4.27e-32	1.92215	5.56e-08	CL2237.Contig4_All			K01530//phospholipid-translocating ATPase [EC:3.6.3.1]	XM_018118009.1 PREDICTED: Theobroma cacao putative phospholipid-transporting ATPase 9 (LOC18604963), transcript variant X3, mRNA	putative phospholipid-transporting ATPase 9 [Herrania umbratica] >XP_021285985.1 putative phospholipid-transporting ATPase 9 [Herrania umbratica]	Phospholipid-translocating P-type ATPase C-terminal	[R] KOG0206 P-type ATPase	Phospholipid-transporting ATPase 10 OS=Arabidopsis thaliana GN=ALA10 PE=3 SV=1
CL2238.Contig4_All	5.24883	2.94e-06	-1.26417	0.000236887	-6.513	4.59e-12	CL2238.Contig4_All			K03231//elongation factor 1-alpha+ko03013//RNA transport	XM_016652830.1 PREDICTED: Nicotiana tabacum elongation factor 1-alpha-like (LOC107825911), mRNA	elongation factor 1-alpha [Helianthus annuus] >XP_021973407.1 elongation factor 1-alpha [Helianthus annuus] >XP_022001202.1 elongation factor 1-alpha [Helianthus annuus] >XP_022001203.1 elongation factor 1-alpha [Helianthus annuus] >XP_022005859.1 elongation factor 1-alpha [Helianthus annuus]	Elongation factor Tu GTP binding domain	[J] KOG0052 Translation elongation factor EF-1 alpha/Tu	Elongation factor 1-alpha OS=Solanum lycopersicum PE=2 SV=1	GO:0003746//translation elongation factor activity;GO:0005525//GTP binding;GO:0005737//cytoplasm;GO:0003924//GTPase activity
CL224.Contig1_All	-5.34482	1.96e-06	-8.36793	1.68e-35	-3.02312	1.25e-28	CL224.Contig1_All		NB-ARC domain-containing disease resistance protein (best arabidopsis hit); resistance protein, putative, expressed (best rice hit)	K06662//cell cycle checkpoint protein;K15601//lysine-specific demethylase 3 [EC:1.14.11.-]		PREDICTED: uncharacterized protein LOC103487000 isoform X1 [Cucumis melo]	Myb/SANT-like DNA-binding domain	[S] LSE0161 A Uncharacterized protein	L10-interacting MYB domain-containing protein OS=Arabidopsis thaliana GN=LIMYB PE=1 SV=1
CL2243.Contig10_All	1.55526	2.18e-13	2.72682	2.22e-26	1.17156	0.000693585	CL2243.Contig10_All			K05298//glyceraldehyde-3-phosphate dehydrogenase (NADP+) (phosphorylating) [EC:1.2.1.13]+ko01100//Metabolic pathways+ko00710//Carbon fixation in photosynthetic organisms+ko01200//Carbon metabolism	XM_021757641.1 PREDICTED: Manihot esculenta glyceraldehyde-3-phosphate dehydrogenase B, chloroplastic (LOC110615648), mRNA	glyceraldehyde-3-phosphate dehydrogenase [Shorea curtisii]	Glyceraldehyde 3-phosphate dehydrogenase, NAD binding domain	[G] KOG0657 Glyceraldehyde 3-phosphate dehydrogenase	Glyceraldehyde-3-phosphate dehydrogenase B, chloroplastic OS=Pisum sativum GN=GAPB PE=2 SV=2	GO:0006006//glucose metabolic process;GO:0016620//oxidoreductase activity, acting on the aldehyde or oxo group of donors, NAD or NADP as acceptor;GO:0050661//NADP binding;GO:0051287//NAD binding
CL2246.Contig7_All	-2.06578	3.57e-06	-4.12932	5.25e-39	-2.06353	8.42e-20	CL2246.Contig7_All			K20804//E3 ubiquitin-protein ligase RNF34 [EC:2.3.2.31];K11498//centromeric protein E	XM_010649672.2 PREDICTED: Vitis vinifera uncharacterized LOC100249082 (LOC100249082), transcript variant X3, mRNA	PREDICTED: uncharacterized protein LOC8269523 [Ricinus communis]	Transmembrane Fragile-X-F protein	[DR] KOG1101 Apoptosis inhibitor IAP1 and related BIR domain proteins	Kinesin-like protein KIN-7D, mitochondrial OS=Arabidopsis thaliana GN=KIN7D PE=2 SV=1
CL2256.Contig1_All	-3.1836	8.56e-235	-1.75158	3.76e-46	1.43202	7.26e-89	CL2256.Contig1_All			K20279//synaptojanin [EC:3.1.3.36]+ko01100//Metabolic pathways+ko04070//Phosphatidylinositol signaling system+ko00562//Inositol phosphate metabolism;K01099//inositol polyphosphate 5-phosphatase INPP5B/F [EC:3.1.3.36]+ko01100//Metabolic pathways+ko04070//Phosphatidylinositol signaling system+ko00562//Inositol phosphate metabolism	XM_006368379.1 Populus trichocarpa hypothetical protein (POPTR_0001s02880g) mRNA, complete cds	PREDICTED: type I inositol polyphosphate 5-phosphatase 2 [Vitis vinifera] >CBI33949.3 unnamed protein product, partial [Vitis vinifera]	Endonuclease/Exonuclease/phosphatase family	[U] KOG0565 Inositol polyphosphate 5-phosphatase and related proteins	Type I inositol polyphosphate 5-phosphatase 2 OS=Arabidopsis thaliana GN=IP5P2 PE=1 SV=2	GO:0046855//inositol phosphate dephosphorylation;GO:0016787//hydrolase activity;GO:0004445//inositol-polyphosphate 5-phosphatase activity;GO:0009845//seed germination;GO:0032957//inositol trisphosphate metabolic process;GO:0004439//phosphatidylinositol-4,5-bisphosphate 5-phosphatase activity;GO:0034485//phosphatidylinositol-3,4,5-trisphosphate 5-phosphatase activity;GO:0046856//phosphatidylinosit…
CL2263.Contig5_All	-3.40617	4.54e-23	-1.57971	0.000272993	1.82646	6.25e-12	CL2263.Contig5_All			K21354//beta-D-glucosyl crocetin beta-1,6-glucosyltransferase [EC:2.4.1.330]	AM447648.2 Vitis vinifera contig VV78X000797.5, whole genome shotgun sequence	PREDICTED: beta-D-glucosyl crocetin beta-1,6-glucosyltransferase-like [Juglans regia]	Glycosyltransferase family 28 N-terminal domain	[GC] KOG1192 UDP-glucuronosyl and UDP-glucosyl transferase	Beta-D-glucosyl crocetin beta-1,6-glucosyltransferase OS=Gardenia jasminoides GN=UGT94E5 PE=1 SV=1	GO:0080043//quercetin 3-O-glucosyltransferase activity;GO:0043231//intracellular membrane-bounded organelle;GO:0008152//metabolic process;GO:0080044//quercetin 7-O-glucosyltransferase activity;GO:0016758//transferase activity, transferring hexosyl groups
CL227.Contig1_All	-6.25985	3.95e-232	-7.3468	0	-1.08695	5.36e-91	CL227.Contig1_All	SBP		K13415//protein brassinosteroid insensitive 1 [EC:2.7.10.1 2.7.11.1]+ko04075//Plant hormone signal transduction;K20641//Rho GTPase-activating protein 20	XM_019325366.1 PREDICTED: Ipomoea nil squamosa promoter-binding-like protein 13A (LOC109175974), transcript variant X2, mRNA	unnamed protein product [Coffea canephora]	SBP domain		Squamosa promoter-binding-like protein 13A OS=Arabidopsis thaliana GN=SPL13A PE=2 SV=1	GO:0046872//metal ion binding;GO:0003677//DNA binding;GO:0005634//nucleus
CL2276.Contig1_All	2.02163	4.76e-18	1.00323	1.06e-07	-1.01841	0.000305251	CL2276.Contig1_All			K19199//histone-lysine N-methyltransferase SETD3 [EC:2.1.1.43]+ko00310//Lysine degradation	XR_002270712.1 PREDICTED: Prunus persica histone-lysine N-methyltransferase setd3 (LOC18782119), transcript variant X2, misc_RNA	ribulose-1,5 bisphosphate carboxylase/oxygenase large subunit N-methyltransferase, chloroplastic [Sesamum indicum]	Rubisco LSMT substrate-binding	[R] KOG1337 N-methyltransferase	Ribulose-1,5 bisphosphate carboxylase/oxygenase large subunit N-methyltransferase, chloroplastic OS=Nicotiana tabacum GN=RBCMT PE=2 SV=1	GO:0018026//peptidyl-lysine monomethylation;GO:0016279//protein-lysine N-methyltransferase activity
CL2276.Contig2_All	-2.4717	1.17e-37	-1.14236	8.41e-07	1.32933	8.34e-17	CL2276.Contig2_All			K19199//histone-lysine N-methyltransferase SETD3 [EC:2.1.1.43]+ko00310//Lysine degradation	XM_022126716.1 PREDICTED: Helianthus annuus ribulose-1,5 bisphosphate carboxylase/oxygenase large subunit N-methyltransferase, chloroplastic (LOC110878416), mRNA	PREDICTED: LOW QUALITY PROTEIN: ribulose-1,5 bisphosphate carboxylase/oxygenase large subunit N-methyltransferase, chloroplastic [Ricinus communis]		[R] KOG1337 N-methyltransferase
CL2283.Contig2_All	-1.41914	6.48e-43	1.13241	5.3e-13	2.55155	2.65e-92	CL2283.Contig2_All				LT594788.1 Theobroma cacao genome assembly, chromosome: I		Ephrin type-A receptor 2 transmembrane domain
CL2294.Contig1_All	-2.21535	1.9e-10	-3.80979	7.6e-48	-1.59444	3.28e-18	CL2294.Contig1_All	C2C2-Dof			XM_021793514.1 PREDICTED: Hevea brasiliensis dof zinc finger protein DOF1.4-like (LOC110641695), mRNA		Dof domain, zinc finger	[R] LSE0455 A Dof Zn-finger protein
CL2300.Contig10_All	1.00671	4.3e-05	5.7655	1.56e-23	4.75879	1.92e-11	CL2300.Contig10_All			K08287//dual-specificity kinase [EC:2.7.12.1]	XM_021419986.1 PREDICTED: Herrania umbratica serine/threonine-protein kinase AFC3 (LOC110410339), transcript variant X2, mRNA	serine/threonine-protein kinase AFC3 isoform X2 [Herrania umbratica]	Protein kinase domain	[T] KOG0671 LAMMER dual specificity kinases	Serine/threonine-protein kinase AFC3 OS=Arabidopsis thaliana GN=AFC3 PE=2 SV=2
CL2300.Contig17_All	-2.12794	1.24e-30	1.13991	0.000153845	3.26785	1.36e-47	CL2300.Contig17_All			K08287//dual-specificity kinase [EC:2.7.12.1]	AM441625.1 Vitis vinifera, whole genome shotgun sequence, contig VV78X266596.7, clone ENTAV 115	serine/threonine-protein kinase AFC3 isoform X1 [Cajanus cajan] >KYP70170.1 Serine/threonine-protein kinase AFC3 [Cajanus cajan]	Protein kinase domain	[T] KOG0671 LAMMER dual specificity kinases	Serine/threonine-protein kinase AFC3 OS=Arabidopsis thaliana GN=AFC3 PE=2 SV=2
CL2300.Contig18_All	-8.81242	6.09e-44	-5.14072	5.94e-06	3.6717	3.33e-45	CL2300.Contig18_All			K08287//dual-specificity kinase [EC:2.7.12.1]	AM441625.1 Vitis vinifera, whole genome shotgun sequence, contig VV78X266596.7, clone ENTAV 115	PREDICTED: serine/threonine-protein kinase AFC3 isoform X2 [Erythranthe guttata]	Protein kinase domain	[T] KOG0671 LAMMER dual specificity kinases	Serine/threonine-protein kinase AFC3 OS=Arabidopsis thaliana GN=AFC3 PE=2 SV=2	GO:0005524//ATP binding;GO:0004672//protein kinase activity
CL2300.Contig25_All	2.16464	4.38e-15	-1.36434	2.25e-20	-3.52898	1.2e-58	CL2300.Contig25_All			K08287//dual-specificity kinase [EC:2.7.12.1]	XM_006450544.1 Citrus clementina hypothetical protein (CICLE_v10008521mg) mRNA, complete cds	serine/threonine-protein kinase AFC3 isoform X2 [Herrania umbratica]	Protein kinase domain	[T] KOG0671 LAMMER dual specificity kinases	Serine/threonine-protein kinase AFC3 OS=Arabidopsis thaliana GN=AFC3 PE=2 SV=2
CL2300.Contig29_All	4.37105	2.33e-82	9.59737	1.99e-67	5.22632	1.82e-05	CL2300.Contig29_All			K08287//dual-specificity kinase [EC:2.7.12.1]	XM_006450536.1 Citrus clementina hypothetical protein (CICLE_v10008521mg) mRNA, complete cds	serine/threonine-protein kinase AFC3 isoform X1 [Cajanus cajan] >KYP70170.1 Serine/threonine-protein kinase AFC3 [Cajanus cajan]	Protein kinase domain	[T] KOG0671 LAMMER dual specificity kinases	Serine/threonine-protein kinase AFC3 OS=Arabidopsis thaliana GN=AFC3 PE=2 SV=2
CL2300.Contig30_All	-3.29488	7.43e-40	-4.60679	4.63e-123	-1.31192	2.41e-31	CL2300.Contig30_All			K08287//dual-specificity kinase [EC:2.7.12.1]	XM_006450536.1 Citrus clementina hypothetical protein (CICLE_v10008521mg) mRNA, complete cds	PREDICTED: serine/threonine-protein kinase AFC3 isoform X2 [Erythranthe guttata]	Protein kinase domain	[T] KOG0671 LAMMER dual specificity kinases	Serine/threonine-protein kinase AFC3 OS=Arabidopsis thaliana GN=AFC3 PE=2 SV=2	GO:0005524//ATP binding;GO:0004672//protein kinase activity
CL2300.Contig9_All	-2.54063	8.87e-10	-3.96582	8.01e-35	-1.42519	2.7e-11	CL2300.Contig9_All			K08287//dual-specificity kinase [EC:2.7.12.1]	XM_021419985.1 PREDICTED: Herrania umbratica serine/threonine-protein kinase AFC3 (LOC110410339), transcript variant X1, mRNA	PREDICTED: serine/threonine-protein kinase AFC3 isoform X3 [Juglans regia]	Protein kinase domain	[T] KOG0671 LAMMER dual specificity kinases	Serine/threonine-protein kinase AFC3 OS=Arabidopsis thaliana GN=AFC3 PE=2 SV=2
CL2317.Contig7_All	4.08103	2.93e-171	10.7223	8.68e-123	6.64125	2.89e-12	CL2317.Contig7_All	ARR-B		K14491//two-component response regulator ARR-B family+ko04075//Plant hormone signal transduction	XM_002279114.4 PREDICTED: Vitis vinifera two-component response regulator-like APRR2 (LOC100250547), transcript variant X1, mRNA	PREDICTED: two-component response regulator-like APRR2 isoform X1 [Vitis vinifera] >CBI33947.3 unnamed protein product, partial [Vitis vinifera]	Response regulator receiver domain	[K] KOG1601 GATA-4/5/6 transcription factors	Two-component response regulator-like APRR2 OS=Arabidopsis thaliana GN=APRR2 PE=2 SV=2	GO:0003677//DNA binding;GO:0005634//nucleus;GO:0000160//phosphorelay signal transduction system;GO:0006355//regulation of transcription, DNA-templated;GO:0006351//transcription, DNA-templated
CL2319.Contig2_All	8.23042	8.34e-33	1.4966	9.29e-13	-6.73382	1e-13	CL2319.Contig2_All			K15449//tRNA wybutosine-synthesizing protein 1 [EC:4.1.3.44]	XM_010665680.2 PREDICTED: Vitis vinifera probable methyltransferase PMT14 (LOC100266059), transcript variant X2, mRNA	PREDICTED: probable methyltransferase PMT14 [Juglans regia] >XP_018805694.1 PREDICTED: probable methyltransferase PMT14 [Juglans regia]	Putative S-adenosyl-L-methionine-dependent methyltransferase	[R] LSE0424 A Predicted methyltransferase	Probable methyltransferase PMT14 OS=Arabidopsis thaliana GN=At4g18030 PE=2 SV=1	GO:0008757//S-adenosylmethionine-dependent methyltransferase activity;GO:0016021//integral component of membrane;GO:0032259//methylation;GO:0005737//cytoplasm
CL2323.Contig25_All	4.80221	6.32e-09	-1.12741	5.75e-05	-5.92963	1.7e-17	CL2323.Contig25_All			K04733//interleukin-1 receptor-associated kinase 4 [EC:2.7.11.1];K10398//kinesin family member 11;K21026//acetylajmaline esterase [EC:3.1.1.80]+ko00901//Indole alkaloid biosynthesis+ko01110//Biosynthesis of secondary metabolites;K11866//STAM-binding protein [EC:3.4.19.12]+ko04144//Endocytosis;K03283//heat shock 70kDa protein 1/2/6/8+ko03040//Spliceosome+ko04144//Endocytosis+ko04141//Protein proce…		hypothetical protein F511_05325 [Dorcoceras hygrometricum]	hAT family C-terminal dimerisation region	[L] KOG1121 Tam3-transposase (Ac family)	Zinc finger BED domain-containing protein RICESLEEPER 3 OS=Oryza sativa subsp. japonica GN=Os05g0583200 PE=2 SV=1
CL2323.Contig29_All	-2.51373	3.99e-11	-4.49934	2.26e-63	-1.98561	3.05e-29	CL2323.Contig29_All			K04733//interleukin-1 receptor-associated kinase 4 [EC:2.7.11.1];K10398//kinesin family member 11;K21026//acetylajmaline esterase [EC:3.1.1.80]+ko00901//Indole alkaloid biosynthesis+ko01110//Biosynthesis of secondary metabolites;K13412//calcium-dependent protein kinase [EC:2.7.11.1]+ko04626//Plant-pathogen interaction		hypothetical protein F511_05325 [Dorcoceras hygrometricum]	hAT family C-terminal dimerisation region	[L] KOG1121 Tam3-transposase (Ac family)	Zinc finger BED domain-containing protein RICESLEEPER 3 OS=Oryza sativa subsp. japonica GN=Os05g0583200 PE=2 SV=1
CL2341.Contig2_All	4.55151	0.000210709	-1.6792	5.07e-05	-6.23071	3.14e-10	CL2341.Contig2_All			K11838//ubiquitin carboxyl-terminal hydrolase 7 [EC:3.4.19.12]	XM_019220016.1 PREDICTED: Vitis vinifera MATH domain-containing protein At5g43560 (LOC100247786), transcript variant X6, mRNA	PREDICTED: MATH domain-containing protein At5g43560 isoform X2 [Vitis vinifera]	MATH domain	[R] LSE0154 A MATH domain	MATH domain-containing protein At5g43560 OS=Arabidopsis thaliana GN=At5g43560 PE=1 SV=1
CL2354.Contig2_All	-2.95231	0.00031157	-5.32672	7.47e-21	-2.37441	1.59e-11	CL2354.Contig2_All			K19519//transforming growth factor-beta-induced protein	XM_018997969.1 PREDICTED: Juglans regia fasciclin-like arabinogalactan protein 7 (LOC109015493), transcript variant X3, mRNA	PREDICTED: fasciclin-like arabinogalactan protein 7 isoform X1 [Juglans regia]	Fasciclin domain	[RW] LSE0094 A Arabinogalactan proteins (AGPs)	Fasciclin-like arabinogalactan protein 7 OS=Arabidopsis thaliana GN=FLA7 PE=1 SV=1
CL2355.Contig16_All	6.87654	2.48e-15	-1.53847	9.06e-15	-8.415	3.54e-36	CL2355.Contig16_All			K07955//ADP-ribosylation factor-like protein 8	XM_007214978.2 PREDICTED: Prunus persica ADP-ribosylation factor-like protein 8c (LOC18782469), transcript variant X2, mRNA	ADP-ribosylation factor-like protein 8B [Ananas comosus]		[R] KOG0075 GTP-binding ADP-ribosylation factor-like protein	ADP-ribosylation factor-like protein 8c OS=Arabidopsis thaliana GN=ARL8C PE=2 SV=1	GO:0007264//small GTPase mediated signal transduction;GO:0051607//defense response to virus;GO:0005622//intracellular;GO:0005525//GTP binding
CL2355.Contig17_All	3.6587	9.98e-27	1.09954	1.84e-07	-2.55916	1.13e-09	CL2355.Contig17_All			K07955//ADP-ribosylation factor-like protein 8	XM_007214978.2 PREDICTED: Prunus persica ADP-ribosylation factor-like protein 8c (LOC18782469), transcript variant X2, mRNA	ADP-ribosylation factor-like protein 8c [Ananas comosus] >OAY66159.1 ADP-ribosylation factor-like protein 8B [Ananas comosus]		[R] KOG0075 GTP-binding ADP-ribosylation factor-like protein	ADP-ribosylation factor-like protein 8c OS=Arabidopsis thaliana GN=ARL8C PE=2 SV=1	GO:0007264//small GTPase mediated signal transduction;GO:0051607//defense response to virus;GO:0005622//intracellular;GO:0005525//GTP binding
CL2355.Contig20_All	5.2063	4.04e-06	-3.19438	6.02e-33	-8.40067	6.95e-36	CL2355.Contig20_All			K07955//ADP-ribosylation factor-like protein 8	XM_018961464.1 PREDICTED: Juglans regia ADP-ribosylation factor-like protein 8B-A (LOC108988251), transcript variant X1, mRNA	ADP-ribosylation factor-like protein 8c [Ananas comosus] >OAY66159.1 ADP-ribosylation factor-like protein 8B [Ananas comosus]		[R] KOG0075 GTP-binding ADP-ribosylation factor-like protein	ADP-ribosylation factor-like protein 8c OS=Arabidopsis thaliana GN=ARL8C PE=2 SV=1	GO:0007264//small GTPase mediated signal transduction;GO:0051607//defense response to virus;GO:0005622//intracellular;GO:0005525//GTP binding
CL2375.Contig1_All	-5.93538	7.77e-09	-7.35154	4.2e-20	-1.41615	1.82e-06	CL2375.Contig1_All			K05841//sterol 3beta-glucosyltransferase [EC:2.4.1.173]	XM_010666837.2 PREDICTED: Vitis vinifera sterol 3-beta-glucosyltransferase UGT80B1 (LOC100250270), transcript variant X3, mRNA	PREDICTED: sterol 3-beta-glucosyltransferase UGT80B1 isoform X1 [Prunus mume]	Glycosyltransferase family 28 N-terminal domain	[GC] KOG1192 UDP-glucuronosyl and UDP-glucosyl transferase	Sterol 3-beta-glucosyltransferase UGT80B1 OS=Arabidopsis thaliana GN=UGT80B1 PE=2 SV=1
CL239.Contig4_All	-7.17264	1.3e-17	-4.27793	0.000666459	2.89471	1.05e-12	CL239.Contig4_All				XM_006338664.2 PREDICTED: Solanum tuberosum acyltransferase-like protein At3g26840, chloroplastic (LOC102586418), mRNA	PREDICTED: acyltransferase-like protein At3g26840, chloroplastic [Vitis vinifera] >CBI21304.3 unnamed protein product, partial [Vitis vinifera]	Serine aminopeptidase, S33	[IR] LSE0188 A Predicted phosphate acyltransferase, contains PlsC domain	Acyltransferase-like protein At3g26840, chloroplastic OS=Arabidopsis thaliana GN=At3g26840 PE=2 SV=1	GO:0033306//phytol metabolic process;GO:0010287//plastoglobule;GO:0004144//diacylglycerol O-acyltransferase activity;GO:0016747//transferase activity, transferring acyl groups other than amino-acyl groups
CL2405.Contig2_All	-2.88358	6.54e-152	1.48751	6.88e-11	4.37108	1.67e-210	CL2405.Contig2_All			K01051//pectinesterase [EC:3.1.1.11]+ko00040//Pentose and glucuronate interconversions+ko01100//Metabolic pathways	XM_016590804.1 PREDICTED: Nicotiana tabacum pectinesterase 1-like (LOC107771445), mRNA	PREDICTED: pectinesterase 3 [Vitis vinifera]	Pectinesterase	[M] LSE0024 A Pectinesterase	Probable pectinesterase/pectinesterase inhibitor 46 OS=Arabidopsis thaliana GN=PME46 PE=2 SV=1	GO:0045330//aspartyl esterase activity;GO:0071944//cell periphery;GO:0030599//pectinesterase activity;GO:0045490//pectin catabolic process;GO:0005618//cell wall;GO:0016021//integral component of membrane;GO:0005576//extracellular region;GO:0004857//enzyme inhibitor activity;GO:0046910//pectinesterase inhibitor activity;GO:0042545//cell wall modification
CL2413.Contig12_All	6.36634	1.64e-11	1.7409	1.57e-05	-4.62544	0.000389157	CL2413.Contig12_All			K12605//CCR4-NOT transcription complex subunit 2+ko03018//RNA degradation	XM_019220698.1 PREDICTED: Vitis vinifera probable NOT transcription complex subunit VIP2 (LOC100248449), transcript variant X3, mRNA	PREDICTED: probable NOT transcription complex subunit VIP2 isoform X2 [Vitis vinifera]	NOT2 / NOT3 / NOT5 family	[KDR] KOG2151 Predicted transcriptional regulator	Probable NOT transcription complex subunit VIP2 (Fragment) OS=Nicotiana benthamiana GN=VIP2 PE=1 SV=1	GO:0005634//nucleus;GO:0017148//negative regulation of translation;GO:0006355//regulation of transcription, DNA-templated;GO:0000288//nuclear-transcribed mRNA catabolic process, deadenylation-dependent decay;GO:0000932//P-body;GO:0030015//CCR4-NOT core complex
CL2423.Contig14_All	-2.70602	1.21e-22	5.49259	5.5e-07	8.1986	4.64e-30	CL2423.Contig14_All				XM_010090424.1 Morus notabilis hypothetical protein partial mRNA	PREDICTED: probable mediator of RNA polymerase II transcription subunit 26c [Ipomoea nil]	TFIIS helical bundle-like domain	[RK] LSE0229 A Predicted transcription elongation factor	Probable mediator of RNA polymerase II transcription subunit 26c OS=Arabidopsis thaliana GN=MED26C PE=1 SV=1
CL2444.Contig7_All	1.86862	3.16e-249	3.00012	0	1.1315	1.28e-33	CL2444.Contig7_All				XM_020693444.1 PREDICTED: Sesamum indicum ureide permease 1 (LOC105160038), transcript variant X3, mRNA	ureide permease 1 isoform X2 [Sesamum indicum]	Ureide permease		Ureide permease 1 OS=Arabidopsis thaliana GN=UPS1 PE=1 SV=1	GO:0016021//integral component of membrane;GO:0071705//nitrogen compound transport
CL2458.Contig3_All	1.22035	4.01e-15	-1.04687	4.44e-24	-2.26721	2.92e-68	CL2458.Contig3_All				HG975451.1 Solanum pennellii chromosome ch12, complete genome	uncharacterized protein LOC105176958 [Sesamum indicum]	Sodium/calcium exchanger protein		Sodium/calcium exchanger NCL OS=Arabidopsis thaliana GN=NCL PE=2 SV=1	GO:0055085//transmembrane transport;GO:0005509//calcium ion binding;GO:0016021//integral component of membrane
CL2463.Contig2_All	-2.70498	3.61e-14	4.74208	9.18e-05	7.44706	1.49e-19	CL2463.Contig2_All			K06962//uncharacterized protein	XM_002269159.4 PREDICTED: Vitis vinifera uncharacterized protein YacP (LOC100265963), transcript variant X2, mRNA	PREDICTED: uncharacterized protein LOC100265963 isoform X2 [Vitis vinifera] >CBI29617.3 unnamed protein product, partial [Vitis vinifera]	YacP-like NYN domain
CL2476.Contig4_All	-5.96667	5.46e-09	-9.09547	5.08e-53	-3.1288	3.87e-48	CL2476.Contig4_All			K05841//sterol 3beta-glucosyltransferase [EC:2.4.1.173]	XM_019223863.1 PREDICTED: Vitis vinifera sterol 3-beta-glucosyltransferase UGT80B1 (LOC100266971), transcript variant X3, mRNA	PREDICTED: sterol 3-beta-glucosyltransferase UGT80B1 isoform X1 [Vitis vinifera] >XP_019079407.1 PREDICTED: sterol 3-beta-glucosyltransferase UGT80B1 isoform X1 [Vitis vinifera] >XP_019079408.1 PREDICTED: sterol 3-beta-glucosyltransferase UGT80B1 isoform X1 [Vitis vinifera]	Glycosyltransferase family 28 N-terminal domain	[S] LSE0042 A Uncharacterized plastocyanin-like protein, probably non-copper-binding	Basic blue protein OS=Cucumis sativus PE=1 SV=1
CL250.Contig23_All	-5.35139	1.86e-06	-7.00566	1.5e-16	-1.65427	2.09e-06	CL250.Contig23_All			K00939//adenylate kinase [EC:2.7.4.3]+ko00230//Purine metabolism+ko01100//Metabolic pathways+ko01110//Biosynthesis of secondary metabolites+ko00730//Thiamine metabolism		adenylate kinase 5, chloroplastic-like isoform X1 [Carica papaya]	Domain of unknown function (DUF1995)	[F] KOG3078 Adenylate kinase	Adenylate kinase 5, chloroplastic OS=Arabidopsis thaliana GN=At5g35170 PE=1 SV=1	GO:0005524//ATP binding;GO:0004017//adenylate kinase activity
CL2518.Contig3_All	2.05316	9.93e-16	4.08981	4.78e-30	2.03665	0.000118903	CL2518.Contig3_All			K00873//pyruvate kinase [EC:2.7.1.40]+ko00010//Glycolysis / Gluconeogenesis+ko00230//Purine metabolism+ko01230//Biosynthesis of amino acids+ko01100//Metabolic pathways+ko01110//Biosynthesis of secondary metabolites+ko00620//Pyruvate metabolism+ko01200//Carbon metabolism	HM121986.1 Camellia oleifera pyruvate kinase mRNA, complete cds	PREDICTED: pyruvate kinase isozyme A, chloroplastic [Theobroma cacao] >EOY05842.1 Pyruvate kinase isozyme A, chloroplastic [Theobroma cacao]	Pyruvate kinase, barrel domain	[G] KOG2323 Pyruvate kinase	Pyruvate kinase isozyme A, chloroplastic OS=Ricinus communis PE=1 SV=1	GO:0030955//potassium ion binding;GO:0000287//magnesium ion binding;GO:0004743//pyruvate kinase activity;GO:0016301//kinase activity
CL2520.Contig2_All	2.49198	0	4.75737	0	2.26539	3.1e-64	CL2520.Contig2_All			K04733//interleukin-1 receptor-associated kinase 4 [EC:2.7.11.1]	XM_015719879.1 PREDICTED: Ricinus communis putative wall-associated receptor kinase-like 16 (LOC8270949), mRNA	PREDICTED: wall-associated receptor kinase 2 [Theobroma cacao]	Protein kinase domain	[T] LSE0034 A Protein kinase, contains EGF domain	Wall-associated receptor kinase 5 OS=Arabidopsis thaliana GN=WAK5 PE=2 SV=1
CL2526.Contig4_All	1.54647	2.56e-200	3.1984	0	1.65193	6.03e-77	CL2526.Contig4_All			K04733//interleukin-1 receptor-associated kinase 4 [EC:2.7.11.1]	XM_018962762.1 PREDICTED: Juglans regia putative L-type lectin-domain containing receptor kinase II.2 (LOC108989224), mRNA	L-type lectin-domain containing receptor kinase IV.2-like [Hevea brasiliensis]	Legume lectin domain	[T] LSE0015 A Receptor-like protein kinase, contains lectin domains	L-type lectin-domain containing receptor kinase IV.1 OS=Arabidopsis thaliana GN=LECRK41 PE=2 SV=1	GO:0030246//carbohydrate binding;GO:0005524//ATP binding;GO:0004672//protein kinase activity;GO:0016021//integral component of membrane
CL2527.Contig8_All	2.97502	0	1.84662	0	-1.12841	2.15e-50	CL2527.Contig8_All			K00830//alanine-glyoxylate transaminase / serine-glyoxylate transaminase / serine-pyruvate transaminase [EC:2.6.1.44 2.6.1.45 2.6.1.51]+ko00250//Alanine, aspartate and glutamate metabolism+ko04146//Peroxisome+ko01100//Metabolic pathways+ko01110//Biosynthesis of secondary metabolites+ko00260//Glycine, serine and threonine metabolism+ko01200//Carbon metabolism+ko00630//Glyoxylate and dicarboxylate …	XM_016018207.1 PREDICTED: Ziziphus jujuba serine--glyoxylate aminotransferase (LOC107410735), transcript variant X2, mRNA	Aminotransferase [Macleaya cordata]	Aminotransferase class-V	[R] KOG2862 Alanine-glyoxylate aminotransferase AGT1	Serine--glyoxylate aminotransferase OS=Arabidopsis thaliana GN=AGT1 PE=1 SV=2	GO:0008483//transaminase activity;GO:0003824//catalytic activity
CL2539.Contig9_All	-6.66013	3.3e-13	-4.55694	0.000189908	2.10319	7.38e-07	CL2539.Contig9_All			K20884//riboflavin kinase / FMN hydrolase [EC:2.7.1.26 3.1.3.102]+ko00740//Riboflavin metabolism+ko01100//Metabolic pathways+ko01110//Biosynthesis of secondary metabolites	XM_003634950.3 PREDICTED: Vitis vinifera bifunctional riboflavin kinase/FMN phosphatase (LOC100854313), transcript variant X3, mRNA	bifunctional riboflavin kinase/FMN phosphatase isoform X2 [Sesamum indicum] >XP_011096205.1 bifunctional riboflavin kinase/FMN phosphatase isoform X2 [Sesamum indicum] >XP_011096206.1 bifunctional riboflavin kinase/FMN phosphatase isoform X2 [Sesamum indicum]	Riboflavin kinase	[H] KOG3110 Riboflavin kinase	Bifunctional riboflavin kinase/FMN phosphatase OS=Arabidopsis thaliana GN=FHY PE=1 SV=1	GO:0016787//hydrolase activity;GO:0009231//riboflavin biosynthetic process;GO:0008531//riboflavin kinase activity
CL2541.Contig5_All	-1.36816	4.52e-05	5.47458	6.4e-07	6.84274	8.72e-14	CL2541.Contig5_All		NB-ARC domain-containing disease resistance protein (best arabidopsis hit)	K13459//disease resistance protein RPS2+ko04626//Plant-pathogen interaction	XM_021781853.1 PREDICTED: Hevea brasiliensis disease resistance protein At4g27190-like (LOC110633308), mRNA	PREDICTED: LOW QUALITY PROTEIN: probable disease resistance protein At4g27220 [Solanum lycopersicum]	NB-ARC domain		Probable disease resistance protein At4g27220 OS=Arabidopsis thaliana GN=At4g27220 PE=2 SV=1
CL2542.Contig2_All	-1.10482	6.27e-36	2.15067	4.34e-45	3.25549	4.22e-144	CL2542.Contig2_All			K11000//callose synthase [EC:2.4.1.-]	XM_021830968.1 PREDICTED: Hevea brasiliensis callose synthase 1-like (LOC110669338), mRNA	callose synthase 1 [Sesamum indicum] >XP_011086997.1 callose synthase 1 [Sesamum indicum] >XP_011087003.1 callose synthase 1 [Sesamum indicum] >XP_020548943.1 callose synthase 1 [Sesamum indicum]	1,3-beta-glucan synthase component	[M] KOG0916 1,3-beta-glucan synthase/callose synthase catalytic subunit	Callose synthase 3 OS=Arabidopsis thaliana GN=CALS3 PE=3 SV=3	GO:0006075//(1->3)-beta-D-glucan biosynthetic process;GO:0003843//1,3-beta-D-glucan synthase activity;GO:0016021//integral component of membrane;GO:0000148//1,3-beta-D-glucan synthase complex
CL2543.Contig13_All	2.13717	2.27e-09	7.13684	2.73e-17	4.99967	7.91e-05	CL2543.Contig13_All			K13354//solute carrier family 25 (peroxisomal adenine nucleotide transporter), member 17+ko04146//Peroxisome	XM_006494356.2 PREDICTED: Citrus sinensis peroxisomal nicotinamide adenine dinucleotide carrier (LOC102609743), mRNA	Mitochondrial carrier domain-containing protein [Cynara cardunculus var. scolymus]	Mitochondrial carrier protein	[C] KOG0764 Mitochondrial FAD carrier protein	Peroxisomal nicotinamide adenine dinucleotide carrier OS=Arabidopsis thaliana GN=PXN PE=1 SV=1
CL2543.Contig7_All	1.45583	3.07e-11	7.31041	3.25e-34	5.85458	1.69e-13	CL2543.Contig7_All			K13354//solute carrier family 25 (peroxisomal adenine nucleotide transporter), member 17+ko04146//Peroxisome	XM_019216709.1 PREDICTED: Vitis vinifera peroxisomal nicotinamide adenine dinucleotide carrier (LOC100254704), transcript variant X3, mRNA	Mitochondrial carrier domain-containing protein [Cynara cardunculus var. scolymus]	Mitochondrial carrier protein	[C] KOG0764 Mitochondrial FAD carrier protein	Peroxisomal nicotinamide adenine dinucleotide carrier OS=Arabidopsis thaliana GN=PXN PE=1 SV=1
CL258.Contig5_All	-7.22254	4.11e-18	-5.7039	4.99e-08	1.51865	1.53e-06	CL258.Contig5_All			K00951//GTP pyrophosphokinase [EC:2.7.6.5]+ko00230//Purine metabolism	XM_010653903.2 PREDICTED: Vitis vinifera putative GTP diphosphokinase RSH1, chloroplastic (LOC100257335), transcript variant X1, mRNA	putative GTP diphosphokinase RSH1, chloroplastic [Sesamum indicum]	HD domain	[T] KOG1157 Predicted guanosine polyphosphate pyrophosphohydrolase/synthase	Probable GTP diphosphokinase RSH3, chloroplastic OS=Oryza sativa subsp. japonica GN=RSH3 PE=2 SV=1	GO:0009611//response to wounding;GO:0015969//guanosine tetraphosphate metabolic process;GO:0008893//guanosine-3',5'-bis(diphosphate) 3'-diphosphatase activity;GO:0010150//leaf senescence;GO:0015979//photosynthesis;GO:0009507//chloroplast
CL260.Contig2_All	5.63377	1.1e-07	-1.43256	2.25e-06	-7.06633	1.16e-16	CL260.Contig2_All			K01610//phosphoenolpyruvate carboxykinase (ATP) [EC:4.1.1.49]+ko00010//Glycolysis / Gluconeogenesis+ko00020//Citrate cycle (TCA cycle)+ko01100//Metabolic pathways+ko01110//Biosynthesis of secondary metabolites+ko00710//Carbon fixation in photosynthetic organisms+ko00620//Pyruvate metabolism+ko01200//Carbon metabolism	XM_008238550.1 PREDICTED: Prunus mume phosphoenolpyruvate carboxykinase [ATP]-like (LOC103335532), mRNA	phosphoenolpyruvate carboxykinase (ATP)-like [Sesamum indicum]	Phosphoenolpyruvate carboxykinase	[C] TWOG0797 Phosphoenolpyruvate carboxykinase (ATP)	Phosphoenolpyruvate carboxykinase (ATP) OS=Arabidopsis thaliana GN=PCKA PE=1 SV=1	GO:0005524//ATP binding;GO:0006094//gluconeogenesis;GO:0016301//kinase activity;GO:0004612//phosphoenolpyruvate carboxykinase (ATP) activity
CL2606.Contig1_All	5.82862	1.61e-102	1.68375	2.39e-38	-4.14487	6.09e-30	CL2606.Contig1_All			K14490//histidine-containing phosphotransfer peotein+ko04075//Plant hormone signal transduction	XM_002265271.4 PREDICTED: Vitis vinifera histidine-containing phosphotransfer protein 1 (LOC100250410), mRNA	histidine-containing phosphotransfer protein 1-like isoform X3 [Hevea brasiliensis]	Hpt domain	[T] KOG4747 Two-component phosphorelay intermediate involved in MAP kinase cascade regulation	Histidine-containing phosphotransfer protein 1 OS=Arabidopsis thaliana GN=AHP1 PE=1 SV=1
CL262.Contig3_All	-5.91776	9.44e-09	-8.26683	1.47e-33	-2.34907	1.06e-20	CL262.Contig3_All			K17964//leucine-rich PPR motif-containing protein, mitochondrial;K17710//pentatricopeptide repeat domain-containing protein 1	XM_020560172.1 PREDICTED: Prunus persica pentatricopeptide repeat-containing protein At1g80150, mitochondrial (LOC18783069), transcript variant X9, mRNA	PREDICTED: pentatricopeptide repeat-containing protein At1g80150, mitochondrial [Ziziphus jujuba]	PPR repeat family	[R] KOG4197 FOG: PPR repeat	Pentatricopeptide repeat-containing protein At1g80150, mitochondrial OS=Arabidopsis thaliana GN=At1g80150 PE=2 SV=2
CL2625.Contig2_All	6.29692	4.48e-11	-1.10855	1.13e-05	-7.40547	2.74e-20	CL2625.Contig2_All			K15193//protein SPT2	XM_002310279.2 Populus trichocarpa hypothetical protein (POPTR_0007s14450g) mRNA, complete cds	PREDICTED: protein spt2-like isoform X1 [Nicotiana tabacum] >XP_016480778.1 PREDICTED: protein spt2-like isoform X1 [Nicotiana tabacum] >XP_016480785.1 PREDICTED: protein spt2-like isoform X1 [Nicotiana tabacum]	SPT2 chromatin protein
CL2627.Contig10_All	-3.29089	3.21e-106	-4.70455	0	-1.41366	5.17e-101	CL2627.Contig10_All			K14411//RNA-binding protein Musashi+ko03015//mRNA surveillance pathway;K18466//vacuolar protein sorting-associated protein 26+ko04144//Endocytosis	XM_010649487.2 PREDICTED: Vitis vinifera kinesin-like protein KIN-12D (LOC100255624), mRNA	unnamed protein product [Coffea canephora]	Protein of unknown function (DUF4005)		Protein IQ-DOMAIN 14 OS=Arabidopsis thaliana GN=IQD14 PE=1 SV=1
CL2627.Contig12_All	-2.96236	4.37e-89	-4.3877	0	-1.42534	5.42e-95	CL2627.Contig12_All			K14411//RNA-binding protein Musashi+ko03015//mRNA surveillance pathway	XM_010649487.2 PREDICTED: Vitis vinifera kinesin-like protein KIN-12D (LOC100255624), mRNA	protein IQ-DOMAIN 31 [Sesamum indicum]	Protein of unknown function (DUF4005)		Protein IQ-DOMAIN 31 OS=Arabidopsis thaliana GN=IQD31 PE=1 SV=1
CL265.Contig1_All	-2.33187	2.33e-20	5.94168	6.73e-09	8.27355	2.29e-31	CL265.Contig1_All			K20174//oxysterol-binding protein-related protein 1/2	XM_021798156.1 PREDICTED: Hevea brasiliensis oxysterol-binding protein-related protein 3C (LOC110645114), mRNA	OSBP(oxysterol binding protein)-related protein 3C isoform 2 [Theobroma cacao]	Oxysterol-binding protein	[I] KOG1737 Oxysterol-binding protein	Oxysterol-binding protein-related protein 3C OS=Arabidopsis thaliana GN=ORP3C PE=2 SV=1	GO:0005829//cytosol
CL2650.Contig2_All	-1.41674	1.42e-09	-3.20451	2.15e-78	-1.78777	2.51e-39	CL2650.Contig2_All			K02183//calmodulin+ko04016//MAPK signaling pathway - plant+ko04626//Plant-pathogen interaction+ko04070//Phosphatidylinositol signaling system	XM_012232260.2 PREDICTED: Jatropha curcas dihydrofolate reductase (LOC105646402), transcript variant X2, mRNA	PREDICTED: dihydrofolate reductase [Vitis vinifera] >CBI32856.3 unnamed protein product, partial [Vitis vinifera]	Serine hydrolase (FSH1)	[E] KOG2551 Phospholipase/carboxyhydrolase	Rhodanese-like domain-containing protein 6 OS=Arabidopsis thaliana GN=STR6 PE=2 SV=1
CL2654.Contig2_All	-2.64417	0	-1.4104	2.9e-71	1.23378	9.9e-132	CL2654.Contig2_All			K01303//acylaminoacyl-peptidase [EC:3.4.19.1];K01278//dipeptidyl-peptidase 4 [EC:3.4.14.5]	XR_002030467.1 PREDICTED: Vitis vinifera probable glutamyl endopeptidase, chloroplastic (LOC100243431), transcript variant X5, misc_RNA	PREDICTED: probable glutamyl endopeptidase, chloroplastic [Theobroma cacao]	Prolyl oligopeptidase family	[O] KOG2100 Dipeptidyl aminopeptidase	Probable glutamyl endopeptidase, chloroplastic OS=Oryza sativa subsp. japonica GN=GEP PE=2 SV=1	GO:0008236//serine-type peptidase activity
CL266.Contig13_All	3.41834	3.36e-37	8.64466	4.44e-40	5.22632	1.82e-05	CL266.Contig13_All			K01537//Ca2+-transporting ATPase [EC:3.6.3.8]	XM_011074435.2 PREDICTED: Sesamum indicum calcium-transporting ATPase 9, plasma membrane-type (LOC105157911), mRNA	PREDICTED: calcium-transporting ATPase 9, plasma membrane-type isoform X1 [Nicotiana attenuata] >OIT06392.1 calcium-transporting atpase 9, plasma membrane-type [Nicotiana attenuata]	Cation transporting ATPase, C-terminus	[P] KOG0204 Calcium transporting ATPase	Calcium-transporting ATPase 9, plasma membrane-type OS=Arabidopsis thaliana GN=ACA9 PE=2 SV=2	GO:0005524//ATP binding;GO:0005388//calcium-transporting ATPase activity;GO:0016021//integral component of membrane;GO:0005516//calmodulin binding
CL266.Contig14_All	7.61593	2.95e-23	3.1786	8.18e-20	-4.43733	0.000950399	CL266.Contig14_All			K01537//Ca2+-transporting ATPase [EC:3.6.3.8]	XM_011074435.2 PREDICTED: Sesamum indicum calcium-transporting ATPase 9, plasma membrane-type (LOC105157911), mRNA	PREDICTED: calcium-transporting ATPase 9, plasma membrane-type isoform X1 [Nicotiana attenuata] >OIT06392.1 calcium-transporting atpase 9, plasma membrane-type [Nicotiana attenuata]	Cation transporting ATPase, C-terminus	[P] KOG0204 Calcium transporting ATPase	Calcium-transporting ATPase 9, plasma membrane-type OS=Arabidopsis thaliana GN=ACA9 PE=2 SV=2	GO:0005524//ATP binding;GO:0005388//calcium-transporting ATPase activity;GO:0016021//integral component of membrane;GO:0005516//calmodulin binding
CL266.Contig18_All	1.1553	2.01e-24	2.28539	1.08e-63	1.13009	3.73e-11	CL266.Contig18_All			K01537//Ca2+-transporting ATPase [EC:3.6.3.8]	XM_011074435.2 PREDICTED: Sesamum indicum calcium-transporting ATPase 9, plasma membrane-type (LOC105157911), mRNA	PREDICTED: calcium-transporting ATPase 9, plasma membrane-type isoform X1 [Nicotiana attenuata] >OIT06392.1 calcium-transporting atpase 9, plasma membrane-type [Nicotiana attenuata]	Cation transporting ATPase, C-terminus	[P] KOG0204 Calcium transporting ATPase	Calcium-transporting ATPase 9, plasma membrane-type OS=Arabidopsis thaliana GN=ACA9 PE=2 SV=2	GO:0005524//ATP binding;GO:0005388//calcium-transporting ATPase activity;GO:0016021//integral component of membrane;GO:0005516//calmodulin binding
CL2666.Contig2_All	7.73685	6.86e-25	1.65747	7.9e-11	-6.07939	2.28e-09	CL2666.Contig2_All			K05956//geranylgeranyl transferase type-2 subunit beta [EC:2.5.1.60]	XM_016615227.1 PREDICTED: Nicotiana tabacum geranylgeranyl transferase type-2 subunit beta-like (LOC107792959), mRNA	PREDICTED: geranylgeranyl transferase type-2 subunit beta 1-like [Nelumbo nucifera] >XP_010251923.1 PREDICTED: geranylgeranyl transferase type-2 subunit beta 1-like [Nelumbo nucifera] >XP_010251924.1 PREDICTED: geranylgeranyl transferase type-2 subunit beta 1-like [Nelumbo nucifera] >XP_010251925.1 PREDICTED: geranylgeranyl transferase type-2 subunit beta 1-like [Nelumbo nucifera] >XP_010251926.1…	Prenyltransferase and squalene oxidase repeat	[O] KOG0366 Protein geranylgeranyltransferase type II, beta subunit	Geranylgeranyl transferase type-2 subunit beta 1 OS=Arabidopsis thaliana GN=RGTB1 PE=1 SV=1	GO:0018344//protein geranylgeranylation;GO:0004663//Rab geranylgeranyltransferase activity
CL2669.Contig4_All	-1.45666	0.000313722	4.83282	5.58e-05	6.28948	5.3e-10	CL2669.Contig4_All				XM_020564112.1 PREDICTED: Prunus persica RING-H2 finger protein ATL47 (LOC18777295), mRNA	RING-H2 finger protein ATL47 [Sesamum indicum]	Small acid-soluble spore protein N family	[O] KOG1039 Predicted E3 ubiquitin ligase
CL2672.Contig1_All	-1.84382	1.07e-09	-3.83433	2.35e-72	-1.99051	1.86e-36	CL2672.Contig1_All			K22395//cinnamyl-alcohol dehydrogenase [EC:1.1.1.195]+ko01100//Metabolic pathways+ko01110//Biosynthesis of secondary metabolites+ko00940//Phenylpropanoid biosynthesis		PREDICTED: tetrahydrocannabinolic acid synthase-like [Juglans regia]	Berberine and berberine like	[QG] LSE0347 A Predicted berberine bridge enzyme/FAD-binding oxidoreductase	Berberine bridge enzyme-like 15 OS=Arabidopsis thaliana GN=MEE23 PE=1 SV=1	GO:0016614//oxidoreductase activity, acting on CH-OH group of donors;GO:0050660//flavin adenine dinucleotide binding
CL2675.Contig9_All	2.21316	9.49e-20	8.31679	1.98e-33	6.10363	5.49e-09	CL2675.Contig9_All				XM_016624253.1 PREDICTED: Nicotiana tabacum uncharacterized LOC107800987 (LOC107800987), mRNA	uncharacterized protein LOC105175093 isoform X1 [Sesamum indicum]	Protein of unknown function (DUF1275)			GO:0004222//metalloendopeptidase activity;GO:0005524//ATP binding;GO:0016021//integral component of membrane
CL2679.Contig1_All	2.77182	4.37e-44	9.18279	7.7e-54	6.41097	9.91e-11	CL2679.Contig1_All			K01278//dipeptidyl-peptidase 4 [EC:3.4.14.5]	XM_021822132.1 PREDICTED: Hevea brasiliensis dipeptidyl aminopeptidase 4-like (LOC110662956), mRNA	hypothetical protein VITISV_002739 [Vitis vinifera]	Dipeptidyl peptidase IV (DPP IV) N-terminal region	[O] KOG2281 Dipeptidyl aminopeptidases/acylaminoacyl-peptidases	Acylamino-acid-releasing enzyme 1 OS=Oryza sativa subsp. japonica GN=Os10g0415600 PE=3 SV=1	GO:0008236//serine-type peptidase activity
CL2680.Contig40_All	6.55716	8.24e-13	1.68097	7.42e-06	-4.87619	9.87e-05	CL2680.Contig40_All				KX545367.1 Hesperelaea palmeri voucher E. Palmer 81 (MO) mitochondrion, complete genome
CL2680.Contig43_All	1.30107	6.87e-99	11.8279	7.83e-218	10.5268	3.67e-108	CL2680.Contig43_All			K00423//L-ascorbate oxidase [EC:1.10.3.3]+ko01100//Metabolic pathways+ko00053//Ascorbate and aldarate metabolism;K05350//beta-glucosidase [EC:3.2.1.21]+ko01100//Metabolic pathways+ko00500//Starch and sucrose metabolism+ko01110//Biosynthesis of secondary metabolites+ko00460//Cyanoamino acid metabolism+ko00940//Phenylpropanoid biosynthesis;K01322//prolyl oligopeptidase [EC:3.4.21.26]	KX545367.1 Hesperelaea palmeri voucher E. Palmer 81 (MO) mitochondrion, complete genome	PREDICTED: putative F-box/LRR-repeat protein At5g38386 [Ricinus communis] >XP_015571092.1 PREDICTED: putative F-box/LRR-repeat protein At5g38386 [Ricinus communis] >XP_015571093.1 PREDICTED: putative F-box/LRR-repeat protein At5g38386 [Ricinus communis] >XP_015571094.1 PREDICTED: putative F-box/LRR-repeat protein At5g38386 [Ricinus communis]	FBD	[R] LSE0003 A F-box and FBD-domains	FBD-associated F-box protein At4g10400 OS=Arabidopsis thaliana GN=At4g10400 PE=2 SV=2
CL2680.Contig6_All	3.24107	4.03e-98	4.442	3.58e-125	1.20093	0.000365199	CL2680.Contig6_All			K00423//L-ascorbate oxidase [EC:1.10.3.3]+ko01100//Metabolic pathways+ko00053//Ascorbate and aldarate metabolism;K05350//beta-glucosidase [EC:3.2.1.21]+ko01100//Metabolic pathways+ko00500//Starch and sucrose metabolism+ko01110//Biosynthesis of secondary metabolites+ko00460//Cyanoamino acid metabolism+ko00940//Phenylpropanoid biosynthesis;K01322//prolyl oligopeptidase [EC:3.4.21.26]		unnamed protein product [Coffea canephora]	FBD	[R] LSE0003 A F-box and FBD-domains	FBD-associated F-box protein At4g10400 OS=Arabidopsis thaliana GN=At4g10400 PE=2 SV=2
CL2692.Contig1_All	-1.50397	2.25e-39	-2.51624	2.44e-156	-1.01227	1.99e-42	CL2692.Contig1_All				AM477557.2 Vitis vinifera contig VV78X095071.3, whole genome shotgun sequence
CL2695.Contig3_All	4.84918	8.09e-51	2.27284	5.18e-29	-2.57634	1.25e-07	CL2695.Contig3_All			K14442//ATP-dependent RNA helicase DHX36 [EC:3.6.4.13]+ko03018//RNA degradation	XM_019226555.1 PREDICTED: Vitis vinifera DExH-box ATP-dependent RNA helicase DExH3 (LOC100244105), transcript variant X2, mRNA	PREDICTED: DExH-box ATP-dependent RNA helicase DExH3 [Nicotiana attenuata] >OIT05352.1 dexh-box atp-dependent rna helicase dexh3 [Nicotiana attenuata]	Helicase associated domain (HA2)	[A] KOG0920 ATP-dependent RNA helicase A	DExH-box ATP-dependent RNA helicase DExH3 OS=Arabidopsis thaliana GN=At1g48650 PE=3 SV=1	GO:0003723//RNA binding;GO:0005524//ATP binding;GO:0004386//helicase activity
CL2701.Contig3_All	-1.11757	9.32e-93	-2.14599	0	-1.02841	7.7e-166	CL2701.Contig3_All			K01177//beta-amylase [EC:3.2.1.2]+ko00500//Starch and sucrose metabolism	KF906412.1 Camellia sinensis cultivar Longjin 43 chloroplast beta-amylase 3 (BAM3) mRNA, complete cds; nuclear gene for chloroplast product	chloroplast beta-amylase 3 [Camellia sinensis]	Glycosyl hydrolase family 14	[G] LSE0409 A Beta-amylase	Beta-amylase 3, chloroplastic OS=Arabidopsis thaliana GN=BAM3 PE=1 SV=3	GO:0000272//polysaccharide catabolic process;GO:0016161//beta-amylase activity;GO:0102229//amylopectin maltohydrolase activity
CL2704.Contig11_All	2.42034	5.75e-11	7.1944	7.41e-18	4.77407	0.00027998	CL2704.Contig11_All			K16833//protein phosphatase inhibitor 2	XM_011472092.1 PREDICTED: Fragaria vesca subsp. vesca protein phosphatase inhibitor 2 (LOC101298169), mRNA	PREDICTED: protein GLC8 [Nicotiana sylvestris] >XP_016464053.1 PREDICTED: protein GLC8-like [Nicotiana tabacum]	Protein phosphatase inhibitor 2 (IPP-2)	[OT] KOG4041 Protein phosphatase 1, regulatory (inhibitor) subunit PPP1R2		GO:0004864//protein phosphatase inhibitor activity;GO:0043666//regulation of phosphoprotein phosphatase activity;GO:0009966//regulation of signal transduction
CL2704.Contig14_All	6.10241	7.1e-21	2.38792	9.14e-13	-3.71449	0.000203629	CL2704.Contig14_All			K16833//protein phosphatase inhibitor 2	XM_011472092.1 PREDICTED: Fragaria vesca subsp. vesca protein phosphatase inhibitor 2 (LOC101298169), mRNA	PREDICTED: protein GLC8 [Nicotiana sylvestris] >XP_016464053.1 PREDICTED: protein GLC8-like [Nicotiana tabacum]	Protein phosphatase inhibitor 2 (IPP-2)			GO:0004864//protein phosphatase inhibitor activity;GO:0043666//regulation of phosphoprotein phosphatase activity;GO:0009966//regulation of signal transduction
CL2704.Contig18_All	4.33447	0.000566529	-2.2214	1.11e-07	-6.55587	2.27e-12	CL2704.Contig18_All			K16833//protein phosphatase inhibitor 2	XM_011472092.1 PREDICTED: Fragaria vesca subsp. vesca protein phosphatase inhibitor 2 (LOC101298169), mRNA	PREDICTED: protein GLC8 [Nicotiana sylvestris] >XP_016464053.1 PREDICTED: protein GLC8-like [Nicotiana tabacum]	Protein phosphatase inhibitor 2 (IPP-2)	[OT] KOG4041 Protein phosphatase 1, regulatory (inhibitor) subunit PPP1R2		GO:0004864//protein phosphatase inhibitor activity;GO:0043666//regulation of phosphoprotein phosphatase activity;GO:0009966//regulation of signal transduction
CL2709.Contig3_All	-3.07659	1.39e-12	-1.97223	6.46e-05	1.10436	0.000438871	CL2709.Contig3_All			K21777//G2/mitotic-specific cyclin-B, other		hypothetical protein L484_006585 [Morus notabilis] >EXC31553.1 hypothetical protein L484_006585 [Morus notabilis]				GO:0005634//nucleus
CL2709.Contig6_All	-4.69387	4.38e-37	-3.30149	5.81e-13	1.39238	4.24e-11	CL2709.Contig6_All		Medicago truncatula NB-LRR type disease resistance protein (MTR_7g089080) mRNA, complete cds	K21777//G2/mitotic-specific cyclin-B, other	X78504.1 M.sativa mRNA for B-like cyclin	PREDICTED: G2/mitotic-specific cyclin-2-like [Nelumbo nucifera]	Cyclin, N-terminal domain	[D] KOG0653 Cyclin B and related kinase-activating proteins	G2/mitotic-specific cyclin-2 (Fragment) OS=Medicago sativa PE=2 SV=1	GO:0005634//nucleus
CL2720.Contig5_All	1.0698	2.35e-17	9.63643	7.26e-69	8.56663	5.29e-37	CL2720.Contig5_All			K17497//phosphomannomutase [EC:5.4.2.8]+ko00520//Amino sugar and nucleotide sugar metabolism+ko01100//Metabolic pathways+ko00051//Fructose and mannose metabolism+ko01110//Biosynthesis of secondary metabolites	XM_019407002.1 PREDICTED: Nicotiana attenuata bifunctional protein FolD 4, chloroplastic-like (LOC109240346), mRNA	PREDICTED: bifunctional protein FolD 4, chloroplastic-like [Capsicum annuum]	Eukaryotic phosphomannomutase	[H] KOG0089 Methylenetetrahydrofolate dehydrogenase/methylenetetrahydrofolate cyclohydrolase	Phosphomannomutase OS=Glycine max PE=2 SV=1	GO:0004488//methylenetetrahydrofolate dehydrogenase (NADP+) activity
CL2722.Contig1_All	8.02861	2.61e-29	1.11583	7.66e-08	-6.91278	3.1e-15	CL2722.Contig1_All	bHLH		K16189//phytochrome-interacting factor 4+ko04075//Plant hormone signal transduction	XM_018128120.1 PREDICTED: Theobroma cacao transcription factor PIF1 (LOC18612859), transcript variant X3, mRNA	PREDICTED: transcription factor PIF1-like [Solanum tuberosum]	Helix-loop-helix DNA-binding domain	[KT] LSE0107 A bHLH transcription factor	Transcription factor PIF1 OS=Arabidopsis thaliana GN=PIF1 PE=1 SV=1	GO:0046983//protein dimerization activity
CL2722.Contig8_All	1.68444	2.6e-133	2.70065	1.43e-247	1.0162	3.49e-20	CL2722.Contig8_All	bHLH		K16189//phytochrome-interacting factor 4+ko04075//Plant hormone signal transduction	XM_010654156.2 PREDICTED: Vitis vinifera transcription factor PIF1 (LOC100264869), transcript variant X6, mRNA	PREDICTED: transcription factor PIF1-like [Solanum tuberosum]	Helix-loop-helix DNA-binding domain	[KT] LSE0107 A bHLH transcription factor	Transcription factor PIF1 OS=Arabidopsis thaliana GN=PIF1 PE=1 SV=1	GO:0046983//protein dimerization activity
CL2723.Contig1_All	1.28606	0	2.78418	0	1.49812	0	CL2723.Contig1_All			K15363//fanconi-associated nuclease 1 [EC:3.1.21.- 3.1.4.1];K01807//ribose 5-phosphate isomerase A [EC:5.3.1.6]+ko00030//Pentose phosphate pathway+ko01230//Biosynthesis of amino acids+ko01100//Metabolic pathways+ko01110//Biosynthesis of secondary metabolites+ko00710//Carbon fixation in photosynthetic organisms+ko01200//Carbon metabolism;K03687//molecular chaperone GrpE	XM_019391890.1 PREDICTED: Nicotiana attenuata metal-nicotianamine transporter YSL1-like (LOC109226943), transcript variant X4, mRNA	PREDICTED: metal-nicotianamine transporter YSL1 isoform X1 [Erythranthe guttata] >XP_012833460.1 PREDICTED: metal-nicotianamine transporter YSL1 isoform X1 [Erythranthe guttata] >XP_012833461.1 PREDICTED: metal-nicotianamine transporter YSL1 isoform X1 [Erythranthe guttata]	OPT oligopeptide transporter protein	[PR] TWOG0118 Predicted Fe(III)-siderophore transporter	Metal-nicotianamine transporter YSL1 OS=Arabidopsis thaliana GN=YSL1 PE=2 SV=2	GO:0055085//transmembrane transport;GO:0016021//integral component of membrane
CL2723.Contig2_All	1.68601	0	2.96322	0	1.27721	8.79e-89	CL2723.Contig2_All			K15363//fanconi-associated nuclease 1 [EC:3.1.21.- 3.1.4.1];K01807//ribose 5-phosphate isomerase A [EC:5.3.1.6]+ko00030//Pentose phosphate pathway+ko01230//Biosynthesis of amino acids+ko01100//Metabolic pathways+ko01110//Biosynthesis of secondary metabolites+ko00710//Carbon fixation in photosynthetic organisms+ko01200//Carbon metabolism;K03687//molecular chaperone GrpE	XM_010254073.2 PREDICTED: Nelumbo nucifera metal-nicotianamine transporter YSL2 (LOC104593950), transcript variant X2, mRNA	hypothetical protein VITISV_016271 [Vitis vinifera]	OPT oligopeptide transporter protein	[PR] TWOG0118 Predicted Fe(III)-siderophore transporter	Metal-nicotianamine transporter YSL3 OS=Arabidopsis thaliana GN=YSL3 PE=2 SV=1	GO:0055085//transmembrane transport;GO:0016021//integral component of membrane
CL273.Contig2_All	1.94226	1.18e-24	4.57175	1.86e-54	2.6295	6.2e-10	CL273.Contig2_All			K04733//interleukin-1 receptor-associated kinase 4 [EC:2.7.11.1]	XM_016041686.1 PREDICTED: Ziziphus jujuba G-type lectin S-receptor-like serine/threonine-protein kinase At4g27290 (LOC107430817), mRNA	PREDICTED: G-type lectin S-receptor-like serine/threonine-protein kinase At4g27290 isoform X1 [Ipomoea nil] >XP_019196682.1 PREDICTED: G-type lectin S-receptor-like serine/threonine-protein kinase At4g27290 isoform X1 [Ipomoea nil]	S-locus glycoprotein domain	[T] LSE0015 A Receptor-like protein kinase, contains lectin domains	G-type lectin S-receptor-like serine/threonine-protein kinase At4g27290 OS=Arabidopsis thaliana GN=At4g27290 PE=3 SV=4	GO:0004674//protein serine/threonine kinase activity;GO:0005524//ATP binding;GO:0005509//calcium ion binding;GO:0048544//recognition of pollen;GO:0016021//integral component of membrane
CL2730.Contig2_All	9.53442	3.4e-67	1.03093	6.96e-17	-8.50349	4.94e-38	CL2730.Contig2_All			K05658//ATP-binding cassette, subfamily B (MDR/TAP), member 1 [EC:3.6.3.44]+ko02010//ABC transporters;K05933//aminocyclopropanecarboxylate oxidase [EC:1.14.17.4]+ko01100//Metabolic pathways+ko01110//Biosynthesis of secondary metabolites+ko00270//Cysteine and methionine metabolism	XM_021802370.1 PREDICTED: Hevea brasiliensis codeine O-demethylase-like (LOC110648211), mRNA	PREDICTED: protein SRG1-like [Juglans regia]	non-haem dioxygenase in morphine synthesis N-terminal	[QR] KOG0143 Iron/ascorbate family oxidoreductases	Probable 2-oxoglutarate-dependent dioxygenase JRG21 OS=Arabidopsis thaliana GN=JRG21 PE=2 SV=1
CL275.Contig4_All	-1.1497	1.47e-08	1.09764	0.000102349	2.24734	4.08e-19	CL275.Contig4_All			K14497//protein phosphatase 2C [EC:3.1.3.16]+ko04016//MAPK signaling pathway - plant+ko04075//Plant hormone signal transduction	XR_001472838.1 PREDICTED: Solanum tuberosum probable protein phosphatase 2C 50 (LOC102591856), transcript variant X6, misc_RNA	unnamed protein product [Coffea canephora]	Protein phosphatase 2C	[T] KOG0698 Serine/threonine protein phosphatase	Probable protein phosphatase 2C 6 OS=Oryza sativa subsp. japonica GN=Os01g0583100 PE=1 SV=1	GO:0046872//metal ion binding;GO:0004722//protein serine/threonine phosphatase activity
CL276.Contig13_All	1.31651	0.000273128	6.54529	2.04e-12	5.22878	1.79e-05	CL276.Contig13_All			K17065//dynamin 1-like protein [EC:3.6.5.5]	XM_011094155.2 PREDICTED: Sesamum indicum dynamin-related protein 3A-like (LOC105172635), mRNA	PREDICTED: dynamin-related protein 3A-like [Nicotiana tabacum]	Dynamin central region	[UR] KOG0446 Vacuolar sorting protein VPS1, dynamin, and related proteins	Dynamin-related protein 3A OS=Arabidopsis thaliana GN=DRP3A PE=1 SV=2	GO:0005525//GTP binding;GO:0003924//GTPase activity
CL2770.Contig2_All	1.27683	6.17e-09	8.10826	9.06e-30	6.83143	1.07e-13	CL2770.Contig2_All			K01627//2-dehydro-3-deoxyphosphooctonate aldolase (KDO 8-P synthase) [EC:2.5.1.55]+ko01100//Metabolic pathways	XM_011028009.1 PREDICTED: Populus euphratica 2-dehydro-3-deoxyphosphooctonate aldolase-like (LOC105126944), transcript variant X2, mRNA	PREDICTED: 2-dehydro-3-deoxyphosphooctonate aldolase 1 [Nicotiana attenuata] >OIT34086.1 2-dehydro-3-deoxyphosphooctonate aldolase 1 [Nicotiana attenuata]	DAHP synthetase I family	[J] KOG3492 Ribosome biogenesis protein NIP7	2-dehydro-3-deoxyphosphooctonate aldolase OS=Pisum sativum GN=KDSA PE=2 SV=1
CL2772.Contig6_All	1.57633	1.02e-07	7.38156	7.84e-20	5.80524	1.42e-07	CL2772.Contig6_All			K18587//ubiquinone biosynthesis protein COQ9	XM_002277307.3 PREDICTED: Vitis vinifera ubiquinone biosynthesis protein COQ9-B, mitochondrial (LOC100261082), mRNA	hypothetical protein L484_003546 [Morus notabilis] >EXB74364.1 hypothetical protein L484_003546 [Morus notabilis]	COQ9	[S] KOG2969 Uncharacterized conserved protein		GO:0008289//lipid binding;GO:0006744//ubiquinone biosynthetic process;GO:0005743//mitochondrial inner membrane
CL2781.Contig2_All	1.84004	1.96e-10	-1.21847	3.88e-13	-3.05851	4.31e-38	CL2781.Contig2_All			K12448//UDP-arabinose 4-epimerase [EC:5.1.3.5]+ko00520//Amino sugar and nucleotide sugar metabolism+ko01100//Metabolic pathways	KX450265.1 Camellia sinensis cultivar Zhongcha 108 metal tolerance protein 11 (MTP11) mRNA, complete cds	metal tolerance protein 11 isoform X1 [Herrania umbratica]	Cation efflux family	[P] KOG1485 Mitochondrial Fe2+ transporter MMT1 and related transporters (cation diffusion facilitator superfamily)	Metal tolerance protein 11 OS=Arabidopsis thaliana GN=MTP11 PE=2 SV=1	GO:0016021//integral component of membrane;GO:0008324//cation transmembrane transporter activity
CL2787.Contig11_All	1.11716	2.76e-19	-1.08701	1.43e-38	-2.20417	6.29e-102	CL2787.Contig11_All			K17917//sorting nexin-1/2+ko04144//Endocytosis	XM_021433404.1 PREDICTED: Herrania umbratica sorting nexin 1 (LOC110420188), mRNA	unnamed protein product [Coffea canephora]	PX domain	[U] KOG2273 Membrane coat complex Retromer, subunit VPS5/SNX1, Sorting nexins, and related PX domain-containing proteins	Sorting nexin 1 OS=Arabidopsis thaliana GN=SNX1 PE=1 SV=1	GO:0005768//endosome;GO:0016050//vesicle organization;GO:0019898//extrinsic component of membrane;GO:0006897//endocytosis;GO:0035091//phosphatidylinositol binding
CL2789.Contig5_All	-3.70606	6.05e-183	-2.30212	3.41e-46	1.40394	1.21e-59	CL2789.Contig5_All			K20495//long-chain fatty acid omega-monooxygenase [EC:1.14.13.205]	KP337741.1 Salvia miltiorrhiza cytochrome P450 CYP704A99 mRNA, complete cds	unnamed protein product [Coffea canephora]	Cytochrome P450	[QI] KOG0157 Cytochrome P450 CYP4/CYP19/CYP26 subfamilies	Cytochrome P450 704C1 OS=Pinus taeda GN=CYP704C1 PE=2 SV=1	GO:0016705//oxidoreductase activity, acting on paired donors, with incorporation or reduction of molecular oxygen;GO:0020037//heme binding;GO:0005506//iron ion binding;GO:0016021//integral component of membrane
CL2789.Contig6_All	-7.09489	1.27e-31	-4.41772	1.57e-06	2.67716	4.57e-21	CL2789.Contig6_All			K20495//long-chain fatty acid omega-monooxygenase [EC:1.14.13.205]	XM_012995908.1 PREDICTED: Erythranthe guttatus cytochrome P450 704C1-like (LOC105971061), mRNA	unnamed protein product [Coffea canephora]	Cytochrome P450	[QI] KOG0157 Cytochrome P450 CYP4/CYP19/CYP26 subfamilies	Cytochrome P450 704C1 OS=Pinus taeda GN=CYP704C1 PE=2 SV=1	GO:0016705//oxidoreductase activity, acting on paired donors, with incorporation or reduction of molecular oxygen;GO:0020037//heme binding;GO:0005506//iron ion binding;GO:0016021//integral component of membrane
CL2793.Contig7_All	1.24195	2.7e-12	2.48037	5e-30	1.23842	9.39e-06	CL2793.Contig7_All			K04374//cyclic AMP-dependent transcription factor ATF-4+ko04141//Protein processing in endoplasmic reticulum;K20557//transcription factor VIP1+ko04016//MAPK signaling pathway - plant	XM_018986466.1 PREDICTED: Juglans regia uncharacterized protein At4g06598-like (LOC109007002), mRNA	uncharacterized protein At4g06598-like [Manihot esculenta] >XP_021626096.1 uncharacterized protein At4g06598-like [Manihot esculenta] >XP_021626097.1 uncharacterized protein At4g06598-like [Manihot esculenta] >OAY39811.1 hypothetical protein MANES_10G123800 [Manihot esculenta]	bZIP transcription factor	[KR] LSE0037 A R2R3-type MYB transcription factors/VIP1, involved in Agrobacterium VirE2 nuclear import and infectivity	Basic leucine zipper 19 OS=Oryza sativa subsp. japonica GN=BZIP19 PE=2 SV=1	GO:0003700//DNA binding transcription factor activity
CL280.Contig15_All	1.2793	5.96e-05	6.93925	1.78e-15	5.65995	5.67e-07	CL280.Contig15_All			K01188//beta-glucosidase [EC:3.2.1.21]+ko01100//Metabolic pathways+ko00500//Starch and sucrose metabolism+ko01110//Biosynthesis of secondary metabolites+ko00460//Cyanoamino acid metabolism+ko00940//Phenylpropanoid biosynthesis	XM_018958488.1 PREDICTED: Juglans regia beta-glucosidase 12-like (LOC108985997), mRNA	unnamed protein product, partial [Vitis vinifera]	Glycosyl hydrolase family 1	[G] KOG0626 Beta-glucosidase, lactase phlorizinhydrolase, and related proteins	Beta-glucosidase 12 OS=Oryza sativa subsp. indica GN=BGLU12 PE=3 SV=1	GO:0004553//hydrolase activity, hydrolyzing O-glycosyl compounds;GO:0005975//carbohydrate metabolic process
CL280.Contig36_All	3.22614	2.23e-106	1.97227	3.47e-64	-1.25387	2.6e-09	CL280.Contig36_All			K01188//beta-glucosidase [EC:3.2.1.21]+ko01100//Metabolic pathways+ko00500//Starch and sucrose metabolism+ko01110//Biosynthesis of secondary metabolites+ko00460//Cyanoamino acid metabolism+ko00940//Phenylpropanoid biosynthesis	XM_018958530.1 PREDICTED: Juglans regia beta-glucosidase 13-like (LOC108986040), transcript variant X2, mRNA	PREDICTED: beta-glucosidase 12-like [Prunus mume]	Glycosyl hydrolase family 1	[G] KOG0626 Beta-glucosidase, lactase phlorizinhydrolase, and related proteins	Beta-glucosidase 12 OS=Oryza sativa subsp. indica GN=BGLU12 PE=3 SV=1
CL280.Contig50_All	-3.2784	0	-4.74331	0	-1.46491	0	CL280.Contig50_All			K01188//beta-glucosidase [EC:3.2.1.21]+ko01100//Metabolic pathways+ko00500//Starch and sucrose metabolism+ko01110//Biosynthesis of secondary metabolites+ko00460//Cyanoamino acid metabolism+ko00940//Phenylpropanoid biosynthesis	XM_018958488.1 PREDICTED: Juglans regia beta-glucosidase 12-like (LOC108985997), mRNA	PREDICTED: beta-glucosidase 12-like [Cicer arietinum]	Glycosyl hydrolase family 1	[G] KOG0626 Beta-glucosidase, lactase phlorizinhydrolase, and related proteins	Beta-glucosidase 12 OS=Oryza sativa subsp. japonica GN=BGLU12 PE=1 SV=2	GO:0004553//hydrolase activity, hydrolyzing O-glycosyl compounds;GO:0005975//carbohydrate metabolic process
CL2810.Contig1_All	-3.14346	7.43e-26	-5.50051	2.72e-174	-2.35705	1.46e-93	CL2810.Contig1_All			K15398//fatty acid omega-hydroxylase [EC:1.14.-.-]+ko01100//Metabolic pathways+ko00073//Cutin, suberine and wax biosynthesis	XM_002275770.3 PREDICTED: Vitis vinifera cytochrome P450 86A22 (LOC100247907), mRNA	hypothetical protein VITISV_037194 [Vitis vinifera]	Cytochrome P450	[QI] KOG0157 Cytochrome P450 CYP4/CYP19/CYP26 subfamilies	Cytochrome P450 86A22 OS=Petunia hybrida GN=CYP86A22 PE=1 SV=1
CL2810.Contig2_All	-1.85975	1.35e-41	-3.54376	7.14e-270	-1.68401	2.31e-114	CL2810.Contig2_All			K15398//fatty acid omega-hydroxylase [EC:1.14.-.-]+ko01100//Metabolic pathways+ko00073//Cutin, suberine and wax biosynthesis	XM_018973769.1 PREDICTED: Juglans regia cytochrome P450 86A22-like (LOC108997464), mRNA	unnamed protein product [Coffea canephora]	Cytochrome P450	[QI] KOG0157 Cytochrome P450 CYP4/CYP19/CYP26 subfamilies	Cytochrome P450 86A22 OS=Petunia hybrida GN=CYP86A22 PE=1 SV=1	GO:0016705//oxidoreductase activity, acting on paired donors, with incorporation or reduction of molecular oxygen;GO:0020037//heme binding;GO:0005506//iron ion binding;GO:0004497//monooxygenase activity
CL2836.Contig3_All	-8.30658	3.19e-33	-5.05098	1.1e-05	3.2556	2.51e-29	CL2836.Contig3_All			K10442//kelch-like protein 1/4/5;K15046//influenza virus NS1A-binding protein;K10457//kelch-like protein 20	XM_007040509.2 PREDICTED: Theobroma cacao B2 protein (LOC18606734), mRNA	PREDICTED: B2 protein [Theobroma cacao] >EOY25072.1 DCD domain protein isoform 1 [Theobroma cacao]	Development and cell death domain	[S] LSE0448 A Uncharacterized protein	B2 protein OS=Daucus carota PE=2 SV=1
CL284.Contig1_All	-2.20306	1.47e-55	-3.21346	9.41e-170	-1.0104	4.64e-36	CL284.Contig1_All			K10955//mucin-2	XM_015205865.1 PREDICTED: Solanum pennellii adhesive plaque matrix protein-like (LOC107007303), mRNA	PREDICTED: adhesive plaque matrix protein-like isoform X1 [Solanum tuberosum]	Extensin-like region	[M] LSE0120 A Extensin and related proteins	Extensin-2 OS=Arabidopsis thaliana GN=EXT2 PE=2 SV=1	GO:0005199//structural constituent of cell wall;GO:0009664//plant-type cell wall organization
CL284.Contig6_All	-3.485	8.85e-29	4.74542	9.02e-05	8.23042	1.31e-30	CL284.Contig6_All			K10955//mucin-2	XM_015205865.1 PREDICTED: Solanum pennellii adhesive plaque matrix protein-like (LOC107007303), mRNA	PREDICTED: extensin-2-like [Brassica oleracea var. oleracea]	Pollen proteins Ole e I like	[M] LSE0120 A Extensin and related proteins	Extensin-2 OS=Arabidopsis thaliana GN=EXT2 PE=2 SV=1	GO:0005199//structural constituent of cell wall;GO:0009664//plant-type cell wall organization
CL284.Contig8_All	-2.3262	2.79e-86	-3.48503	6.57e-295	-1.15883	2.55e-72	CL284.Contig8_All			K10955//mucin-2	XM_015232311.1 PREDICTED: Solanum pennellii extensin-2-like (LOC107031093), transcript variant X3, mRNA	PREDICTED: extensin-2-like isoform X2 [Solanum tuberosum]	Extensin-like region	[M] LSE0120 A Extensin and related proteins	Extensin-2 OS=Arabidopsis thaliana GN=EXT2 PE=2 SV=1
CL2840.Contig4_All	1.55765	3.12e-12	8.22094	1.08e-31	6.66329	2.01e-12	CL2840.Contig4_All			K11982//E3 ubiquitin-protein ligase RNF115/126 [EC:2.3.2.27]	XM_019221794.1 PREDICTED: Vitis vinifera E3 ubiquitin-protein ligase Praja-2 (LOC100255416), transcript variant X12, mRNA	hypothetical protein VITISV_040928 [Vitis vinifera]	Ring finger domain	[O] KOG0800 FOG: Predicted E3 ubiquitin ligase	E3 ubiquitin-protein ligase RDUF1 OS=Arabidopsis thaliana GN=RDUF1 PE=1 SV=1	GO:0016021//integral component of membrane
CL2845.Contig17_All	1.36347	1.49e-156	2.66039	0	1.29693	1.4e-57	CL2845.Contig17_All					RINGv domain-containing protein [Cephalotus follicularis]	RING-variant domain	[A] KOG1609 Protein involved in mRNA turnover and stability
CL2845.Contig5_All	-2.43616	1.28e-19	-1.09246	0.000422041	1.3437	2.93e-09	CL2845.Contig5_All			K05747//Wiskott-Aldrich syndrome protein+ko04144//Endocytosis;K01180//endo-1,3(4)-beta-glucanase [EC:3.2.1.6]	KY513619.1 Panax ginseng clone BAC PgH010M13, complete sequence	predicted protein [Ostreococcus lucimarinus CCE9901] >ABO97741.1 predicted protein [Ostreococcus lucimarinus CCE9901]	RING-variant domain	[K] KOG1904 Transcription coactivator	Glycine-rich cell wall structural protein 1 OS=Petunia hybrida GN=GRP-1 PE=1 SV=1	GO:0016021//integral component of membrane
CL2848.Contig7_All	8.52716	1.09e-38	2.64775	4.91e-30	-5.87941	2.41e-08	CL2848.Contig7_All			K01534//Cd2+/Zn2+-exporting ATPase [EC:3.6.3.3 3.6.3.5]	XM_019001367.1 PREDICTED: Juglans regia putative inactive cadmium/zinc-transporting ATPase HMA3 (LOC109019139), transcript variant X2, mRNA	PREDICTED: putative inactive cadmium/zinc-transporting ATPase HMA3 [Vitis vinifera]	E1-E2 ATPase	[P] KOG0207 Cation transport ATPase	Cadmium/zinc-transporting ATPase HMA2 OS=Arabidopsis thaliana GN=HMA2 PE=2 SV=1
CL287.Contig1_All	-1.61951	9.78e-06	2.24023	0.000790762	3.85974	1.01e-11	CL287.Contig1_All					PREDICTED: transcription factor bHLH47-like [Nelumbo nucifera] >XP_010258394.1 PREDICTED: transcription factor bHLH47-like [Nelumbo nucifera]	Helix-loop-helix DNA-binding domain	[K] LSE0597 A bHLH transcription factor	Transcription factor BHLH062 OS=Oryza sativa subsp. japonica GN=BHLH062 PE=1 SV=1	GO:0046983//protein dimerization activity
CL2870.Contig2_All	1.57968	0	4.23307	0	2.65339	0	CL2870.Contig2_All			K00522//ferritin heavy chain [EC:1.16.3.2]	XM_002309120.2 Populus trichocarpa ferritin precursor family protein (POPTR_0006s10480g) mRNA, complete cds	ferritin-4, chloroplastic-like [Hevea brasiliensis]	Ferritin-like domain	[P] KOG2332 Ferritin	Ferritin, chloroplastic OS=Malus baccata var. xiaojinensis PE=3 SV=1
CL2875.Contig4_All	4.74222	7.84e-05	-1.64398	2.76e-05	-6.3862	3.34e-11	CL2875.Contig4_All				XM_019318554.1 PREDICTED: Ipomoea nil transcription factor bHLH148-like (LOC109169688), mRNA	PREDICTED: transcription factor bHLH147 isoform X1 [Vitis vinifera]		[KT] LSE0107 A bHLH transcription factor	Transcription factor bHLH147 OS=Arabidopsis thaliana GN=BHLH147 PE=1 SV=1	GO:0046983//protein dimerization activity
CL2881.Contig3_All	-3.15563	6.86e-17	-1.71087	0.000145413	1.44476	4.64e-07	CL2881.Contig3_All			K11367//chromodomain-helicase-DNA-binding protein 1 [EC:3.6.4.12]	XM_019380971.1 PREDICTED: Nicotiana attenuata protein CHROMATIN REMODELING 5 (LOC109216783), transcript variant X3, mRNA	PREDICTED: protein CHROMATIN REMODELING 5 isoform X1 [Ipomoea nil] >XP_019163806.1 PREDICTED: protein CHROMATIN REMODELING 5 isoform X1 [Ipomoea nil] >XP_019163807.1 PREDICTED: protein CHROMATIN REMODELING 5 isoform X1 [Ipomoea nil]	Chromo (CHRromatin Organisation MOdifier) domain	[K] KOG0384 Chromodomain-helicase DNA-binding protein	Protein CHROMATIN REMODELING 5 OS=Arabidopsis thaliana GN=CHR5 PE=1 SV=1	GO:0005634//nucleus;GO:0005524//ATP binding
CL2896.Contig1_All	-2.30669	0	-3.58928	0	-1.2826	0	CL2896.Contig1_All			K17592//sacsin	XM_010665481.2 PREDICTED: Vitis vinifera uncharacterized LOC100257713 (LOC100257713), transcript variant X2, mRNA	PREDICTED: uncharacterized protein LOC107862878 [Capsicum annuum]	Histidine kinase-, DNA gyrase B-, and HSP90-like ATPase	[RO] TWOG0256 Sacsin and related proteins
CL2896.Contig2_All	-2.18912	2.52e-234	-3.63122	0	-1.4421	0	CL2896.Contig2_All			K17592//sacsin	XM_010665481.2 PREDICTED: Vitis vinifera uncharacterized LOC100257713 (LOC100257713), transcript variant X2, mRNA	PREDICTED: uncharacterized protein LOC107862878 [Capsicum annuum]	Histidine kinase-, DNA gyrase B-, and HSP90-like ATPase	[RO] TWOG0256 Sacsin and related proteins
CL2898.Contig6_All	1.66385	2.77e-05	6.51462	3.31e-12	4.85076	0.000186159	CL2898.Contig6_All			K12493//ADP-ribosylation factor GTPase-activating protein 2/3+ko04144//Endocytosis	XM_002278030.4 PREDICTED: Vitis vinifera probable ADP-ribosylation factor GTPase-activating protein AGD8 (LOC100252326), mRNA	PREDICTED: probable ADP-ribosylation factor GTPase-activating protein AGD8 [Vitis vinifera] >CBI33882.3 unnamed protein product, partial [Vitis vinifera]	Putative GTPase activating protein for Arf	[T] KOG0706 Predicted GTPase-activating protein	ADP-ribosylation factor GTPase-activating protein AGD10 OS=Arabidopsis thaliana GN=AGD10 PE=2 SV=1	GO:0046872//metal ion binding;GO:0005096//GTPase activator activity
CL2904.Contig16_All	2.8628	9.46e-24	8.1892	3.86e-31	5.3264	8.85e-06	CL2904.Contig16_All			K10357//myosin V;K13173//arginine and glutamate-rich protein 1;K10406//kinesin family member C2/C3	XM_010654513.2 PREDICTED: Vitis vinifera uncharacterized LOC100266406 (LOC100266406), transcript variant X2, mRNA	PREDICTED: uncharacterized protein LOC107424795 [Ziziphus jujuba] >XP_015890141.1 PREDICTED: uncharacterized protein LOC107424795 [Ziziphus jujuba]		[T] LSE0196 H S100 EF-hand calcium-binding protein	Vicilin-like seed storage protein At2g18540 OS=Arabidopsis thaliana GN=At2g18540 PE=3 SV=1
CL2909.Contig2_All	-1.5794	2.2e-12	1.46335	4.58e-05	3.04276	3.68e-25	CL2909.Contig2_All				AM457319.2 Vitis vinifera contig VV78X008510.11, whole genome shotgun sequence	PREDICTED: uncharacterized protein LOC104602499 [Nelumbo nucifera]	Methyltransferase FkbM domain			GO:0008168//methyltransferase activity;GO:0016021//integral component of membrane
CL2922.Contig9_All	-9.49812	6.74e-64	-6.06355	8.96e-10	3.43457	1.58e-68	CL2922.Contig9_All			K01464//dihydropyrimidinase [EC:3.5.2.2]+ko00410//beta-Alanine metabolism+ko00770//Pantothenate and CoA biosynthesis+ko01100//Metabolic pathways+ko00240//Pyrimidine metabolism	KF750633.1 Camellia sinensis dihydropyrimidinase-like protein (DPYS) mRNA, complete cds	dihydropyrimidinase-like protein [Camellia sinensis]	Amidohydrolase family	[F] KOG2584 Dihydroorotase and related enzymes	Dihydropyrimidinase OS=Arabidopsis thaliana GN=PYD2 PE=1 SV=1	GO:0016810//hydrolase activity, acting on carbon-nitrogen (but not peptide) bonds;GO:0005737//cytoplasm
CL2933.Contig2_All	2.06289	0	3.32357	0	1.26068	3.94e-44	CL2933.Contig2_All			K05907//adenylyl-sulfate reductase (glutathione) [EC:1.8.4.9]+ko00920//Sulfur metabolism	XM_006449687.1 Citrus clementina hypothetical protein (CICLE_v10015162mg) mRNA, complete cds	PREDICTED: 5'-adenylylsulfate reductase 3, chloroplastic-like [Nicotiana attenuata] >AGT40337.1 APS reductase [Nicotiana attenuata] >OIT06575.1 5'-adenylylsulfate reductase 1, chloroplastic [Nicotiana attenuata]	Phosphoadenosine phosphosulfate reductase family	[E] KOG0189 Phosphoadenosine phosphosulfate reductase	5'-adenylylsulfate reductase 1, chloroplastic OS=Arabidopsis thaliana GN=APR1 PE=1 SV=2	GO:0016671//oxidoreductase activity, acting on a sulfur group of donors, disulfide as acceptor;GO:0005623//cell;GO:0019419//sulfate reduction;GO:0045454//cell redox homeostasis
CL2946.Contig1_All	-2.8309	2.69e-15	-1.58154	0.000130621	1.24937	6.99e-06	CL2946.Contig1_All				XM_006358459.2 PREDICTED: Solanum tuberosum hydrophobic protein LTI6A-like (LOC102605564), mRNA	hypothetical protein CDL15_Pgr018260 [Punica granatum]		[R] KOG1773 Stress responsive protein	Hydrophobic protein LTI6A OS=Oryza sativa subsp. japonica GN=LTI6A PE=2 SV=1	GO:0016021//integral component of membrane
CL2946.Contig2_All	-2.63584	1.63e-20	-1.13499	0.000666678	1.50086	2.45e-10	CL2946.Contig2_All				XM_006358459.2 PREDICTED: Solanum tuberosum hydrophobic protein LTI6A-like (LOC102605564), mRNA	hypothetical protein CDL15_Pgr018260 [Punica granatum]		[R] KOG1773 Stress responsive protein	Hydrophobic protein LTI6A OS=Oryza sativa subsp. japonica GN=LTI6A PE=2 SV=1	GO:0016021//integral component of membrane
CL2948.Contig2_All	-5.41338	6.57e-25	-3.73748	3.48e-08	1.67589	1.97e-09	CL2948.Contig2_All			K04733//interleukin-1 receptor-associated kinase 4 [EC:2.7.11.1]	XM_021753105.1 PREDICTED: Manihot esculenta uncharacterized LOC110612336 (LOC110612336), transcript variant X2, mRNA	PREDICTED: uncharacterized protein LOC100254466 [Vitis vinifera]	CW-type Zinc Finger			GO:0008270//zinc ion binding
CL2948.Contig4_All	-3.93339	1.2e-68	-2.45521	5.89e-18	1.47819	1.45e-23	CL2948.Contig4_All				XM_021753105.1 PREDICTED: Manihot esculenta uncharacterized LOC110612336 (LOC110612336), transcript variant X2, mRNA	PREDICTED: uncharacterized protein LOC100254466 [Vitis vinifera]	CW-type Zinc Finger			GO:0008270//zinc ion binding
CL296.Contig10_All	1.05296	1.15e-24	10.2292	1.31e-94	9.17621	5.52e-52	CL296.Contig10_All				XM_002268534.4 PREDICTED: Vitis vinifera uncharacterized LOC100250578 (LOC100250578), transcript variant X3, mRNA	PREDICTED: ACT domain-containing protein ACR3 isoform X3 [Vitis vinifera] >CAN73861.1 hypothetical protein VITISV_007291 [Vitis vinifera]	ACT domain	[R] LSE0439 A Predicted uridylyl transferase, contains ACT domain	ACT domain-containing protein ACR3 OS=Arabidopsis thaliana GN=ACR3 PE=2 SV=1
CL296.Contig9_All	-6.12398	3.09e-41	-3.61372	9.26e-08	2.51025	1.17e-24	CL296.Contig9_All				XM_002268534.4 PREDICTED: Vitis vinifera uncharacterized LOC100250578 (LOC100250578), transcript variant X3, mRNA	PREDICTED: ACT domain-containing protein ACR3 isoform X2 [Vitis vinifera]	ACT domain	[R] LSE0439 A Predicted uridylyl transferase, contains ACT domain	ACT domain-containing protein ACR3 OS=Arabidopsis thaliana GN=ACR3 PE=2 SV=1
CL297.Contig2_All	1.56789	1.9e-07	3.89583	5.57e-18	2.32794	0.000143977	CL297.Contig2_All
CL298.Contig6_All	-1.13025	1.45e-52	-2.16006	5.75e-276	-1.02981	1.3e-91	CL298.Contig6_All			K00640//serine O-acetyltransferase [EC:2.3.1.30]+ko00920//Sulfur metabolism+ko01230//Biosynthesis of amino acids+ko01100//Metabolic pathways+ko01110//Biosynthesis of secondary metabolites+ko00270//Cysteine and methionine metabolism+ko01200//Carbon metabolism	XM_018996467.1 PREDICTED: Juglans regia serine acetyltransferase 2-like (LOC109014129), transcript variant X1, mRNA	PREDICTED: serine acetyltransferase 2-like [Juglans regia]	Serine acetyltransferase, N-terminal	[E] KOG4750 Serine O-acetyltransferase	Serine acetyltransferase 4 OS=Arabidopsis thaliana GN=SAT4 PE=1 SV=1
CL300.Contig1_All	-1.38205	1.95e-05	5.58748	2.39e-07	6.96952	7.74e-15	CL300.Contig1_All			K09487//heat shock protein 90kDa beta+ko04141//Protein processing in endoplasmic reticulum+ko04626//Plant-pathogen interaction	XM_011103654.2 PREDICTED: Sesamum indicum heat shock protein 90-5, chloroplastic-like (LOC105179995), mRNA	Endoplasmin-like protein [Morus notabilis] >EXB44914.1 Endoplasmin-like protein [Morus notabilis]	Hsp90 protein	[O] KOG0019 Molecular chaperone (HSP90 family)	Heat shock protein 90-5, chloroplastic OS=Arabidopsis thaliana GN=HSP90-5 PE=1 SV=1	GO:0006457//protein folding;GO:0005524//ATP binding;GO:0051082//unfolded protein binding;GO:0006950//response to stress
CL302.Contig1_All	-2.02044	1.28e-13	-3.12241	1.32e-44	-1.10197	9.76e-12	CL302.Contig1_All			K01593//aromatic-L-amino-acid/L-tryptophan decarboxylase [EC:4.1.1.28 4.1.1.105]+ko00380//Tryptophan metabolism+ko00901//Indole alkaloid biosynthesis+ko00965//Betalain biosynthesis+ko00350//Tyrosine metabolism+ko01100//Metabolic pathways+ko00950//Isoquinoline alkaloid biosynthesis+ko01110//Biosynthesis of secondary metabolites+ko00360//Phenylalanine metabolism		PREDICTED: uncharacterized protein LOC107023792 isoform X1 [Solanum pennellii]	Protein of unknown function (DUF674)	[S] LSE0354 A Uncharacterized protein
CL3036.Contig4_All	-1.20476	6.79e-10	3.12011	2.19e-14	4.32487	4.48e-37	CL3036.Contig4_All			K10457//kelch-like protein 20;K10442//kelch-like protein 1/4/5;K10446//kelch-like protein 8	XM_010111475.1 Morus notabilis hypothetical protein partial mRNA	PREDICTED: B2 protein-like [Nicotiana tomentosiformis] >XP_018622599.1 PREDICTED: B2 protein-like [Nicotiana tomentosiformis]	Development and cell death domain	[S] LSE0448 A Uncharacterized protein	B2 protein OS=Daucus carota PE=2 SV=1
CL3045.Contig7_All	-7.21294	5.15e-18	-6.10873	5.08e-10	1.10422	0.000174052	CL3045.Contig7_All			K22686//pro-apoptotic serine protease NMA111 [EC:3.4.21.-];K12447//UDP-sugar pyrophosphorylase [EC:2.7.7.64]+ko00520//Amino sugar and nucleotide sugar metabolism+ko00040//Pentose and glucuronate interconversions+ko01100//Metabolic pathways+ko00052//Galactose metabolism+ko00053//Ascorbate and aldarate metabolism;K17545//serine/threonine-protein kinase ULK4 [EC:2.7.11.1];K04354//serine/threonine-pr…	XM_018962061.1 PREDICTED: Juglans regia uncharacterized LOC108988726 (LOC108988726), mRNA	hypothetical protein VITISV_035665 [Vitis vinifera]	Reverse transcriptase (RNA-dependent DNA polymerase)	[R] KOG0017 FOG: Transposon-encoded proteins with TYA, reverse transcriptase, integrase domains in various combinations	Serine/threonine protein phosphatase 2A 55 kDa regulatory subunit B beta isoform OS=Arabidopsis thaliana GN=PP2AB2 PE=1 SV=1
CL3080.Contig3_All	-2.74586	8.92e-08	-5.45418	2.28e-64	-2.70832	2.59e-40	CL3080.Contig3_All			K01381//saccharopepsin [EC:3.4.23.25]	XM_018953277.1 PREDICTED: Juglans regia aspartic proteinase nepenthesin-1 (LOC108982010), mRNA	aspartyl protease family protein [Populus trichocarpa] >ERP48702.1 aspartyl protease family protein [Populus trichocarpa]	Xylanase inhibitor N-terminal	[O] KOG1339 Aspartyl protease	Aspartic proteinase nepenthesin-1 OS=Nepenthes gracilis GN=nep1 PE=1 SV=1	GO:0006508//proteolysis;GO:0030163//protein catabolic process;GO:0004190//aspartic-type endopeptidase activity
CL3086.Contig3_All	-1.19815	0.000770645	-2.76482	1.04e-21	-1.56667	1.07e-10	CL3086.Contig3_All			K03380//phenol 2-monooxygenase [EC:1.14.13.7]	XM_002266226.3 PREDICTED: Vitis vinifera 2,4-dichlorophenol 6-monooxygenase (LOC100251202), mRNA	uncharacterized protein LOC18789690 [Prunus persica] >ONI30137.1 hypothetical protein PRUPE_1G232900 [Prunus persica]	FAD binding domain	[HC] KOG3855 Monooxygenase involved in coenzyme Q (ubiquinone) biosynthesis		GO:0071949//FAD binding
CL309.Contig11_All	5.36193	1.21e-06	-1.82399	7.6e-09	-7.18592	7.33e-18	CL309.Contig11_All			K08592//sentrin-specific protease 1 [EC:3.4.22.68];K05349//beta-glucosidase [EC:3.2.1.21]+ko01100//Metabolic pathways+ko00500//Starch and sucrose metabolism+ko01110//Biosynthesis of secondary metabolites+ko00460//Cyanoamino acid metabolism+ko00940//Phenylpropanoid biosynthesis		PREDICTED: uncharacterized protein LOC107962374 [Gossypium hirsutum]	Ulp1 protease family, C-terminal catalytic domain			GO:0003677//DNA binding;GO:0005634//nucleus;GO:0006511//ubiquitin-dependent protein catabolic process;GO:0007275//multicellular organism development;GO:0008270//zinc ion binding
CL309.Contig7_All	-1.42357	1.55e-10	-2.77044	1.87e-56	-1.34687	6.71e-22	CL309.Contig7_All			K05349//beta-glucosidase [EC:3.2.1.21]+ko01100//Metabolic pathways+ko00500//Starch and sucrose metabolism+ko01110//Biosynthesis of secondary metabolites+ko00460//Cyanoamino acid metabolism+ko00940//Phenylpropanoid biosynthesis;K08592//sentrin-specific protease 1 [EC:3.4.22.68]		PREDICTED: uncharacterized protein LOC107962374 [Gossypium hirsutum]	Ulp1 protease family, C-terminal catalytic domain			GO:0003677//DNA binding;GO:0005634//nucleus;GO:0006511//ubiquitin-dependent protein catabolic process;GO:0007275//multicellular organism development;GO:0008270//zinc ion binding
CL309.Contig8_All	1.26632	0.000325022	-2.5368	4.98e-40	-3.80312	1.82e-55	CL309.Contig8_All			K05349//beta-glucosidase [EC:3.2.1.21]+ko01100//Metabolic pathways+ko00500//Starch and sucrose metabolism+ko01110//Biosynthesis of secondary metabolites+ko00460//Cyanoamino acid metabolism+ko00940//Phenylpropanoid biosynthesis;K08592//sentrin-specific protease 1 [EC:3.4.22.68]		PREDICTED: uncharacterized protein LOC107962374 [Gossypium hirsutum]	Ulp1 protease family, C-terminal catalytic domain			GO:0003677//DNA binding;GO:0005634//nucleus;GO:0006511//ubiquitin-dependent protein catabolic process;GO:0007275//multicellular organism development;GO:0008270//zinc ion binding
CL3110.Contig4_All	1.94347	4.76e-57	3.59064	5.13e-112	1.64717	8.54e-13	CL3110.Contig4_All			K13466//EIX receptor 1/2+ko04626//Plant-pathogen interaction;K13465//ethylene-1,4-beta-xylanase [EC:3.2.1.8]+ko04626//Plant-pathogen interaction	AM423435.1 Vitis vinifera contig VV78X010451.5, whole genome shotgun sequence	PREDICTED: probable leucine-rich repeat receptor-like protein kinase At1g35710 [Vitis vinifera]	Leucine rich repeat	[R] KOG0619 FOG: Leucine rich repeat	LRR receptor-like serine/threonine-protein kinase GSO1 OS=Arabidopsis thaliana GN=GSO1 PE=1 SV=1	GO:0016301//kinase activity;GO:0016021//integral component of membrane
CL3122.Contig1_All	2.71558	7.81e-78	1.24965	1.76e-29	-1.46592	9.51e-16	CL3122.Contig1_All	ARF		K14486//auxin response factor+ko04075//Plant hormone signal transduction	XM_011084003.2 PREDICTED: Sesamum indicum auxin response factor 9 (LOC105165118), mRNA	PREDICTED: auxin response factor 9 [Vitis vinifera]	Auxin response factor	[TK] LSE0284 A Auxin response transcription factor	Auxin response factor 11 OS=Arabidopsis thaliana GN=ARF11 PE=2 SV=3
CL3130.Contig10_All	4.41924	0.000391337	-2.50694	1.42e-10	-6.92618	2.35e-15	CL3130.Contig10_All			K00215//4-hydroxy-tetrahydrodipicolinate reductase [EC:1.17.1.8]+ko00300//Lysine biosynthesis+ko01230//Biosynthesis of amino acids+ko01100//Metabolic pathways+ko01110//Biosynthesis of secondary metabolites+ko00261//Monobactam biosynthesis	FQ380489.1 Vitis vinifera clone SS0ACG55YO23	PREDICTED: 4-hydroxy-tetrahydrodipicolinate reductase 2, chloroplastic-like [Cucumis melo] >XP_008447746.1 PREDICTED: 4-hydroxy-tetrahydrodipicolinate reductase 2, chloroplastic-like [Cucumis melo]	Dihydrodipicolinate reductase, C-terminus		4-hydroxy-tetrahydrodipicolinate reductase 2, chloroplastic OS=Arabidopsis thaliana GN=DAPB2 PE=2 SV=1	GO:0009089//lysine biosynthetic process via diaminopimelate;GO:0070402//NADPH binding;GO:0008839//4-hydroxy-tetrahydrodipicolinate reductase
CL3130.Contig6_All	-3.12519	1.56e-71	-2.11504	4.36e-25	1.01015	1.49e-16	CL3130.Contig6_All			K00215//4-hydroxy-tetrahydrodipicolinate reductase [EC:1.17.1.8]+ko00300//Lysine biosynthesis+ko01230//Biosynthesis of amino acids+ko01100//Metabolic pathways+ko01110//Biosynthesis of secondary metabolites+ko00261//Monobactam biosynthesis	FQ380489.1 Vitis vinifera clone SS0ACG55YO23	4-hydroxy-tetrahydrodipicolinate reductase 2, chloroplastic-like isoform X2 [Hevea brasiliensis]	Dihydrodipicolinate reductase, C-terminus		4-hydroxy-tetrahydrodipicolinate reductase 2, chloroplastic OS=Arabidopsis thaliana GN=DAPB2 PE=2 SV=1	GO:0009089//lysine biosynthetic process via diaminopimelate;GO:0070402//NADPH binding;GO:0008839//4-hydroxy-tetrahydrodipicolinate reductase
CL3148.Contig3_All	6.169	0	4.21648	0	-1.95251	5.24e-10	CL3148.Contig3_All				XM_018972544.1 PREDICTED: Juglans regia oligopeptide transporter 1-like (LOC108996571), mRNA	Oligopeptide transporter OPT superfamily [Cynara cardunculus var. scolymus]	OPT oligopeptide transporter protein	[T] KOG2262 Sexual differentiation process protein ISP4	Oligopeptide transporter 5 OS=Arabidopsis thaliana GN=OPT5 PE=2 SV=1	GO:0055085//transmembrane transport;GO:0016021//integral component of membrane
CL3166.Contig4_All	-4.92317	0	-3.81324	0	1.10993	1.09e-166	CL3166.Contig4_All			K16055//trehalose 6-phosphate synthase/phosphatase [EC:2.4.1.15 3.1.3.12]+ko01100//Metabolic pathways+ko00500//Starch and sucrose metabolism	KC008712.1 Camellia sinensis trehalose-6-phosphate synthase mRNA, complete cds	trehalose-6-phosphate synthase [Camellia sinensis]	Glycosyltransferase family 20	[G] KOG1050 Trehalose-6-phosphate synthase component TPS1 and related subunits	Probable alpha,alpha-trehalose-phosphate synthase [UDP-forming] 11 OS=Arabidopsis thaliana GN=TPS11 PE=2 SV=1	GO:0005992//trehalose biosynthetic process;GO:0003824//catalytic activity
CL317.Contig16_All	-5.35649	1.79e-06	-8.12061	6.22e-31	-2.76412	2.49e-22	CL317.Contig16_All			K00423//L-ascorbate oxidase [EC:1.10.3.3]+ko01100//Metabolic pathways+ko00053//Ascorbate and aldarate metabolism;K10278//F-box and leucine-rich repeat protein 12;K05350//beta-glucosidase [EC:3.2.1.21]+ko01100//Metabolic pathways+ko00500//Starch and sucrose metabolism+ko01110//Biosynthesis of secondary metabolites+ko00460//Cyanoamino acid metabolism+ko00940//Phenylpropanoid biosynthesis;K01322//pr…		PREDICTED: F-box/LRR-repeat protein At3g26922-like isoform X1 [Nicotiana tomentosiformis]	F-box domain	[R] LSE0003 A F-box and FBD-domains	F-box/LRR-repeat protein At3g03360 OS=Arabidopsis thaliana GN=At3g03360 PE=2 SV=2
CL317.Contig40_All	1.29703	2.54e-10	2.46196	4.64e-23	1.16493	0.000291435	CL317.Contig40_All			K00423//L-ascorbate oxidase [EC:1.10.3.3]+ko01100//Metabolic pathways+ko00053//Ascorbate and aldarate metabolism;K05350//beta-glucosidase [EC:3.2.1.21]+ko01100//Metabolic pathways+ko00500//Starch and sucrose metabolism+ko01110//Biosynthesis of secondary metabolites+ko00460//Cyanoamino acid metabolism+ko00940//Phenylpropanoid biosynthesis;K01322//prolyl oligopeptidase [EC:3.4.21.26];K10278//F-box …		F-box/FBD/LRR-repeat protein At3g26920 [Jatropha curcas]		[R] LSE0003 A F-box and FBD-domains	F-box/LRR-repeat protein At3g03360 OS=Arabidopsis thaliana GN=At3g03360 PE=2 SV=2
CL3170.Contig6_All	2.12329	7.75e-46	9.6861	9.79e-71	7.56281	6.72e-21	CL3170.Contig6_All			K09841//xanthoxin dehydrogenase [EC:1.1.1.288]+ko00906//Carotenoid biosynthesis+ko01100//Metabolic pathways+ko01110//Biosynthesis of secondary metabolites		unnamed protein product, partial [Vitis vinifera]	Enoyl-(Acyl carrier protein) reductase	[R] KOG0725 Reductases with broad range of substrate specificities	Secoisolariciresinol dehydrogenase (Fragment) OS=Forsythia intermedia PE=1 SV=1
CL3173.Contig2_All	1.41078	3.42e-74	3.44924	1.16e-222	2.03846	1.67e-47	CL3173.Contig2_All			K00993//ethanolaminephosphotransferase [EC:2.7.8.1]+ko00440//Phosphonate and phosphinate metabolism+ko01100//Metabolic pathways+ko01110//Biosynthesis of secondary metabolites+ko00564//Glycerophospholipid metabolism+ko00565//Ether lipid metabolism	XM_002312313.2 Populus trichocarpa hypothetical protein (POPTR_0008s10890g) mRNA, partial cds	unnamed protein product [Coffea canephora]	Protein of unknown function (DUF1262)	[S] LSE0399 A Uncharacterized protein
CL3173.Contig3_All	1.56704	1.74e-126	2.98652	3.75e-288	1.41947	5.84e-38	CL3173.Contig3_All			K00993//ethanolaminephosphotransferase [EC:2.7.8.1]+ko00440//Phosphonate and phosphinate metabolism+ko01100//Metabolic pathways+ko01110//Biosynthesis of secondary metabolites+ko00564//Glycerophospholipid metabolism+ko00565//Ether lipid metabolism	XM_017362364.1 PREDICTED: Daucus carota subsp. sativus uncharacterized LOC108195405 (LOC108195405), mRNA	unnamed protein product [Coffea canephora]	Protein of unknown function (DUF1262)	[S] LSE0399 A Uncharacterized protein
CL3173.Contig4_All	1.55892	3.13e-273	2.82492	0	1.266	2.73e-69	CL3173.Contig4_All			K00993//ethanolaminephosphotransferase [EC:2.7.8.1]+ko00440//Phosphonate and phosphinate metabolism+ko01100//Metabolic pathways+ko01110//Biosynthesis of secondary metabolites+ko00564//Glycerophospholipid metabolism+ko00565//Ether lipid metabolism	XR_001645902.1 PREDICTED: Nicotiana tabacum uncharacterized LOC107776194 (LOC107776194), transcript variant X1, misc_RNA	hypothetical protein A4A49_17627 [Nicotiana attenuata]	Protein of unknown function (DUF1262)	[S] LSE0399 A Uncharacterized protein
CL32.Contig3_All	-3.87562	0	-1.26416	1.54e-21	2.61146	0	CL32.Contig3_All			K22139//mitochondrial pyruvate carrier 2	XM_010036182.2 PREDICTED: Eucalyptus grandis early light-induced protein 1, chloroplastic (LOC104423724), mRNA	unknown [Lotus japonicus]	Chlorophyll A-B binding protein		Early light-induced protein, chloroplastic OS=Pisum sativum PE=2 SV=1
CL320.Contig13_All	-6.86509	8.11e-15	-8.02229	2.78e-29	-1.1572	2.66e-07	CL320.Contig13_All			K10523//speckle-type POZ protein		hypothetical protein POPTR_0001s01300g [Populus trichocarpa] >ERP64856.1 hypothetical protein POPTR_0001s01300g [Populus trichocarpa]	MATH domain	[DR] KOG1987 Speckle-type POZ protein SPOP and related proteins with TRAF, MATH and BTB/POZ domains	MATH domain and coiled-coil domain-containing protein At3g58410 OS=Arabidopsis thaliana GN=At3g58410 PE=4 SV=2
CL3202.Contig4_All	3.38496	2.38e-35	1.06188	1.88e-09	-2.32308	2.7e-12	CL3202.Contig4_All			K15338//flap endonuclease GEN [EC:3.1.-.-]	XM_002322428.2 Populus trichocarpa single-strand DNA endonuclease family protein (POPTR_0015s13250g) mRNA, complete cds	unnamed protein product [Coffea canephora]			Flap endonuclease GEN-like 2 OS=Arabidopsis thaliana GN=GEN2 PE=2 SV=2
CL3214.Contig1_All	-4.19159	0	-2.39899	8.04e-117	1.7926	2.8e-271	CL3214.Contig1_All			K13448//calcium-binding protein CML+ko04626//Plant-pathogen interaction	XM_010096180.1 Morus notabilis Calcium-binding protein CML38 partial mRNA	PREDICTED: putative calcium-binding protein CML19 [Fragaria vesca subsp. vesca]	EF hand	[T] KOG0027 Calmodulin and related proteins (EF-Hand superfamily)	Probable calcium-binding protein CML31 OS=Oryza sativa subsp. japonica GN=CML31 PE=2 SV=1	GO:0005509//calcium ion binding
CL3214.Contig3_All	-5.12486	0	-2.60846	4.69e-43	2.5164	3.12e-224	CL3214.Contig3_All			K13448//calcium-binding protein CML+ko04626//Plant-pathogen interaction	XM_010096180.1 Morus notabilis Calcium-binding protein CML38 partial mRNA	PREDICTED: putative calcium-binding protein CML19 [Fragaria vesca subsp. vesca]	EF hand	[T] KOG0027 Calmodulin and related proteins (EF-Hand superfamily)	Calcium-binding protein CML37 OS=Arabidopsis thaliana GN=CML37 PE=2 SV=1	GO:0005509//calcium ion binding
CL3217.Contig10_All	5.50917	3.47e-07	-3.45341	6.55e-51	-8.96257	3.34e-49	CL3217.Contig10_All			K14963//COMPASS component SWD3;K22382//WD repeat-containing protein 26	XM_010251988.2 PREDICTED: Nelumbo nucifera protein TOPLESS-like (LOC104592556), transcript variant X4, mRNA	PREDICTED: protein TOPLESS-like isoform X2 [Nelumbo nucifera]	WD domain, G-beta repeat	[R] KOG0266 WD40 repeat-containing protein	Protein TPR3 OS=Oryza sativa subsp. japonica GN=TPR3 PE=1 SV=1	GO:0006355//regulation of transcription, DNA-templated
CL3218.Contig12_All	-1.14471	3.97e-15	2.7168	3.39e-22	3.8615	3.45e-61	CL3218.Contig12_All			K13091//RNA-binding protein 39	XM_019221252.1 PREDICTED: Vitis vinifera RNA-binding protein 39 (LOC100243992), transcript variant X2, mRNA	PREDICTED: RNA-binding protein 39-like [Daucus carota subsp. sativus] >KZM98280.1 hypothetical protein DCAR_014358 [Daucus carota subsp. sativus]	RNA recognition motif. (a.k.a. RRM, RBD, or RNP domain)	[K] KOG0147 Transcriptional coactivator CAPER (RRM superfamily)	DEAD-box ATP-dependent RNA helicase 42 OS=Arabidopsis thaliana GN=RH42 PE=1 SV=2	GO:0006397//mRNA processing;GO:0003723//RNA binding;GO:0005634//nucleus
CL3222.Contig5_All	5.99591	2.27e-09	-1.81736	1.25e-12	-7.81327	1.14e-25	CL3222.Contig5_All				XM_018118810.1 PREDICTED: Theobroma cacao DNA-directed RNA polymerase III subunit RPC9 (LOC18603050), mRNA	PREDICTED: uncharacterized protein LOC104245999 isoform X1 [Nicotiana sylvestris] >XP_016493294.1 PREDICTED: uncharacterized protein LOC107812661 isoform X1 [Nicotiana tabacum]	RNA polymerase Rpb4	[K] KOG4168 Predicted RNA polymerase III subunit C17		GO:0003899//DNA-directed 5'-3' RNA polymerase activity;GO:0000166//nucleotide binding;GO:0006351//transcription, DNA-templated
CL3222.Contig7_All	-3.07704	1.91e-10	-4.15536	1.51e-25	-1.07832	8.05e-06	CL3222.Contig7_All				XM_010660796.2 PREDICTED: Vitis vinifera DNA-directed RNA polymerase III subunit RPC9 (LOC100259966), transcript variant X2, mRNA	PREDICTED: DNA-directed RNA polymerase III subunit RPC9 [Vitis vinifera] >XP_010659098.1 PREDICTED: DNA-directed RNA polymerase III subunit RPC9 [Vitis vinifera] >CBI35109.3 unnamed protein product, partial [Vitis vinifera]	RNA polymerase Rpb4	[K] KOG4168 Predicted RNA polymerase III subunit C17		GO:0003677//DNA binding;GO:0005524//ATP binding;GO:0003918//DNA topoisomerase type II (ATP-hydrolyzing) activity;GO:0006351//transcription, DNA-templated;GO:0005666//DNA-directed RNA polymerase III complex;GO:0003899//DNA-directed 5'-3' RNA polymerase activity;GO:0000166//nucleotide binding;GO:0006384//transcription initiation from RNA polymerase III promoter;GO:0006265//DNA topological change
CL3265.Contig2_All	-2.24534	3.67e-231	-4.20353	0	-1.95818	0	CL3265.Contig2_All			K01051//pectinesterase [EC:3.1.1.11]+ko00040//Pentose and glucuronate interconversions+ko01100//Metabolic pathways	XM_022006911.1 PREDICTED: Spinacia oleracea pectinesterase-like (LOC110801555), mRNA	PREDICTED: pectinesterase-like [Ipomoea nil]	Pectinesterase	[M] LSE0024 A Pectinesterase	Probable pectinesterase/pectinesterase inhibitor 54 OS=Arabidopsis thaliana GN=PME54 PE=2 SV=1	GO:0045490//pectin catabolic process;GO:0045330//aspartyl esterase activity;GO:0005618//cell wall;GO:0071944//cell periphery;GO:0046910//pectinesterase inhibitor activity;GO:0030599//pectinesterase activity;GO:0042545//cell wall modification
CL3285.Contig1_All	3.86848	0	2.03487	0	-1.83361	1.13e-301	CL3285.Contig1_All			K10534//nitrate reductase (NAD(P)H) [EC:1.7.1.1 1.7.1.2 1.7.1.3]+ko00910//Nitrogen metabolism	XM_018126128.1 PREDICTED: Theobroma cacao nitrate reductase [NADH] (LOC18592259), mRNA	PREDICTED: nitrate reductase [NADH]-like isoform X1 [Vitis vinifera]	Oxidoreductase molybdopterin binding domain	[C] KOG0535 Sulfite oxidase, molybdopterin-binding component	Nitrate reductase [NADH] OS=Petunia hybrida GN=NIA PE=2 SV=1	GO:0042128//nitrate assimilation;GO:0050464//nitrate reductase (NADPH) activity;GO:0043546//molybdopterin cofactor binding;GO:0020037//heme binding;GO:0030151//molybdenum ion binding;GO:0006809//nitric oxide biosynthetic process
CL33.Contig17_All	-7.68726	1.64e-23	-6.19467	1.65e-10	1.49259	2.41e-08	CL33.Contig17_All			K01322//prolyl oligopeptidase [EC:3.4.21.26];K05350//beta-glucosidase [EC:3.2.1.21]+ko01100//Metabolic pathways+ko00500//Starch and sucrose metabolism+ko01110//Biosynthesis of secondary metabolites+ko00460//Cyanoamino acid metabolism+ko00940//Phenylpropanoid biosynthesis;K11843//ubiquitin carboxyl-terminal hydrolase 14 [EC:3.4.19.12]		LOW QUALITY PROTEIN: F-box/FBD/LRR-repeat protein At1g13570-like [Herrania umbratica]	F-box domain	[R] LSE0003 A F-box and FBD-domains	F-box/FBD/LRR-repeat protein At1g13570 OS=Arabidopsis thaliana GN=At1g13570 PE=2 SV=1
CL3319.Contig1_All	-2.35093	1.15e-35	1.60631	6.02e-06	3.95724	6.26e-57	CL3319.Contig1_All			K13496//UDP-glucosyl transferase 73C [EC:2.4.1.-]+ko01110//Biosynthesis of secondary metabolites;K22771//flavonol-3-O-L-rhamnoside-7-O-glucosyltransferase [EC:2.4.1.-]+ko00944//Flavone and flavonol biosynthesis	XM_017387272.1 PREDICTED: Daucus carota subsp. sativus UDP-glycosyltransferase 73C6-like (LOC108214985), mRNA	UDP-glycosyltransferase 73C3-like [Sesamum indicum]	UDP-glucoronosyl and UDP-glucosyl transferase	[GC] KOG1192 UDP-glucuronosyl and UDP-glucosyl transferase	UDP-glycosyltransferase 73C4 OS=Arabidopsis thaliana GN=UGT73C4 PE=2 SV=1
CL3326.Contig3_All	-1.21899	2.6e-08	-2.69272	9.82e-57	-1.47373	9.23e-26	CL3326.Contig3_All			K00549//5-methyltetrahydropteroyltriglutamate--homocysteine methyltransferase [EC:2.1.1.14]+ko01230//Biosynthesis of amino acids+ko00450//Selenocompound metabolism+ko01100//Metabolic pathways+ko01110//Biosynthesis of secondary metabolites+ko00270//Cysteine and methionine metabolism	JF795472.1 Camellia sinensis methionine synthase mRNA, complete cds	PREDICTED: 5-methyltetrahydropteroyltriglutamate--homocysteine methyltransferase [Nicotiana tomentosiformis] >XP_009619433.1 PREDICTED: 5-methyltetrahydropteroyltriglutamate--homocysteine methyltransferase [Nicotiana tomentosiformis]	Cobalamin-independent synthase, Catalytic domain	[E] KOG2263 Methionine synthase II (cobalamin-independent)	5-methyltetrahydropteroyltriglutamate--homocysteine methyltransferase OS=Catharanthus roseus GN=METE PE=2 SV=1	GO:0008270//zinc ion binding;GO:0009086//methionine biosynthetic process;GO:0003871//5-methyltetrahydropteroyltriglutamate-homocysteine S-methyltransferase activity
CL3338.Contig7_All	3.68348	5.19e-11	-1.67452	1.91e-14	-5.358	1.71e-36	CL3338.Contig7_All			K20032//palmitoyltransferase ZDHHC13/17 [EC:2.3.1.225]	XM_021819753.1 PREDICTED: Hevea brasiliensis probable protein S-acyltransferase 23 (LOC110661189), transcript variant X3, mRNA >XM_021819755.1 PREDICTED: Hevea brasiliensis probable protein S-acyltransferase 23 (LOC110661189), transcript variant X4, mRNA	PREDICTED: probable protein S-acyltransferase 23 [Vitis vinifera] >CBI25067.3 unnamed protein product, partial [Vitis vinifera]	DHHC palmitoyltransferase	[R] KOG0509 Ankyrin repeat and DHHC-type Zn-finger domain containing proteins	Probable protein S-acyltransferase 23 OS=Arabidopsis thaliana GN=PAT23 PE=2 SV=2	GO:0016021//integral component of membrane;GO:0019706//protein-cysteine S-palmitoyltransferase activity
CL3341.Contig1_All	-3.18121	1.86e-145	-1.01729	5.53e-09	2.16392	4.28e-97	CL3341.Contig1_All			K08900//mitochondrial chaperone BCS1	XM_009341785.2 PREDICTED: Pyrus x bretschneideri AAA-ATPase At3g50940-like (LOC103932226), mRNA	PREDICTED: AAA-ATPase At3g50940-like [Vitis vinifera]	Domain associated at C-terminal with AAA	[O] KOG0743 AAA+-type ATPase	AAA-ATPase At3g50940 OS=Arabidopsis thaliana GN=At3g50940 PE=2 SV=1
CL3343.Contig1_All	9.23247	5.08e-57	1.88161	4.07e-32	-7.35086	1.17e-19	CL3343.Contig1_All			K07897//Ras-related protein Rab-7A+ko04144//Endocytosis+ko04145//Phagosome	XM_020553845.1 PREDICTED: Prunus persica uncharacterized LOC18768803 (LOC18768803), transcript variant X3, mRNA	PREDICTED: uncharacterized protein LOC104118591 isoform X2 [Nicotiana tomentosiformis]	Protein of unknown function (DUF1475)			GO:0016021//integral component of membrane
CL3366.Contig3_All	-2.92316	5.8e-92	-1.82477	1.23e-26	1.09839	1.97e-25	CL3366.Contig3_All			K16904//dCTP diphosphatase [EC:3.6.1.12]+ko01100//Metabolic pathways+ko00240//Pyrimidine metabolism	XM_007034067.2 PREDICTED: Theobroma cacao dCTP pyrophosphatase 1 (LOC18602584), mRNA	PREDICTED: dCTP pyrophosphatase 1-like [Gossypium hirsutum] >XP_017633047.1 PREDICTED: dCTP pyrophosphatase 1-like [Gossypium arboreum] >KHG30480.1 dCTP pyrophosphatase 1 [Gossypium arboreum]	MazG-like family			GO:0009143//nucleoside triphosphate catabolic process;GO:0047429//nucleoside-triphosphate diphosphatase activity
CL337.Contig1_All	7.98237	1.46e-28	1.70909	5.59e-13	-6.27328	1.74e-10	CL337.Contig1_All		TSA: Lactuca sativa Letassy_X1_18989 mRNA sequence	K13418//somatic embryogenesis receptor kinase 1 [EC:2.7.10.1 2.7.11.1]	XM_006464136.2 PREDICTED: Citrus sinensis probable LRR receptor-like serine/threonine-protein kinase At5g10290 (LOC102608832), transcript variant X3, mRNA	probable LRR receptor-like serine/threonine-protein kinase At5g10290 [Sesamum indicum] >XP_011100057.1 probable LRR receptor-like serine/threonine-protein kinase At5g10290 [Sesamum indicum] >XP_011100058.1 probable LRR receptor-like serine/threonine-protein kinase At5g10290 [Sesamum indicum] >XP_011100059.1 probable LRR receptor-like serine/threonine-protein kinase At5g10290 [Sesamum indicum]	Protein kinase domain	[T] LSE0002 A Receptor protein kinase containing LRR repeats	Probable LRR receptor-like serine/threonine-protein kinase At5g10290 OS=Arabidopsis thaliana GN=At5g10290 PE=2 SV=1	GO:0004674//protein serine/threonine kinase activity;GO:0005524//ATP binding;GO:0016021//integral component of membrane
CL337.Contig25_All	-1.36005	1.5e-15	-2.44737	5.78e-69	-1.08733	5.56e-22	CL337.Contig25_All		leucine-rich repeat transmembrane protein kinase family protein (best arabidopsis hit)	K04733//interleukin-1 receptor-associated kinase 4 [EC:2.7.11.1];K13418//somatic embryogenesis receptor kinase 1 [EC:2.7.10.1 2.7.11.1]	XM_019218604.1 PREDICTED: Vitis vinifera probable LRR receptor-like serine/threonine-protein kinase At5g10290 (LOC100267381), transcript variant X2, mRNA	probable LRR receptor-like serine/threonine-protein kinase At5g10290 [Sesamum indicum] >XP_011100057.1 probable LRR receptor-like serine/threonine-protein kinase At5g10290 [Sesamum indicum] >XP_011100058.1 probable LRR receptor-like serine/threonine-protein kinase At5g10290 [Sesamum indicum] >XP_011100059.1 probable LRR receptor-like serine/threonine-protein kinase At5g10290 [Sesamum indicum]	Protein kinase domain	[T] LSE0002 A Receptor protein kinase containing LRR repeats	Probable LRR receptor-like serine/threonine-protein kinase At5g10290 OS=Arabidopsis thaliana GN=At5g10290 PE=2 SV=1	GO:0004674//protein serine/threonine kinase activity;GO:0005524//ATP binding;GO:0016021//integral component of membrane
CL337.Contig7_All	9.42666	2.22e-63	4.55878	2.77e-82	-4.86788	0.000103684	CL337.Contig7_All		leucine-rich repeat transmembrane protein kinase family protein (best arabidopsis hit)	K04733//interleukin-1 receptor-associated kinase 4 [EC:2.7.11.1]	XM_019218604.1 PREDICTED: Vitis vinifera probable LRR receptor-like serine/threonine-protein kinase At5g10290 (LOC100267381), transcript variant X2, mRNA	unnamed protein product [Coffea canephora]	Protein tyrosine kinase	[T] LSE0002 A Receptor protein kinase containing LRR repeats	Probable LRR receptor-like serine/threonine-protein kinase At5g10290 OS=Arabidopsis thaliana GN=At5g10290 PE=2 SV=1	GO:0004674//protein serine/threonine kinase activity;GO:0005524//ATP binding;GO:0016021//integral component of membrane
CL3379.Contig1_All	7.97194	2.14e-28	-1.1803	3.31e-16	-9.15224	1.13e-54	CL3379.Contig1_All			K12115//clock-associated PAS protein ZTL+ko04712//Circadian rhythm - plant	KU700985.1 Ilex paraguariensis isolate SXML_2012889 putative LOV domain-containing protein mRNA, complete cds	putative LOV domain-containing protein [Ilex paraguariensis]	Galactose oxidase, central domain	[T] LSE3803 A LOV kelch protein involved in circadian clock mechanism	Adagio protein 1 OS=Arabidopsis thaliana GN=ADO1 PE=1 SV=2
CL34.Contig30_All	1.97389	4.91e-15	-1.10392	2.88e-14	-3.07781	5.22e-49	CL34.Contig30_All			K13201//nucleolysin TIA-1/TIAR	XM_007024619.2 PREDICTED: Theobroma cacao oligouridylate-binding protein 1B (LOC18596255), transcript variant X2, mRNA	hypothetical protein PRUPE_3G037700 [Prunus persica]	RNA recognition motif. (a.k.a. RRM, RBD, or RNP domain)	[R] KOG0118 FOG: RRM domain	Oligouridylate-binding protein 1B OS=Arabidopsis thaliana GN=UBP1B PE=1 SV=1	GO:0003723//RNA binding
CL3418.Contig2_All	1.57065	5.6e-70	2.64311	1.69e-139	1.07246	4.36e-14	CL3418.Contig2_All
CL3426.Contig3_All	-2.69565	2.23e-17	-1.33067	0.00031826	1.36498	1.13e-07	CL3426.Contig3_All				XM_016578285.1 PREDICTED: Nicotiana tabacum uncharacterized LOC107760261 (LOC107760261), transcript variant X2, mRNA	PREDICTED: uncharacterized protein LOC108228032 isoform X1 [Daucus carota subsp. sativus]
CL344.Contig7_All	6.70331	6.58e-14	1.9252	3.21e-07	-4.7781	0.000173622	CL344.Contig7_All		NB-ARC domain-containing disease resistance protein (best arabidopsis hit)	K13457//disease resistance protein RPM1+ko04626//Plant-pathogen interaction		putative disease resistance protein At1g50180 [Sesamum indicum]	NB-ARC domain		Disease resistance protein RPP8 OS=Arabidopsis thaliana GN=RPP8 PE=1 SV=2
CL3449.Contig1_All	2.03667	1.69e-32	3.46112	8.97e-58	1.42446	7.39e-06	CL3449.Contig1_All
CL346.Contig13_All	1.82381	2.17e-104	3.89114	1.09e-237	2.06733	8.12e-36	CL346.Contig13_All				XM_021796356.1 PREDICTED: Hevea brasiliensis RHOMBOID-like protein 9, chloroplastic (LOC110643845), mRNA	rhomboid protein Lonja_RBL9 [Lonicera japonica]	Rhomboid family	[T] KOG2289 Rhomboid family proteins	RHOMBOID-like protein 9, chloroplastic OS=Arabidopsis thaliana GN=RBL9 PE=2 SV=1
CL346.Contig5_All	1.60905	1.07e-75	2.76645	4.54e-153	1.1574	4.85e-16	CL346.Contig5_All				AM486832.2 Vitis vinifera contig VV78X046426.8, whole genome shotgun sequence	hypothetical protein VITISV_003619 [Vitis vinifera]	Rhomboid family	[T] KOG2289 Rhomboid family proteins	RHOMBOID-like protein 9, chloroplastic OS=Arabidopsis thaliana GN=RBL9 PE=2 SV=1
CL346.Contig6_All	7.34315	7.37e-92	2.42909	9.7e-58	-4.91406	8.76e-19	CL346.Contig6_All				XM_021801860.1 PREDICTED: Hevea brasiliensis RHOMBOID-like protein 9, chloroplastic (LOC110647853), transcript variant X2, mRNA	PREDICTED: RHOMBOID-like protein 9, chloroplastic isoform X1 [Juglans regia]	Retroviral aspartyl protease	[T] KOG2289 Rhomboid family proteins	RHOMBOID-like protein 9, chloroplastic OS=Arabidopsis thaliana GN=RBL9 PE=2 SV=1
CL3476.Contig8_All	-1.43565	0	-3.06986	0	-1.63422	0	CL3476.Contig8_All			K00430//peroxidase [EC:1.11.1.7]+ko01100//Metabolic pathways+ko01110//Biosynthesis of secondary metabolites+ko00940//Phenylpropanoid biosynthesis	XM_002274733.3 PREDICTED: Vitis vinifera peroxidase 42-like (LOC100241814), mRNA	PREDICTED: peroxidase 42 [Ricinus communis]	Peroxidase	[R] TWOG0189 Peroxidase	Peroxidase 42 OS=Arabidopsis thaliana GN=PER42 PE=1 SV=2
CL3505.Contig8_All	-10.059	2.04e-86	-8.82433	1.09e-45	1.2347	1.16e-28	CL3505.Contig8_All		pleiotropic drug resistance 12 (best arabidopsis hit)	K08956//AFG3 family protein [EC:3.4.24.-]	XM_018980440.1 PREDICTED: Juglans regia ATP-dependent zinc metalloprotease FTSH 10, mitochondrial-like (LOC109002612), mRNA	PREDICTED: ATP-dependent zinc metalloprotease FTSH 10, mitochondrial isoform X2 [Citrus sinensis]	Peptidase family M41	[O] KOG0731 AAA+-type ATPase containing the peptidase M41 domain	ATP-dependent zinc metalloprotease FTSH 3, mitochondrial OS=Oryza sativa subsp. japonica GN=FTSH3 PE=2 SV=1	GO:0004222//metalloendopeptidase activity;GO:0005524//ATP binding;GO:0008270//zinc ion binding;GO:0016021//integral component of membrane
CL353.Contig10_All	5.39579	1.82e-08	-2.53623	1.08e-25	-7.93202	2e-36	CL353.Contig10_All				XM_019404674.1 PREDICTED: Nicotiana attenuata protein ENHANCED DISEASE RESISTANCE 2-like (LOC109238246), transcript variant X1, mRNA	PREDICTED: protein ENHANCED DISEASE RESISTANCE 2 [Ricinus communis] >EEF42459.1 lipid binding protein, putative [Ricinus communis]	Protein of unknown function (DUF1336)	[S] LSE0404 A Uncharacterized protein	Protein ENHANCED DISEASE RESISTANCE 2 OS=Arabidopsis thaliana GN=EDR2 PE=2 SV=1	GO:0008289//lipid binding
CL353.Contig16_All	1.6869	1.08e-31	9.57298	1.52e-66	7.88608	3.74e-25	CL353.Contig16_All				XM_021791446.1 PREDICTED: Hevea brasiliensis protein ENHANCED DISEASE RESISTANCE 2-like (LOC110640217), mRNA	PREDICTED: protein ENHANCED DISEASE RESISTANCE 2 [Ricinus communis] >EEF42459.1 lipid binding protein, putative [Ricinus communis]	Protein of unknown function (DUF1336)	[S] LSE0404 A Uncharacterized protein	Protein ENHANCED DISEASE RESISTANCE 2 OS=Arabidopsis thaliana GN=EDR2 PE=2 SV=1	GO:0008289//lipid binding
CL3536.Contig6_All	-9.40627	8.56e-61	-8.29385	4.55e-34	1.11242	5.29e-16	CL3536.Contig6_All			K03868//RING-box protein 1 [EC:2.3.2.32]+ko04141//Protein processing in endoplasmic reticulum+ko03420//Nucleotide excision repair+ko04120//Ubiquitin mediated proteolysis;K04733//interleukin-1 receptor-associated kinase 4 [EC:2.7.11.1]	XM_010662395.2 PREDICTED: Vitis vinifera GEM-like protein 5 (LOC100265266), transcript variant X2, mRNA	PREDICTED: GEM-like protein 5 [Juglans regia]	GRAM domain	[RT] LSE0436 A Abscisic acid-responsive protein, contains GRAM domain	GEM-like protein 5 OS=Arabidopsis thaliana GN=At5g13200 PE=1 SV=1
CL3537.Contig2_All	2.14751	2.08e-14	1.01987	3.78e-06	-1.12765	0.00090417	CL3537.Contig2_All			K21026//acetylajmaline esterase [EC:3.1.1.80]+ko00901//Indole alkaloid biosynthesis+ko01110//Biosynthesis of secondary metabolites	XM_004485821.2 PREDICTED: Cicer arietinum GDSL esterase/lipase At1g28610-like (LOC101496997), mRNA	unnamed protein product [Coffea canephora]		[RI] LSE0388 A Predicted lipase	GDSL esterase/lipase At1g28580 OS=Arabidopsis thaliana GN=At1g28580 PE=2 SV=1	GO:0016298//lipase activity;GO:0006629//lipid metabolic process
CL3541.Contig6_All	2.45926	1.09e-104	1.36266	1.5e-49	-1.0966	4.03e-14	CL3541.Contig6_All			K03514//non-canonical poly(A) RNA polymerase PAPD5/7 [EC:2.7.7.19]+ko03018//RNA degradation	XM_010327251.2 PREDICTED: Solanum lycopersicum uncharacterized LOC101252827 (LOC101252827), transcript variant X6, mRNA	PREDICTED: uncharacterized protein LOC100265029 isoform X3 [Vitis vinifera]	Nucleotidyltransferase domain	[L] KOG1906 DNA polymerase sigma
CL3544.Contig20_All	-1.46896	2.75e-25	2.78841	7.76e-22	4.25737	2.43e-77	CL3544.Contig20_All			K12741//heterogeneous nuclear ribonucleoprotein A1/A3+ko03040//Spliceosome	XM_016638143.1 PREDICTED: Nicotiana tabacum RNA-binding protein 38-like (LOC107812947), transcript variant X3, mRNA	PREDICTED: RNA-binding protein 24-A isoform X1 [Vitis vinifera] >XP_010664014.1 PREDICTED: RNA-binding protein 24-A isoform X1 [Vitis vinifera]	RNA recognition motif. (a.k.a. RRM, RBD, or RNP domain)	[R] KOG0149 Predicted RNA-binding protein SEB4 (RRM superfamily)	Probable RNA-binding protein ARP1 OS=Arabidopsis thaliana GN=ARP1 PE=2 SV=1	GO:0003723//RNA binding
CL3547.Contig1_All	2.35541	1.89e-28	1.2016	1.61e-12	-1.15381	1.51e-05	CL3547.Contig1_All			K00876//uridine kinase [EC:2.7.1.48]+ko01100//Metabolic pathways+ko00240//Pyrimidine metabolism	XM_020555224.1 PREDICTED: Prunus persica uncharacterized LOC18790013 (LOC18790013), mRNA	hypothetical protein A4A49_20479 [Nicotiana attenuata]	Meiosis-specific coiled-coil domain-containing protein MEIOC	[TZ] KOG4203 Armadillo/beta-Catenin/plakoglobin		GO:0005524//ATP binding;GO:0016301//kinase activity;GO:0016021//integral component of membrane
CL3550.Contig2_All	-1.36006	7.48e-22	2.5298	1.85e-20	3.88986	2.01e-70	CL3550.Contig2_All
CL3580.Contig2_All	-5.72454	3.6e-32	-2.56817	0.00069196	3.15637	5.95e-24	CL3580.Contig2_All			K08900//mitochondrial chaperone BCS1	XM_017787040.1 PREDICTED: Gossypium arboreum uncharacterized LOC108483573 (LOC108483573), mRNA	PREDICTED: uncharacterized protein LOC104609781 isoform X2 [Nelumbo nucifera]	TFIIB zinc-binding
CL361.Contig1_All	2.56869	5.26e-125	1.31363	3.01e-53	-1.25506	4.56e-20	CL361.Contig1_All			K12820//pre-mRNA-splicing factor ATP-dependent RNA helicase DHX15/PRP43 [EC:3.6.4.13]+ko03040//Spliceosome	BT012737.1 Lycopersicon esculentum clone 113675R, mRNA sequence	PREDICTED: probable pre-mRNA-splicing factor ATP-dependent RNA helicase DEAH2 isoform X2 [Nelumbo nucifera]	Oligonucleotide/oligosaccharide-binding (OB)-fold	[A] KOG0925 mRNA splicing factor ATP-dependent RNA helicase	Probable pre-mRNA-splicing factor ATP-dependent RNA helicase DEAH2 OS=Arabidopsis thaliana GN=At3g62310 PE=2 SV=1	GO:0005524//ATP binding;GO:0004386//helicase activity
CL3618.Contig2_All	-2.7046	1.4e-128	-1.27768	1.19e-19	1.42692	7.67e-57	CL3618.Contig2_All			K14156//choline/ethanolamine kinase [EC:2.7.1.32 2.7.1.82]+ko01100//Metabolic pathways+ko00564//Glycerophospholipid metabolism	XM_022131485.1 PREDICTED: Helianthus annuus probable choline kinase 3 (LOC110883832), mRNA	probable choline kinase 1 [Sesamum indicum] >XP_011100626.1 probable choline kinase 1 [Sesamum indicum] >XP_011100632.1 probable choline kinase 1 [Sesamum indicum]	Choline/ethanolamine kinase	[M] KOG2686 Choline kinase	Probable choline kinase 1 OS=Arabidopsis thaliana GN=CK1 PE=2 SV=1
CL3618.Contig3_All	-3.07424	0	-1.31633	1.23e-37	1.75791	1.66e-183	CL3618.Contig3_All			K14156//choline/ethanolamine kinase [EC:2.7.1.32 2.7.1.82]+ko01100//Metabolic pathways+ko00564//Glycerophospholipid metabolism	XM_022131485.1 PREDICTED: Helianthus annuus probable choline kinase 3 (LOC110883832), mRNA	PREDICTED: probable choline kinase 1 [Juglans regia] >XP_018848104.1 PREDICTED: probable choline kinase 1 [Juglans regia] >XP_018848105.1 PREDICTED: probable choline kinase 1 [Juglans regia]	Choline/ethanolamine kinase	[M] KOG2686 Choline kinase	Probable choline kinase 1 OS=Arabidopsis thaliana GN=CK1 PE=2 SV=1
CL3618.Contig4_All	1.46017	4.15e-36	2.77956	3.34e-83	1.31938	4.77e-12	CL3618.Contig4_All			K14156//choline/ethanolamine kinase [EC:2.7.1.32 2.7.1.82]+ko01100//Metabolic pathways+ko00564//Glycerophospholipid metabolism	XM_021955485.1 PREDICTED: Prunus avium probable choline kinase 1 (LOC110754429), transcript variant X1, mRNA	PREDICTED: probable choline kinase 1 [Juglans regia] >XP_018848104.1 PREDICTED: probable choline kinase 1 [Juglans regia] >XP_018848105.1 PREDICTED: probable choline kinase 1 [Juglans regia]	Choline/ethanolamine kinase	[M] KOG2686 Choline kinase	Probable choline kinase 2 OS=Arabidopsis thaliana GN=At1g74320 PE=2 SV=1
CL3621.Contig7_All	-2.26024	3.33e-279	1.86604	1.58e-48	4.12628	0	CL3621.Contig7_All				XM_016616139.1 PREDICTED: Nicotiana tabacum uncharacterized protein At2g23090-like (LOC107793726), mRNA	uncharacterized protein At2g23090 [Arabidopsis lyrata subsp. lyrata] >EFH56739.1 hypothetical protein ARALYDRAFT_481181 [Arabidopsis lyrata subsp. lyrata]	TMEM117 protein family		Uncharacterized protein At2g23090 OS=Arabidopsis thaliana GN=At2g23090 PE=1 SV=1
CL3623.Contig1_All	7.35341	4.63e-20	2.02021	7.22e-11	-5.33319	4.2e-06	CL3623.Contig1_All			K15188//cyclin T	XM_020698043.1 PREDICTED: Sesamum indicum cyclin-L1-1 (LOC105173635), transcript variant X3, mRNA	PREDICTED: cyclin-L1-1-like [Erythranthe guttata] >EYU27326.1 hypothetical protein MIMGU_mgv1a006432mg [Erythranthe guttata]	Cyclin, N-terminal domain	[R] KOG0835 Cyclin L	Cyclin-L1-1 OS=Arabidopsis thaliana GN=CYCL1-1 PE=1 SV=2
CL3626.Contig5_All	-3.45035	0	-2.27136	0	1.17898	0	CL3626.Contig5_All
CL3645.Contig4_All	-1.34357	3.46e-22	2.10461	1.75e-17	3.44818	7.43e-67	CL3645.Contig4_All			K17302//coatomer subunit beta'	XR_002067857.1 PREDICTED: Nicotiana attenuata coatomer subunit beta'-2-like (LOC109225152), transcript variant X1, misc_RNA	unnamed protein product [Coffea canephora]	Coatomer WD associated region	[U] KOG0276 Vesicle coat complex COPI, beta' subunit	Coatomer subunit beta'-1 OS=Arabidopsis thaliana GN=At1g79990 PE=2 SV=2	GO:0006886//intracellular protein transport;GO:0030117//membrane coat;GO:0030663//COPI-coated vesicle membrane;GO:0005198//structural molecule activity;GO:0016192//vesicle-mediated transport;GO:0000139//Golgi membrane
CL3652.Contig6_All	3.87362	1.61e-57	2.33931	1.41e-37	-1.53431	3.24e-05	CL3652.Contig6_All			K01487//guanine deaminase [EC:3.5.4.3]+ko00230//Purine metabolism+ko01100//Metabolic pathways;K11806//WD repeat and SOF domain-containing protein 1	XM_010684400.2 PREDICTED: Beta vulgaris subsp. vulgaris hypothetical protein (LOC104897515), mRNA	uncharacterized protein LOC110639095 [Hevea brasiliensis]	Amidohydrolase family	[FQ] KOG3968 Atrazine chlorohydrolase/guanine deaminase
CL3657.Contig1_All	-6.38625	5.5e-40	-5.29171	2.24e-20	1.09454	2.33e-08	CL3657.Contig1_All					hypothetical protein glysoja_008530 [Glycine soja] >KRH43458.1 hypothetical protein GLYMA_08G151100 [Glycine max]
CL3657.Contig2_All	-5.68393	5.81e-73	-4.36661	2.54e-29	1.31732	9.05e-19	CL3657.Contig2_All					hypothetical protein glysoja_008530 [Glycine soja] >KRH43458.1 hypothetical protein GLYMA_08G151100 [Glycine max]
CL3662.Contig5_All	1.19222	1.81e-98	2.34919	9.39e-262	1.15697	5.15e-42	CL3662.Contig5_All				XM_011074133.2 PREDICTED: Sesamum indicum clavaminate synthase-like protein At3g21360 (LOC105157690), mRNA	unnamed protein product [Coffea canephora]	Taurine catabolism dioxygenase TauD, TfdA family		Clavaminate synthase-like protein At3g21360 OS=Arabidopsis thaliana GN=At3g21360 PE=1 SV=1	GO:0016491//oxidoreductase activity
CL3671.Contig4_All	-2.71061	1.61e-39	-3.98529	5.32e-133	-1.27467	8.44e-35	CL3671.Contig4_All			K01177//beta-amylase [EC:3.2.1.2]+ko00500//Starch and sucrose metabolism	KF736900.1 Camellia sinensis beta-amylase (BAM1) mRNA, complete cds	PREDICTED: beta-amylase [Ziziphus jujuba] >XP_015870102.1 PREDICTED: beta-amylase-like [Ziziphus jujuba]	Glycosyl hydrolase family 14	[G] LSE0409 A Beta-amylase	Beta-amylase OS=Glycine max GN=BMY1 PE=1 SV=3
CL3671.Contig7_All	-4.65512	3.24e-93	-6.51971	0	-1.86459	6.93e-144	CL3671.Contig7_All			K01177//beta-amylase [EC:3.2.1.2]+ko00500//Starch and sucrose metabolism	KF736900.1 Camellia sinensis beta-amylase (BAM1) mRNA, complete cds	hypothetical protein VITISV_005286 [Vitis vinifera]	Glycosyl hydrolase family 14	[G] LSE0409 A Beta-amylase	Beta-amylase OS=Glycine max GN=BMY1 PE=1 SV=3
CL3672.Contig4_All	-6.6959	1.78e-13	-5.25473	2.57e-06	1.44117	0.000113259	CL3672.Contig4_All			K04565//superoxide dismutase, Cu-Zn family [EC:1.15.1.1]+ko04146//Peroxisome	XM_004489638.2 PREDICTED: Cicer arietinum superoxide dismutase [Cu-Zn] 2 (LOC101504969), transcript variant X3, mRNA	PREDICTED: superoxide dismutase [Cu-Zn] 2-like isoform X1 [Gossypium hirsutum]	Copper/zinc superoxide dismutase (SODC)	[P] KOG0441 Cu2+/Zn2+ superoxide dismutase SOD1	Superoxide dismutase [Cu-Zn] 2 OS=Mesembryanthemum crystallinum GN=SODCC.2 PE=2 SV=1	GO:0004784//superoxide dismutase activity;GO:0046872//metal ion binding
CL3675.Contig2_All	-1.79838	1.12e-51	1.89061	1.07e-17	3.68899	7.26e-112	CL3675.Contig2_All			K14638//solute carrier family 15 (peptide/histidine transporter), member 3/4	XM_006465572.2 PREDICTED: Citrus sinensis protein NRT1/ PTR FAMILY 1.2 (LOC102620302), transcript variant X2, mRNA	PREDICTED: protein NRT1/ PTR FAMILY 1.2 [Ipomoea nil]	POT family	[E] KOG1237 H+/oligopeptide symporter	Protein NRT1/ PTR FAMILY 1.2 OS=Arabidopsis thaliana GN=NPF1.2 PE=1 SV=1	GO:0006857//oligopeptide transport;GO:0016021//integral component of membrane;GO:0005215//transporter activity
CL3675.Contig3_All	-1.94256	2.21e-14	1.7626	9.4e-05	3.70516	2.34e-26	CL3675.Contig3_All			K14638//solute carrier family 15 (peptide/histidine transporter), member 3/4	XM_006465572.2 PREDICTED: Citrus sinensis protein NRT1/ PTR FAMILY 1.2 (LOC102620302), transcript variant X2, mRNA	PREDICTED: protein NRT1/ PTR FAMILY 1.2 [Citrus sinensis] >XP_006465635.1 PREDICTED: protein NRT1/ PTR FAMILY 1.2 [Citrus sinensis] >KDO56946.1 hypothetical protein CISIN_1g007262mg [Citrus sinensis] >KDO56947.1 hypothetical protein CISIN_1g007262mg [Citrus sinensis]	POT family	[E] KOG1237 H+/oligopeptide symporter	Protein NRT1/ PTR FAMILY 1.2 OS=Arabidopsis thaliana GN=NPF1.2 PE=1 SV=1	GO:0006857//oligopeptide transport;GO:0016021//integral component of membrane;GO:0005215//transporter activity
CL3696.Contig1_All	-1.18947	9.98e-13	-2.36852	2.7e-69	-1.17905	6.54e-26	CL3696.Contig1_All			K04733//interleukin-1 receptor-associated kinase 4 [EC:2.7.11.1]	XM_002280123.4 PREDICTED: Vitis vinifera probable receptor-like protein kinase At2g42960 (LOC100261416), mRNA	unnamed protein product [Coffea canephora]	Protein kinase domain	[T] KOG1187 Serine/threonine protein kinase	Probable receptor-like protein kinase At5g18500 OS=Arabidopsis thaliana GN=At5g18500 PE=2 SV=1	GO:0005524//ATP binding;GO:0004672//protein kinase activity;GO:0006468//protein phosphorylation;GO:0016021//integral component of membrane;GO:0007166//cell surface receptor signaling pathway;GO:0004675//transmembrane receptor protein serine/threonine kinase activity;GO:0005886//plasma membrane
CL371.Contig12_All	3.01298	9.73e-31	1.32502	3.3e-12	-1.68796	4.5e-07	CL371.Contig12_All			K14948//polypyrimidine tract-binding protein 2	XM_019411525.1 PREDICTED: Nicotiana attenuata polypyrimidine tract-binding protein homolog 2 (LOC109244434), transcript variant X3, mRNA	PREDICTED: polypyrimidine tract-binding protein homolog 2 isoform X2 [Nicotiana attenuata]	RNA recognition motif. (a.k.a. RRM, RBD, or RNP domain)	[A] KOG1190 Polypyrimidine tract-binding protein	Polypyrimidine tract-binding protein homolog 2 OS=Arabidopsis thaliana GN=At5g53180 PE=1 SV=1	GO:0003676//nucleic acid binding
CL371.Contig9_All	-7.79335	5.96e-25	-6.65074	1.48e-13	1.14261	2.53e-06	CL371.Contig9_All			K14948//polypyrimidine tract-binding protein 2	XM_016657810.1 PREDICTED: Nicotiana tabacum polypyrimidine tract-binding protein homolog 2-like (LOC107830289), transcript variant X3, mRNA	unnamed protein product [Coffea canephora]	RNA recognition motif. (a.k.a. RRM, RBD, or RNP domain)	[A] KOG1190 Polypyrimidine tract-binding protein	Polypyrimidine tract-binding protein homolog 2 OS=Arabidopsis thaliana GN=At5g53180 PE=1 SV=1	GO:0003723//RNA binding;GO:0003676//nucleic acid binding
CL3718.Contig4_All	1.288	7.05e-24	2.84954	7.36e-67	1.56154	1.87e-13	CL3718.Contig4_All	MYB		K09422//transcription factor MYB, plant	XM_012979833.1 PREDICTED: Erythranthe guttatus transcription repressor MYB5-like (LOC105956016), mRNA	PREDICTED: transcription factor MYB34 [Citrus sinensis] >KDO54422.1 hypothetical protein CISIN_1g040726mg [Citrus sinensis]	Myb-like DNA-binding domain	[K] KOG0048 Transcription factor, Myb superfamily	Transcription repressor MYB5 OS=Arabidopsis thaliana GN=MYB5 PE=1 SV=1	GO:0003677//DNA binding
CL3719.Contig2_All	-1.15663	9.55e-18	1.42683	4.51e-12	2.58345	2.3e-50	CL3719.Contig2_All					uncharacterized protein LOC105177128 [Sesamum indicum]	Protein of unknown function (DUF1645)
CL374.Contig9_All	8.6368	4.16e-41	3.97245	4.1e-45	-4.66435	0.000319263	CL374.Contig9_All			K13606//chlorophyll(ide) b reductase [EC:1.1.1.294]+ko00860//Porphyrin and chlorophyll metabolism+ko01100//Metabolic pathways+ko01110//Biosynthesis of secondary metabolites	XM_007204316.2 PREDICTED: Prunus persica probable chlorophyll(ide) b reductase NYC1, chloroplastic (LOC18769109), mRNA	probable chlorophyll(ide) b reductase NYC1, chloroplastic [Manihot esculenta] >OAY27309.1 hypothetical protein MANES_16G115400 [Manihot esculenta]	short chain dehydrogenase	[R] KOG0725 Reductases with broad range of substrate specificities	Probable chlorophyll(ide) b reductase NYC1, chloroplastic OS=Oryza sativa subsp. japonica GN=NYC1 PE=1 SV=1	GO:0010304//PSII associated light-harvesting complex II catabolic process;GO:0034256//chlorophyll(ide) b reductase activity;GO:0015996//chlorophyll catabolic process;GO:0016021//integral component of membrane;GO:0009536//plastid
CL376.Contig16_All	-2.73338	4.95e-14	-1.72832	2.3e-05	1.00506	0.00024344	CL376.Contig16_All				XM_010655177.2 PREDICTED: Vitis vinifera thylakoid membrane protein TERC, chloroplastic (LOC100265493), transcript variant X3, mRNA	hypothetical protein TanjilG_18707 [Lupinus angustifolius]			Thylakoid membrane protein TERC, chloroplastic OS=Arabidopsis thaliana GN=TERC PE=1 SV=1
CL376.Contig6_All	-2.66447	1.67e-33	6.1631	4.79e-10	8.82757	7.91e-43	CL376.Contig6_All				XM_010655177.2 PREDICTED: Vitis vinifera thylakoid membrane protein TERC, chloroplastic (LOC100265493), transcript variant X3, mRNA	PREDICTED: thylakoid membrane protein TERC, chloroplastic-like isoform X1 [Malus domestica] >XP_017183320.1 PREDICTED: thylakoid membrane protein TERC, chloroplastic-like isoform X1 [Malus domestica]			Thylakoid membrane protein TERC, chloroplastic OS=Arabidopsis thaliana GN=TERC PE=1 SV=1
CL376.Contig9_All	-6.20691	2.92e-10	-7.25857	4.44e-19	-1.05166	0.000244326	CL376.Contig9_All				XM_008357430.2 PREDICTED: Malus x domestica thylakoid membrane protein TERC, chloroplastic-like (LOC103419316), transcript variant X5, mRNA	PREDICTED: thylakoid membrane protein TERC, chloroplastic-like isoform X4 [Malus domestica]			Thylakoid membrane protein TERC, chloroplastic OS=Arabidopsis thaliana GN=TERC PE=1 SV=1
CL3761.Contig20_All	-4.49171	1.19e-140	-3.0641	1.62e-42	1.42761	3.09e-42	CL3761.Contig20_All			K02548//1,4-dihydroxy-2-naphthoate octaprenyltransferase [EC:2.5.1.74 2.5.1.-]+ko00130//Ubiquinone and other terpenoid-quinone biosynthesis+ko01100//Metabolic pathways+ko01110//Biosynthesis of secondary metabolites	XM_017374779.1 PREDICTED: Daucus carota subsp. sativus 2-carboxy-1,4-naphthoquinone phytyltransferase, chloroplastic (LOC108205031), mRNA	PREDICTED: 2-carboxy-1,4-naphthoquinone phytyltransferase, chloroplastic isoform X1 [Solanum lycopersicum] >XP_019067387.1 PREDICTED: 2-carboxy-1,4-naphthoquinone phytyltransferase, chloroplastic isoform X1 [Solanum lycopersicum]	UbiA prenyltransferase family	[S] KOG4581 Predicted membrane protein	2-carboxy-1,4-naphthoquinone phytyltransferase, chloroplastic OS=Arabidopsis thaliana GN=ABC4 PE=1 SV=2	GO:0004659//prenyltransferase activity;GO:0016021//integral component of membrane;GO:0042372//phylloquinone biosynthetic process
CL3761.Contig8_All	6.51009	1.78e-12	1.40769	8.16e-05	-5.10239	2.32e-05	CL3761.Contig8_All			K02548//1,4-dihydroxy-2-naphthoate octaprenyltransferase [EC:2.5.1.74 2.5.1.-]+ko00130//Ubiquinone and other terpenoid-quinone biosynthesis+ko01100//Metabolic pathways+ko01110//Biosynthesis of secondary metabolites	XR_002539425.1 PREDICTED: Carica papaya uncharacterized LOC110813064 (LOC110813064), transcript variant X2, misc_RNA	PREDICTED: 2-carboxy-1,4-naphthoquinone phytyltransferase, chloroplastic [Ziziphus jujuba]		[S] KOG4581 Predicted membrane protein	2-carboxy-1,4-naphthoquinone phytyltransferase, chloroplastic OS=Arabidopsis thaliana GN=ABC4 PE=1 SV=2	GO:0004659//prenyltransferase activity;GO:0016021//integral component of membrane;GO:0042372//phylloquinone biosynthetic process
CL3766.Contig7_All	3.04295	9.36e-134	1.35059	4.28e-50	-1.69236	4.83e-27	CL3766.Contig7_All			K22733//magnesium transporter;K22565//COMM domain containing 9	XM_011045073.1 PREDICTED: Populus euphratica pentatricopeptide repeat-containing protein At2g33760-like (LOC105138862), mRNA	PREDICTED: LOW QUALITY PROTEIN: pentatricopeptide repeat-containing protein At2g33760 [Ziziphus jujuba]	DYW family of nucleic acid deaminases	[R] KOG4197 FOG: PPR repeat	Pentatricopeptide repeat-containing protein At2g33760 OS=Arabidopsis thaliana GN=PCMP-H6 PE=3 SV=1
CL3783.Contig7_All	-7.08237	9.69e-17	-8.15459	1.59e-31	-1.07222	4.07e-07	CL3783.Contig7_All			K00262//glutamate dehydrogenase (NADP+) [EC:1.4.1.4]+ko00250//Alanine, aspartate and glutamate metabolism+ko00910//Nitrogen metabolism+ko00220//Arginine biosynthesis+ko01100//Metabolic pathways	XM_019222259.1 PREDICTED: Vitis vinifera NADP-specific glutamate dehydrogenase (LOC100244689), transcript variant X8, mRNA	NADP-specific glutamate dehydrogenase isoform X2 [Sesamum indicum]	Glu/Leu/Phe/Val dehydrogenase, dimerisation domain	[E] KOG2250 Glutamate/leucine/phenylalanine/valine dehydrogenases	NADP-specific glutamate dehydrogenase (Fragment) OS=Chlorella sorokiniana PE=2 SV=1	GO:0006520//cellular amino acid metabolic process;GO:0004354//glutamate dehydrogenase (NADP+) activity
CL3787.Contig1_All	3.87915	1.14e-126	1.48496	3.67e-45	-2.39419	5.94e-30	CL3787.Contig1_All			K00549//5-methyltetrahydropteroyltriglutamate--homocysteine methyltransferase [EC:2.1.1.14]+ko01230//Biosynthesis of amino acids+ko00450//Selenocompound metabolism+ko01100//Metabolic pathways+ko01110//Biosynthesis of secondary metabolites+ko00270//Cysteine and methionine metabolism;K21952//CASK-interacting protein	XM_012979286.1 PREDICTED: Erythranthe guttatus double-stranded RNA-binding protein 2-like (LOC105955544), mRNA	PREDICTED: double-stranded RNA-binding protein 2-like [Nicotiana tomentosiformis] >XP_016469576.1 PREDICTED: double-stranded RNA-binding protein 2-like [Nicotiana tabacum]	Double-stranded RNA binding motif	[Z] KOG4462 WASP-interacting protein VRP1/WIP, contains WH2 domain	Double-stranded RNA-binding protein 2 OS=Oryza sativa subsp. japonica GN=DRB2 PE=2 SV=1	GO:0003723//RNA binding
CL38.Contig12_All	-9.23944	1.62e-55	-8.23783	5.07e-33	1.00162	2.51e-12	CL38.Contig12_All			K20100//YTH domain-containing protein 1	AM463257.2 Vitis vinifera contig VV78X098453.2, whole genome shotgun sequence	PREDICTED: uncharacterized protein LOC100254803 isoform X1 [Vitis vinifera] >XP_019072950.1 PREDICTED: uncharacterized protein LOC100254803 isoform X1 [Vitis vinifera]	YT521-B-like domain	[TA] KOG1902 Putative signal transduction protein involved in RNA splicing	30-kDa cleavage and polyadenylation specificity factor 30 OS=Arabidopsis thaliana GN=CPSF30 PE=1 SV=1
CL38.Contig19_All	-1.6527	8.45e-11	6.2322	1.95e-10	7.8849	3.88e-25	CL38.Contig19_All			K20100//YTH domain-containing protein 1	XR_002029120.1 PREDICTED: Vitis vinifera YTH domain-containing protein 1 (LOC100254803), transcript variant X6, misc_RNA	PREDICTED: YTH domain-containing protein 1 isoform X3 [Vitis vinifera]	YT521-B-like domain	[TA] KOG1902 Putative signal transduction protein involved in RNA splicing	30-kDa cleavage and polyadenylation specificity factor 30 OS=Arabidopsis thaliana GN=CPSF30 PE=1 SV=1
CL38.Contig9_All	-4.34555	0.000636667	-6.29474	4.14e-11	-1.94919	3.25e-05	CL38.Contig9_All			K20100//YTH domain-containing protein 1	AM463257.2 Vitis vinifera contig VV78X098453.2, whole genome shotgun sequence	PREDICTED: YTH domain-containing protein 1 isoform X3 [Vitis vinifera]	YT521-B-like domain	[TA] KOG1902 Putative signal transduction protein involved in RNA splicing	30-kDa cleavage and polyadenylation specificity factor 30 OS=Arabidopsis thaliana GN=CPSF30 PE=1 SV=1
CL3804.Contig2_All	3.12076	3.61e-169	4.25526	6.94e-219	1.13451	2.17e-06	CL3804.Contig2_All			K00511//squalene monooxygenase [EC:1.14.14.17]+ko00909//Sesquiterpenoid and triterpenoid biosynthesis+ko01100//Metabolic pathways+ko01110//Biosynthesis of secondary metabolites+ko00100//Steroid biosynthesis	KC337054.1 Camellia oleifera squalene epoxidase mRNA, complete cds	PREDICTED: squalene epoxidase 3-like [Daucus carota subsp. sativus] >KZN02044.1 hypothetical protein DCAR_010798 [Daucus carota subsp. sativus]	Squalene epoxidase	[I] KOG1298 Squalene monooxygenase	Squalene epoxidase 3 OS=Arabidopsis thaliana GN=SQE3 PE=1 SV=1	GO:0050660//flavin adenine dinucleotide binding;GO:0016021//integral component of membrane;GO:0004506//squalene monooxygenase activity
CL3804.Contig4_All	-4.75471	9.16e-05	-6.48182	2.48e-12	-1.7271	4.44e-05	CL3804.Contig4_All			K00511//squalene monooxygenase [EC:1.14.14.17]+ko00909//Sesquiterpenoid and triterpenoid biosynthesis+ko01100//Metabolic pathways+ko01110//Biosynthesis of secondary metabolites+ko00100//Steroid biosynthesis	KC337054.1 Camellia oleifera squalene epoxidase mRNA, complete cds	PREDICTED: squalene epoxidase 3 [Vitis vinifera] >CBI41045.3 unnamed protein product, partial [Vitis vinifera]	Squalene epoxidase	[I] KOG1298 Squalene monooxygenase	Squalene epoxidase 3 OS=Arabidopsis thaliana GN=SQE3 PE=1 SV=1	GO:0016126//sterol biosynthetic process;GO:0005783//endoplasmic reticulum;GO:0050660//flavin adenine dinucleotide binding;GO:0016021//integral component of membrane;GO:0004506//squalene monooxygenase activity
CL3804.Contig5_All	3.55364	5.04e-194	5.31215	3.7e-243	1.75851	8.46e-09	CL3804.Contig5_All			K00511//squalene monooxygenase [EC:1.14.14.17]+ko00909//Sesquiterpenoid and triterpenoid biosynthesis+ko01100//Metabolic pathways+ko01110//Biosynthesis of secondary metabolites+ko00100//Steroid biosynthesis	KC337054.1 Camellia oleifera squalene epoxidase mRNA, complete cds	squalene epoxidase [Camellia oleifera]	Squalene epoxidase	[I] KOG1298 Squalene monooxygenase	Squalene monooxygenase OS=Panax ginseng PE=2 SV=1	GO:0050660//flavin adenine dinucleotide binding;GO:0016021//integral component of membrane;GO:0004506//squalene monooxygenase activity
CL3809.Contig3_All	8.3952	5.9e-36	3.80412	2.03e-37	-4.59108	0.000461522	CL3809.Contig3_All				XM_021753104.1 PREDICTED: Manihot esculenta uncharacterized LOC110612342 (LOC110612342), transcript variant X5, mRNA	PREDICTED: uncharacterized protein LOC100257683 [Vitis vinifera] >CBI27872.3 unnamed protein product, partial [Vitis vinifera]	Non-histone chromosomal protein MC1
CL382.Contig2_All	-3.04747	2.91e-28	-5.03952	4.05e-151	-1.99205	5.95e-67	CL382.Contig2_All			K13832//3-dehydroquinate dehydratase / shikimate dehydrogenase [EC:4.2.1.10 1.1.1.25]+ko01230//Biosynthesis of amino acids+ko01100//Metabolic pathways+ko01110//Biosynthesis of secondary metabolites+ko00400//Phenylalanine, tyrosine and tryptophan biosynthesis	XM_016036166.1 PREDICTED: Ziziphus jujuba bifunctional 3-dehydroquinate dehydratase/shikimate dehydrogenase, chloroplastic-like (LOC107426070), mRNA	PREDICTED: bifunctional 3-dehydroquinate dehydratase/shikimate dehydrogenase, chloroplastic-like isoform X2 [Capsicum annuum]	Enoyl-(Acyl carrier protein) reductase	[R] KOG0725 Reductases with broad range of substrate specificities	Secoisolariciresinol dehydrogenase (Fragment) OS=Forsythia intermedia PE=1 SV=1	GO:0003855//3-dehydroquinate dehydratase activity;GO:0004764//shikimate 3-dehydrogenase (NADP+) activity
CL382.Contig3_All	4.32432	4.36e-85	1.59676	5.03e-32	-2.72756	1.78e-20	CL382.Contig3_All			K09841//xanthoxin dehydrogenase [EC:1.1.1.288]+ko00906//Carotenoid biosynthesis+ko01100//Metabolic pathways+ko01110//Biosynthesis of secondary metabolites	XM_021804845.1 PREDICTED: Hevea brasiliensis secoisolariciresinol dehydrogenase (LOC110650053), mRNA	hypothetical protein JCGZ_22022 [Jatropha curcas]	Enoyl-(Acyl carrier protein) reductase	[R] KOG0725 Reductases with broad range of substrate specificities	Secoisolariciresinol dehydrogenase (Fragment) OS=Forsythia intermedia PE=1 SV=1
CL3825.Contig1_All	-6.41977	1.5e-11	-7.48991	9.91e-22	-1.07014	5.77e-05	CL3825.Contig1_All			K21888//glutathione dehydrogenase/transferase [EC:1.8.5.1 2.5.1.18]+ko01100//Metabolic pathways+ko00053//Ascorbate and aldarate metabolism+ko00480//Glutathione metabolism		hypothetical protein glysoja_009530 [Glycine soja]			Phosphatidylcholine:diacylglycerol cholinephosphotransferase 2 OS=Arabidopsis thaliana GN=At3g15830 PE=2 SV=1	GO:0016021//integral component of membrane;GO:0016740//transferase activity;GO:0004142//diacylglycerol cholinephosphotransferase activity
CL3827.Contig2_All	1.02486	1.6e-25	2.19156	1.1e-76	1.16669	9.06e-16	CL3827.Contig2_All			K15498//serine/threonine-protein phosphatase 6 catalytic subunit [EC:3.1.3.16]	XM_011073786.2 PREDICTED: Sesamum indicum phytochrome-associated serine/threonine-protein phosphatase (LOC105157376), transcript variant X2, mRNA	phytochrome-associated serine/threonine-protein phosphatase [Helianthus annuus] >OTF96255.1 putative phytochrome-associated serine/threonine-protein phosphatase [Helianthus annuus]	Calcineurin-like phosphoesterase	[DT] KOG0373 Serine/threonine specific protein phosphatase involved in cell cycle control, PP2A-related	Phytochrome-associated serine/threonine-protein phosphatase OS=Pisum sativum GN=FYPP PE=1 SV=1	GO:0004721//phosphoprotein phosphatase activity
CL383.Contig16_All	-6.82671	9.42e-45	-4.0977	5.01e-08	2.72901	6.04e-30	CL383.Contig16_All			K03797//carboxyl-terminal processing protease [EC:3.4.21.102]	XM_021969989.1 PREDICTED: Prunus avium carboxyl-terminal-processing peptidase 1, chloroplastic (LOC110766622), transcript variant X2, mRNA	carboxyl-terminal-processing peptidase 1, chloroplastic [Dorcoceras hygrometricum]	PDZ domain (Also known as DHR or GLGF)		Carboxyl-terminal-processing peptidase 1, chloroplastic OS=Arabidopsis thaliana GN=CTPA1 PE=1 SV=1
CL384.Contig11_All	-5.71161	8e-08	-9.30187	2.42e-59	-3.59026	5.09e-62	CL384.Contig11_All			K16297//serine carboxypeptidase-like clade II [EC:3.4.16.-]	XM_018961193.1 PREDICTED: Juglans regia serine carboxypeptidase-like 25 (LOC108988086), transcript variant X1, mRNA	serine carboxypeptidase S10 family protein [Populus trichocarpa] >EEF04249.2 serine carboxypeptidase S10 family protein [Populus trichocarpa]	Serine carboxypeptidase	[OE] KOG1282 Serine carboxypeptidases (lysosomal cathepsin A)	Serine carboxypeptidase-like 25 OS=Arabidopsis thaliana GN=SCPL25 PE=2 SV=2	GO:0005615//extracellular space;GO:0051603//proteolysis involved in cellular protein catabolic process;GO:0004185//serine-type carboxypeptidase activity;GO:0009742//brassinosteroid mediated signaling pathway
CL3869.Contig6_All	2.09087	1.37e-25	8.82587	2.78e-44	6.735	5.98e-13	CL3869.Contig6_All			K09480//digalactosyldiacylglycerol synthase [EC:2.4.1.241]+ko01100//Metabolic pathways+ko00561//Glycerolipid metabolism	XM_018958345.1 PREDICTED: Juglans regia digalactosyldiacylglycerol synthase 2, chloroplastic-like (LOC108985884), transcript variant X2, mRNA	digalactosyldiacylglycerol synthase 2, chloroplastic-like [Dorcoceras hygrometricum]	Glycosyl transferases group 1	[I] LSE0258 A Digalactosyldiacylglycerol synthase	Digalactosyldiacylglycerol synthase 2, chloroplastic OS=Lotus japonicus GN=DGD2 PE=2 SV=1
CL39.Contig11_All	-1.11742	1.01e-09	1.21786	3.85e-06	2.33527	3.33e-24	CL39.Contig11_All			K05677//ATP-binding cassette, subfamily D (ALD), member 3+ko04146//Peroxisome+ko02010//ABC transporters	XM_016709715.1 PREDICTED: Capsicum annuum ABC transporter D family member 2, chloroplastic (LOC107863676), mRNA	ABC transporter D family member 2, chloroplastic isoform X2 [Manihot esculenta]	ABC transporter transmembrane region 2	[IR] KOG0060 Long-chain acyl-CoA transporter, ABC superfamily (involved in peroxisome organization and biogenesis)	ABC transporter D family member 2, chloroplastic OS=Arabidopsis thaliana GN=ABCC2 PE=1 SV=1
CL390.Contig11_All	1.39686	2.06e-33	2.47769	1.56e-72	1.08082	2.32e-09	CL390.Contig11_All			K04457//protein phosphatase 1A [EC:3.1.3.16]	KC491213.1 Ilex paraguariensis cultivar SI-49 protein phosphatase 2C mRNA, complete cds	protein phosphatase 2C [Ilex paraguariensis]	Protein phosphatase 2C	[T] KOG0698 Serine/threonine protein phosphatase	Protein phosphatase 2C 57 OS=Arabidopsis thaliana GN=PPH1 PE=1 SV=2	GO:0046872//metal ion binding;GO:0004722//protein serine/threonine phosphatase activity
CL390.Contig12_All	3.93924	3.74e-104	2.01576	9.33e-56	-1.92348	1.71e-13	CL390.Contig12_All			K04457//protein phosphatase 1A [EC:3.1.3.16]	KC491213.1 Ilex paraguariensis cultivar SI-49 protein phosphatase 2C mRNA, complete cds	protein phosphatase 2C [Ilex paraguariensis]	Protein phosphatase 2C	[T] KOG0698 Serine/threonine protein phosphatase	Protein phosphatase 2C 57 OS=Arabidopsis thaliana GN=PPH1 PE=1 SV=2	GO:0046872//metal ion binding;GO:0004722//protein serine/threonine phosphatase activity
CL3910.Contig2_All	1.51967	7.01e-05	4.39991	8.64e-12	2.88024	0.00090895	CL3910.Contig2_All			K10901//bloom syndrome protein [EC:3.6.4.12]+ko03440//Homologous recombination		unnamed protein product [Coffea canephora]		[L] KOG0351 ATP-dependent DNA helicase	ATP-dependent DNA helicase Q-like 4A OS=Arabidopsis thaliana GN=RECQL4A PE=2 SV=1
CL3915.Contig7_All	-2.10325	4.43e-42	2.30806	1.07e-12	4.41131	5.54e-82	CL3915.Contig7_All			K15015//solute carrier family 32 (vesicular inhibitory amino acid transporter);K14209//solute carrier family 36 (proton-coupled amino acid transporter)	XM_018989584.1 PREDICTED: Juglans regia lysine histidine transporter 1-like (LOC109009189), mRNA	lysine histidine transporter 1 [Hevea brasiliensis]	Transmembrane amino acid transporter protein	[E] KOG1303 Amino acid transporters	Lysine histidine transporter 1 OS=Arabidopsis thaliana GN=LHT1 PE=1 SV=1	GO:0080167//response to karrikin;GO:0016021//integral component of membrane;GO:0005886//plasma membrane;GO:0043090//amino acid import;GO:0015171//amino acid transmembrane transporter activity
CL3916.Contig4_All	7.99908	7.87e-29	2.022	5.32e-16	-5.97708	7.89e-09	CL3916.Contig4_All			K02999//DNA-directed RNA polymerase I subunit RPA1 [EC:2.7.7.6]+ko00230//Purine metabolism+ko03020//RNA polymerase+ko01100//Metabolic pathways+ko00240//Pyrimidine metabolism	XM_012978896.1 PREDICTED: Erythranthe guttatus DNA-directed RNA polymerase I subunit rpa1 (LOC105955194), mRNA	PREDICTED: DNA-directed RNA polymerase I subunit 1 [Vitis vinifera]	RNA polymerase Rpb1, domain 5	[K] KOG0262 RNA polymerase I, large subunit	DNA-directed RNA polymerase I subunit 1 OS=Arabidopsis thaliana GN=NRPA1 PE=3 SV=1	GO:0003899//DNA-directed 5'-3' RNA polymerase activity;GO:0003677//DNA binding;GO:0006360//transcription from RNA polymerase I promoter;GO:0008270//zinc ion binding;GO:0005736//DNA-directed RNA polymerase I complex
CL3923.Contig2_All	-1.20659	6.02e-16	-2.42893	2.04e-92	-1.22234	2.56e-35	CL3923.Contig2_All			K07393//glutathionyl-hydroquinone reductase [EC:1.8.5.7]		uncharacterized protein LOC110421425 [Herrania umbratica]	Plant protein of unknown function	[S] LSE0031 A Uncharacterized protein	UPF0481 protein At3g47200 OS=Arabidopsis thaliana GN=At3g47200 PE=2 SV=1
CL3933.Contig3_All	-1.6903	1.96e-11	6.24642	1.61e-10	7.93672	6.8e-26	CL3933.Contig3_All	BBR/BPC		K08835//serine/threonine-protein kinase OSR1/STK39 [EC:2.7.11.1]	XM_020695375.1 PREDICTED: Sesamum indicum protein BASIC PENTACYSTEINE6 (LOC105166008), transcript variant X13, mRNA	unnamed protein product [Coffea canephora]	GAGA binding protein-like family	[K] LSE0462 A DNA-binding protein (GAGA-binding protein)	Protein BASIC PENTACYSTEINE6 OS=Arabidopsis thaliana GN=BPC6 PE=1 SV=1
CL394.Contig34_All	7.02561	1.12e-16	1.90134	1.81e-08	-5.12427	2e-05	CL394.Contig34_All			K08145//MFS transporter, SP family, solute carrier family 2 (facilitated glucose transporter), member 8	XM_021833937.1 PREDICTED: Hevea brasiliensis sugar transporter ERD6-like 5 (LOC110671464), transcript variant X2, mRNA	unnamed protein product [Coffea canephora]	Sugar (and other) transporter	[R] KOG0254 Predicted transporter (major facilitator superfamily)	Sugar transporter ERD6-like 7 OS=Arabidopsis thaliana GN=At2g48020 PE=2 SV=2	GO:0016021//integral component of membrane
CL3946.Contig2_All	1.64387	3.12e-10	7.8024	4.23e-25	6.15854	2.82e-09	CL3946.Contig2_All			K00948//ribose-phosphate pyrophosphokinase [EC:2.7.6.1]+ko00230//Purine metabolism+ko00030//Pentose phosphate pathway+ko01230//Biosynthesis of amino acids+ko01100//Metabolic pathways+ko01110//Biosynthesis of secondary metabolites+ko01200//Carbon metabolism	XM_016040274.1 PREDICTED: Ziziphus jujuba ribose-phosphate pyrophosphokinase 1 (LOC107429559), transcript variant X1, mRNA	PREDICTED: ribose-phosphate pyrophosphokinase 1 [Ipomoea nil]	N-terminal domain of ribose phosphate pyrophosphokinase	[FE] KOG1448 Ribose-phosphate pyrophosphokinase	Ribose-phosphate pyrophosphokinase 1 OS=Spinacia oleracea GN=PRS1 PE=2 SV=1	GO:0000287//magnesium ion binding;GO:0004749//ribose phosphate diphosphokinase activity;GO:0009116//nucleoside metabolic process;GO:0009165//nucleotide biosynthetic process;GO:0016301//kinase activity;GO:0009156//ribonucleoside monophosphate biosynthetic process
CL3953.Contig2_All	-1.09814	1.19e-05	1.75616	1.29e-05	2.8543	1.18e-15	CL3953.Contig2_All			K17506//protein phosphatase 1L [EC:3.1.3.16]	AM423296.2 Vitis vinifera contig VV78X272111.5, whole genome shotgun sequence	PREDICTED: probable protein phosphatase 2C 25 [Solanum tuberosum]	Protein phosphatase 2C	[T] KOG0698 Serine/threonine protein phosphatase	Probable protein phosphatase 2C 25 OS=Arabidopsis thaliana GN=At2g30020 PE=1 SV=1	GO:0046872//metal ion binding;GO:0004722//protein serine/threonine phosphatase activity
CL3953.Contig3_All	-3.34005	4.98e-127	1.72966	8.48e-08	5.06971	4.1e-162	CL3953.Contig3_All			K17506//protein phosphatase 1L [EC:3.1.3.16]	AM423296.2 Vitis vinifera contig VV78X272111.5, whole genome shotgun sequence	PREDICTED: probable protein phosphatase 2C 25 isoform X1 [Ricinus communis]		[T] KOG0698 Serine/threonine protein phosphatase	Probable protein phosphatase 2C 30 OS=Arabidopsis thaliana GN=PP2C5 PE=2 SV=1	GO:0046872//metal ion binding;GO:0004722//protein serine/threonine phosphatase activity
CL3953.Contig4_All	-2.0438	9.51e-111	1.71799	2.02e-23	3.76179	5.02e-208	CL3953.Contig4_All			K17506//protein phosphatase 1L [EC:3.1.3.16]	XM_002298448.2 Populus trichocarpa phosphatase 2C family protein (POPTR_0001s28510g) mRNA, complete cds	unnamed protein product [Coffea canephora]	Protein phosphatase 2C	[T] KOG0698 Serine/threonine protein phosphatase	Probable protein phosphatase 2C 25 OS=Arabidopsis thaliana GN=At2g30020 PE=1 SV=1	GO:0046872//metal ion binding;GO:0004722//protein serine/threonine phosphatase activity
CL3953.Contig5_All	-1.73007	6.32e-77	1.63887	1.67e-23	3.36894	3.06e-165	CL3953.Contig5_All			K17506//protein phosphatase 1L [EC:3.1.3.16]	XM_002313951.2 Populus trichocarpa phosphatase 2C family protein (POPTR_0009s07720g) mRNA, complete cds	unnamed protein product [Coffea canephora]	Protein phosphatase 2C	[T] KOG0698 Serine/threonine protein phosphatase	Probable protein phosphatase 2C 25 OS=Arabidopsis thaliana GN=At2g30020 PE=1 SV=1	GO:0046872//metal ion binding;GO:0004722//protein serine/threonine phosphatase activity
CL3963.Contig5_All	-2.76946	1.13e-29	-1.03117	0.000585445	1.7383	4.27e-17	CL3963.Contig5_All				XM_010256518.2 PREDICTED: Nelumbo nucifera uncharacterized LOC104595677 (LOC104595677), mRNA	PREDICTED: uncharacterized protein LOC107007326 [Solanum pennellii] >XP_015061497.1 PREDICTED: uncharacterized protein LOC107007326 [Solanum pennellii] >XP_015061566.1 PREDICTED: uncharacterized protein LOC107007326 [Solanum pennellii] >XP_015061641.1 PREDICTED: uncharacterized protein LOC107007326 [Solanum pennellii]
CL3963.Contig6_All	-3.32637	1.43e-152	-1.67747	3.43e-24	1.64889	2.54e-68	CL3963.Contig6_All				XM_010256518.2 PREDICTED: Nelumbo nucifera uncharacterized LOC104595677 (LOC104595677), mRNA	PREDICTED: uncharacterized protein LOC107007326 [Solanum pennellii] >XP_015061497.1 PREDICTED: uncharacterized protein LOC107007326 [Solanum pennellii] >XP_015061566.1 PREDICTED: uncharacterized protein LOC107007326 [Solanum pennellii] >XP_015061641.1 PREDICTED: uncharacterized protein LOC107007326 [Solanum pennellii]
CL3986.Contig6_All	8.15699	1.73e-31	1.48653	4.13e-12	-6.67047	3.17e-13	CL3986.Contig6_All			K10357//myosin V	XM_010657855.2 PREDICTED: Vitis vinifera myosin-17 (LOC100243893), transcript variant X2, mRNA	PREDICTED: myosin-17-like [Nicotiana sylvestris] >XP_016439929.1 PREDICTED: myosin-17-like [Nicotiana tabacum]	Myosin head (motor domain)	[Z] KOG0160 Myosin class V heavy chain	Myosin-17 OS=Arabidopsis thaliana GN=XI-K PE=1 SV=2	GO:0003779//actin binding;GO:0005524//ATP binding;GO:0003774//motor activity;GO:0016459//myosin complex
CL3996.Contig3_All	-2.07818	1.41e-21	2.50527	7e-08	4.58345	4.36e-42	CL3996.Contig3_All				XM_019307324.1 PREDICTED: Ipomoea nil F-box protein At1g61340-like (LOC109159234), mRNA	unnamed protein product [Coffea canephora]	F-box-like		F-box protein SKIP27 OS=Arabidopsis thaliana GN=SKIP27 PE=1 SV=2
CL3997.Contig2_All	1.56929	1.51e-12	-2.11615	2.28e-74	-3.68543	1.14e-126	CL3997.Contig2_All				XM_017397380.1 PREDICTED: Daucus carota subsp. sativus uncharacterized LOC108223230 (LOC108223230), mRNA	hypothetical protein POPTR_0007s05510g [Populus trichocarpa] >EEE91016.1 hypothetical protein POPTR_0007s05510g [Populus trichocarpa]	C2 domain
CL3998.Contig1_All	-2.10609	5.49e-07	-3.41975	3.22e-24	-1.31366	5.72e-08	CL3998.Contig1_All			K20027//palmitoyltransferase ZDHHC1/11 [EC:2.3.1.225]	XM_021830849.1 PREDICTED: Hevea brasiliensis protein S-acyltransferase 21 (LOC110669284), mRNA	protein S-acyltransferase 21 [Sesamum indicum]	DHHC palmitoyltransferase	[R] KOG1311 DHHC-type Zn-finger proteins	Protein S-acyltransferase 21 OS=Arabidopsis thaliana GN=PAT21 PE=2 SV=1	GO:0016021//integral component of membrane;GO:0019706//protein-cysteine S-palmitoyltransferase activity
CL4.Contig7_All	2.17114	2.05e-49	4.04464	4.34e-91	1.8735	4.53e-10	CL4.Contig7_All				XM_016022720.1 PREDICTED: Ziziphus jujuba uncharacterized LOC107414582 (LOC107414582), transcript variant X1, mRNA >XM_016022967.1 PREDICTED: Ziziphus jujuba uncharacterized LOC107414781 (LOC107414781), transcript variant X1, mRNA	uncharacterized protein LOC105175885 [Sesamum indicum]	Acetyltransferase (GNAT) domain
CL4007.Contig3_All	-3.46183	3.02e-223	-1.88003	8.46e-41	1.5818	4.21e-91	CL4007.Contig3_All			K05933//aminocyclopropanecarboxylate oxidase [EC:1.14.17.4]+ko01100//Metabolic pathways+ko01110//Biosynthesis of secondary metabolites+ko00270//Cysteine and methionine metabolism	XM_007215636.2 PREDICTED: Prunus persica 1-aminocyclopropane-1-carboxylate oxidase (LOC18784056), mRNA	unnamed protein product, partial [Vitis vinifera]	2OG-Fe(II) oxygenase superfamily	[QR] KOG0143 Iron/ascorbate family oxidoreductases	1-aminocyclopropane-1-carboxylate oxidase 1 OS=Petunia hybrida GN=ACO1 PE=1 SV=1	GO:0009693//ethylene biosynthetic process;GO:0046872//metal ion binding;GO:0016491//oxidoreductase activity
CL4022.Contig2_All	-1.1868	0.000772248	5.31735	2.27e-06	6.50415	2.51e-11	CL4022.Contig2_All			K13066//caffeic acid 3-O-methyltransferase [EC:2.1.1.68]+ko01100//Metabolic pathways+ko01110//Biosynthesis of secondary metabolites+ko00940//Phenylpropanoid biosynthesis	XM_002320200.1 Populus trichocarpa Thylakoid membrane phosphoprotein 14 kDa (POPTR_0014s10200g) mRNA, complete cds	protein CURVATURE THYLAKOID 1B, chloroplastic-like [Hevea brasiliensis]	CAAD domains of cyanobacterial aminoacyl-tRNA synthetase	[R] KOG3178 Hydroxyindole-O-methyltransferase and related SAM-dependent methyltransferases	Protein CURVATURE THYLAKOID 1B, chloroplastic OS=Arabidopsis thaliana GN=CURT1B PE=1 SV=2	GO:0009579//thylakoid
CL4025.Contig2_All	-6.2754	1.17e-10	-4.38197	0.00042811	1.89343	5.13e-05	CL4025.Contig2_All				FQ381646.1 Vitis vinifera clone SS0ABP1YA14	unnamed protein product [Coffea canephora]			Photosynthetic NDH subunit of subcomplex B 5, chloroplastic OS=Arabidopsis thaliana GN=PNSB5 PE=2 SV=1	GO:0006979//response to oxidative stress;GO:0009535//chloroplast thylakoid membrane;GO:0016021//integral component of membrane
CL4065.Contig4_All	2.29673	7.53e-57	1.29412	2.12e-27	-1.00261	4.9e-08	CL4065.Contig4_All				KR559021.1 Heuchera parviflora var. saurensis voucher Folk 97 (OS), complete genome	PREDICTED: uncharacterized protein LOC105964483 [Erythranthe guttata]		[R] KOG0017 FOG: Transposon-encoded proteins with TYA, reverse transcriptase, integrase domains in various combinations
CL4092.Contig3_All	-5.83776	2.24e-08	-6.98929	2.13e-16	-1.15153	0.000319654	CL4092.Contig3_All			K10395//kinesin family member 4/21/27	XM_010654484.2 PREDICTED: Vitis vinifera kinesin-like protein KIN-4A (LOC100247311), transcript variant X2, mRNA	PREDICTED: kinesin-like protein KIN-4A isoform X2 [Vitis vinifera] >CBI21380.3 unnamed protein product, partial [Vitis vinifera]	Erythronolide synthase, docking	[Z] KOG0244 Kinesin-like protein	Kinesin-like protein KIN-4A OS=Gossypium hirsutum GN=KIN4A PE=2 SV=1	GO:0007018//microtubule-based movement;GO:0005524//ATP binding;GO:0003777//microtubule motor activity;GO:0008017//microtubule binding
CL4092.Contig7_All	-6.64236	4.46e-13	-4.599	0.00015424	2.04336	1.36e-06	CL4092.Contig7_All			K10395//kinesin family member 4/21/27	XM_010654484.2 PREDICTED: Vitis vinifera kinesin-like protein KIN-4A (LOC100247311), transcript variant X2, mRNA	PREDICTED: kinesin-like protein KIN-4A isoform X2 [Vitis vinifera] >CBI21380.3 unnamed protein product, partial [Vitis vinifera]	Erythronolide synthase, docking	[Z] KOG0244 Kinesin-like protein	Kinesin-like protein KIN-4A OS=Arabidopsis thaliana GN=KIN4A PE=1 SV=1
CL4092.Contig8_All	1.03872	1.54e-18	2.04586	3.44e-49	1.00714	4.36e-09	CL4092.Contig8_All			K10395//kinesin family member 4/21/27	XM_010654484.2 PREDICTED: Vitis vinifera kinesin-like protein KIN-4A (LOC100247311), transcript variant X2, mRNA	PREDICTED: kinesin-like protein KIN-4A isoform X2 [Vitis vinifera] >CBI21380.3 unnamed protein product, partial [Vitis vinifera]	Erythronolide synthase, docking	[Z] KOG0244 Kinesin-like protein	Kinesin-like protein KIN-4A OS=Arabidopsis thaliana GN=KIN4A PE=1 SV=1
CL410.Contig7_All	-1.57549	4.71e-51	-3.00817	0	-1.43268	1.65e-118	CL410.Contig7_All			K19882//O-palmitoleoyl-L-serine hydrolase [EC:3.1.1.98]	XM_015715132.1 PREDICTED: Ricinus communis pectin acetylesterase 12 (LOC8274972), transcript variant X2, mRNA	PREDICTED: pectin acetylesterase 10 [Nelumbo nucifera]	Pectinacetylesterase	[M] KOG4287 Pectin acetylesterase and similar proteins	Pectin acetylesterase 2 OS=Arabidopsis thaliana GN=PAE2 PE=2 SV=1	GO:0052793//pectin acetylesterase activity;GO:0009505//plant-type cell wall;GO:0016787//hydrolase activity;GO:0005618//cell wall;GO:0005576//extracellular region;GO:0071555//cell wall organization
CL4100.Contig1_All	-1.38103	2.31e-61	-2.50643	1.11e-301	-1.12541	6.85e-97	CL4100.Contig1_All			K01870//isoleucyl-tRNA synthetase [EC:6.1.1.5]+ko00970//Aminoacyl-tRNA biosynthesis;K19027//zinc finger FYVE domain-containing protein 26	NM_001253141.2 Glycine max disease resistance response protein 206-like (LOC100808529), mRNA	PREDICTED: dirigent protein 22-like [Juglans regia]	Dirigent-like protein	[S] LSE0373 A Uncharacterized	Dirigent protein 19 OS=Arabidopsis thaliana GN=DIR19 PE=2 SV=1
CL4101.Contig2_All	1.28039	8.74e-09	2.73639	8.61e-22	1.45599	7.76e-05	CL4101.Contig2_All			K18328//lariat debranching enzyme [EC:3.1.-.-];K01230//mannosyl-oligosaccharide alpha-1,2-mannosidase [EC:3.2.1.113]+ko04141//Protein processing in endoplasmic reticulum+ko00510//N-Glycan biosynthesis+ko01100//Metabolic pathways;K14326//regulator of nonsense transcripts 1 [EC:3.6.4.-]+ko03015//mRNA surveillance pathway+ko03013//RNA transport		hypothetical protein POPTR_0002s08115g [Populus trichocarpa] >ERP64165.1 hypothetical protein POPTR_0002s08115g [Populus trichocarpa]				GO:0003677//DNA binding;GO:0046983//protein dimerization activity
CL414.Contig10_All	-3.97425	3.07e-54	-2.91405	5.17e-22	1.0602	1.34e-11	CL414.Contig10_All			K08145//MFS transporter, SP family, solute carrier family 2 (facilitated glucose transporter), member 8	XM_018983111.1 PREDICTED: Juglans regia sugar transporter ERD6-like 5 (LOC109004537), mRNA	PREDICTED: sugar transporter ERD6-like 5 [Nicotiana sylvestris]	Sugar (and other) transporter	[R] KOG0254 Predicted transporter (major facilitator superfamily)	Sugar transporter ERD6-like 5 OS=Arabidopsis thaliana GN=At1g54730 PE=2 SV=2	GO:0008643//carbohydrate transport;GO:0016021//integral component of membrane
CL414.Contig1_All	1.99983	2.41e-07	6.81385	1.99e-14	4.81402	0.000227111	CL414.Contig1_All			K08145//MFS transporter, SP family, solute carrier family 2 (facilitated glucose transporter), member 8	XM_010661769.2 PREDICTED: Vitis vinifera uncharacterized LOC100253784 (LOC100253784), mRNA	sugar transporter ERD6-like 5 [Manihot esculenta] >OAY42216.1 hypothetical protein MANES_09G162400 [Manihot esculenta]	Sugar (and other) transporter	[R] KOG0254 Predicted transporter (major facilitator superfamily)	Sugar transporter ERD6-like 11 OS=Arabidopsis thaliana GN=At3g05165 PE=2 SV=2
CL414.Contig30_All	1.08112	1.35e-11	2.65241	3.2e-37	1.57129	1.33e-09	CL414.Contig30_All			K08145//MFS transporter, SP family, solute carrier family 2 (facilitated glucose transporter), member 8	XM_010661769.2 PREDICTED: Vitis vinifera uncharacterized LOC100253784 (LOC100253784), mRNA	PREDICTED: sugar transporter ERD6-like 5 isoform X1 [Nicotiana attenuata] >OIT40343.1 sugar transporter erd6-like 5 [Nicotiana attenuata]	Sugar (and other) transporter	[R] KOG0254 Predicted transporter (major facilitator superfamily)	Sugar transporter ERD6-like 5 OS=Arabidopsis thaliana GN=At1g54730 PE=2 SV=2	GO:0008643//carbohydrate transport;GO:0016021//integral component of membrane
CL4213.Contig1_All	-5.41349	1.14e-06	-7.40075	1.15e-20	-1.98726	6.39e-10	CL4213.Contig1_All			K14709//solute carrier family 39 (zinc transporter), member 1/2/3	AB242563.1 Chengiopanax sciadophylloides CsZIP1 mRNA for ZIP family metal transporter, complete cds	unnamed protein product [Coffea canephora]	ZIP Zinc transporter	[P] KOG1558 Fe2+/Zn2+ regulated transporter	Zinc transporter 4, chloroplastic OS=Arabidopsis thaliana GN=ZIP4 PE=2 SV=1	GO:0016021//integral component of membrane;GO:0005385//zinc ion transmembrane transporter activity
CL4213.Contig2_All	1.7949	2.01e-59	2.92538	8.47e-109	1.13048	1.23e-09	CL4213.Contig2_All			K14709//solute carrier family 39 (zinc transporter), member 1/2/3	XM_010098761.1 Morus notabilis Zinc transporter 4 partial mRNA	unnamed protein product [Coffea canephora]	ZIP Zinc transporter	[P] KOG1558 Fe2+/Zn2+ regulated transporter	Zinc transporter 7 OS=Oryza sativa subsp. japonica GN=ZIP7 PE=2 SV=1	GO:0016021//integral component of membrane;GO:0005385//zinc ion transmembrane transporter activity
CL422.Contig3_All	-1.56203	2.21e-10	-2.94265	1.04e-52	-1.38062	4.81e-20	CL422.Contig3_All			K13680//beta-mannan synthase [EC:2.4.1.32]	XM_017398198.1 PREDICTED: Daucus carota subsp. sativus glucomannan 4-beta-mannosyltransferase 2-like (LOC108223779), mRNA	PREDICTED: glucomannan 4-beta-mannosyltransferase 2-like isoform X1 [Erythranthe guttata] >XP_012838560.1 PREDICTED: glucomannan 4-beta-mannosyltransferase 2-like isoform X2 [Erythranthe guttata]	Glycosyltransferase like family 2	[G] LSE0130 A Glucosyltransferase	Glucomannan 4-beta-mannosyltransferase 2 OS=Arabidopsis thaliana GN=CSLA2 PE=2 SV=1	GO:0010192//mucilage biosynthetic process;GO:0047259//glucomannan 4-beta-mannosyltransferase activity;GO:0005794//Golgi apparatus;GO:0048359//mucilage metabolic process involved in seed coat development;GO:0016021//integral component of membrane;GO:0051753//mannan synthase activity
CL422.Contig4_All	-1.6775	1.05e-17	-3.42788	7.63e-128	-1.75038	8.75e-59	CL422.Contig4_All			K13680//beta-mannan synthase [EC:2.4.1.32]	XM_017398198.1 PREDICTED: Daucus carota subsp. sativus glucomannan 4-beta-mannosyltransferase 2-like (LOC108223779), mRNA	PREDICTED: glucomannan 4-beta-mannosyltransferase 2-like isoform X1 [Erythranthe guttata] >XP_012838560.1 PREDICTED: glucomannan 4-beta-mannosyltransferase 2-like isoform X2 [Erythranthe guttata]	Glycosyltransferase like family 2	[G] LSE0130 A Glucosyltransferase	Glucomannan 4-beta-mannosyltransferase 2 OS=Arabidopsis thaliana GN=CSLA2 PE=2 SV=1	GO:0010192//mucilage biosynthetic process;GO:0047259//glucomannan 4-beta-mannosyltransferase activity;GO:0005794//Golgi apparatus;GO:0048359//mucilage metabolic process involved in seed coat development;GO:0016021//integral component of membrane;GO:0051753//mannan synthase activity
CL422.Contig5_All	-1.17667	1.07e-24	-2.68213	3.19e-209	-1.50547	1.4e-97	CL422.Contig5_All			K13680//beta-mannan synthase [EC:2.4.1.32]	EU716311.1 Coffea canephora mannan synthase (ManS2) mRNA, complete cds	PREDICTED: glucomannan 4-beta-mannosyltransferase 2-like [Nicotiana attenuata] >OIT34633.1 glucomannan 4-beta-mannosyltransferase 2 [Nicotiana attenuata]	Glycosyltransferase like family 2	[G] LSE0130 A Glucosyltransferase	Glucomannan 4-beta-mannosyltransferase 2 OS=Arabidopsis thaliana GN=CSLA2 PE=2 SV=1	GO:0016757//transferase activity, transferring glycosyl groups;GO:0016021//integral component of membrane
CL4243.Contig1_All	-10.0242	8e-85	-8.30465	2.84e-34	1.71954	3.57e-45	CL4243.Contig1_All			K12893//splicing factor, arginine/serine-rich 4/5/6+ko03040//Spliceosome	XM_006339680.2 PREDICTED: Solanum tuberosum serine/arginine-rich splicing factor RS31-like (LOC102590704), transcript variant X6, mRNA	serine/arginine-rich splicing factor RS31-like isoform X5 [Helianthus annuus]	RNA recognition motif. (a.k.a. RRM, RBD, or RNP domain)	[A] KOG0106 Alternative splicing factor SRp55/B52/SRp75 (RRM superfamily)	Serine/arginine-rich splicing factor RS31A OS=Arabidopsis thaliana GN=RS31A PE=1 SV=1	GO:0003723//RNA binding;GO:0000398//mRNA splicing, via spliceosome;GO:0005681//spliceosomal complex
CL4251.Contig2_All	7.1444	7.85e-18	2.5377	3.8e-12	-4.6067	0.00042728	CL4251.Contig2_All				EF145505.1 Populus trichocarpa clone WS01125_H07 unknown mRNA
CL4253.Contig1_All	1.01773	2.68e-12	2.73466	4.33e-45	1.71693	5.89e-13	CL4253.Contig1_All			K01074//palmitoyl-protein thioesterase [EC:3.1.2.22]+ko01100//Metabolic pathways+ko00062//Fatty acid elongation+ko01212//Fatty acid metabolism	XM_002269749.3 PREDICTED: Vitis vinifera palmitoyl-protein thioesterase 1 (LOC100249424), mRNA	palmitoyl-protein thioesterase 1-like [Sesamum indicum]	Palmitoyl protein thioesterase	[IO] KOG2541 Palmitoyl protein thioesterase		GO:0098599//palmitoyl hydrolase activity
CL4255.Contig1_All	-5.07481	2.26e-239	-1.89194	3.89e-13	3.18286	5.21e-184	CL4255.Contig1_All			K22395//cinnamyl-alcohol dehydrogenase [EC:1.1.1.195]+ko01100//Metabolic pathways+ko01110//Biosynthesis of secondary metabolites+ko00940//Phenylpropanoid biosynthesis	XM_002298984.2 Populus trichocarpa hypothetical protein (POPTR_0001s46600g) mRNA, complete cds	PREDICTED: tetrahydrocannabinolic acid synthase-like isoform X1 [Juglans regia] >XP_018823858.1 PREDICTED: tetrahydrocannabinolic acid synthase-like isoform X2 [Juglans regia]	FAD binding domain	[QG] LSE0347 A Predicted berberine bridge enzyme/FAD-binding oxidoreductase	Berberine bridge enzyme-like 18 OS=Arabidopsis thaliana GN=At4g20820 PE=3 SV=1
CL4255.Contig2_All	-6.12861	1.88e-114	-2.95246	8.38e-11	3.17615	1.48e-86	CL4255.Contig2_All			K22395//cinnamyl-alcohol dehydrogenase [EC:1.1.1.195]+ko01100//Metabolic pathways+ko01110//Biosynthesis of secondary metabolites+ko00940//Phenylpropanoid biosynthesis	AM435549.2 Vitis vinifera contig VV78X028724.4, whole genome shotgun sequence	PREDICTED: tetrahydrocannabinolic acid synthase-like [Juglans regia]	FAD binding domain	[QG] LSE0347 A Predicted berberine bridge enzyme/FAD-binding oxidoreductase	Berberine bridge enzyme-like 18 OS=Arabidopsis thaliana GN=At4g20820 PE=3 SV=1
CL4291.Contig1_All	-2.41794	4.35e-28	-4.28166	1.69e-164	-1.86372	4.69e-71	CL4291.Contig1_All			K04733//interleukin-1 receptor-associated kinase 4 [EC:2.7.11.1]	XM_021778573.1 PREDICTED: Manihot esculenta 36.4 kDa proline-rich protein-like (LOC110630923), mRNA	repetitive proline-rich cell wall protein 1 [Hevea brasiliensis]	Hydrophobic seed protein	[R] LSE0121 A AAI domain	36.4 kDa proline-rich protein OS=Solanum lycopersicum GN=TPRP-F1 PE=2 SV=1
CL4291.Contig2_All	-6.85381	1.01e-14	-8.68205	3.03e-42	-1.82824	4.51e-20	CL4291.Contig2_All			K04733//interleukin-1 receptor-associated kinase 4 [EC:2.7.11.1]	XM_021778573.1 PREDICTED: Manihot esculenta 36.4 kDa proline-rich protein-like (LOC110630923), mRNA	PREDICTED: 36.4 kDa proline-rich protein isoform X1 [Juglans regia]	Hydrophobic seed protein	[R] LSE0121 A AAI domain	36.4 kDa proline-rich protein OS=Solanum lycopersicum GN=TPRP-F1 PE=2 SV=1
CL4311.Contig3_All	-2.84574	1.15e-69	-1.02707	1.14e-06	1.81867	2.96e-41	CL4311.Contig3_All			K03188//urease accessory protein;K04733//interleukin-1 receptor-associated kinase 4 [EC:2.7.11.1]	KF430691.1 Jatropha curcas microsatellite pJcSSR2740 sequence	PREDICTED: putative F-box protein PP2-B12 [Erythranthe guttata] >EYU22102.1 hypothetical protein MIMGU_mgv1a020310mg [Erythranthe guttata]	Phloem protein 2	[W] LSE0494 A Phloem lectin	F-box protein PP2-B10 OS=Arabidopsis thaliana GN=PP2B10 PE=1 SV=1
CL4317.Contig2_All	8.3079	2.98e-34	2.65694	3.77e-26	-5.65096	2.58e-07	CL4317.Contig2_All	WRKY	TSA: Lactuca sativa Letassy_X1_3060 mRNA sequence	K13424//WRKY transcription factor 33+ko04016//MAPK signaling pathway - plant+ko04626//Plant-pathogen interaction	XM_010266210.2 PREDICTED: Nelumbo nucifera WRKY transcription factor WRKY24-like (LOC104602496), mRNA	PREDICTED: WRKY transcription factor WRKY24 [Vitis vinifera]	WRKY DNA -binding domain	[KT] LSE0036 A WRKY superfamily transcription factors	WRKY transcription factor WRKY24 OS=Oryza sativa subsp. japonica GN=WRKY24 PE=2 SV=1	GO:0005634//nucleus;GO:0043565//sequence-specific DNA binding;GO:0006351//transcription, DNA-templated;GO:0003700//DNA binding transcription factor activity
CL4317.Contig4_All	-1.77509	4.17e-18	6.91	2.02e-14	8.68508	3.06e-37	CL4317.Contig4_All	WRKY	TSA: Lactuca sativa Letassy_X1_3060 mRNA sequence	K13424//WRKY transcription factor 33+ko04016//MAPK signaling pathway - plant+ko04626//Plant-pathogen interaction	AC236233.2 Glycine max clone GM_WBc0210H12, complete sequence	PREDICTED: WRKY transcription factor WRKY24 [Vitis vinifera]	WRKY DNA -binding domain	[KT] LSE0036 A WRKY superfamily transcription factors	WRKY transcription factor WRKY24 OS=Oryza sativa subsp. japonica GN=WRKY24 PE=2 SV=1	GO:0005634//nucleus;GO:0043565//sequence-specific DNA binding;GO:0006351//transcription, DNA-templated;GO:0003700//DNA binding transcription factor activity
CL4317.Contig5_All	-1.38855	1.9e-39	2.13034	6.96e-29	3.5189	1.52e-118	CL4317.Contig5_All	WRKY	Arabidopsis thaliana WRKY19 (WRKY DNA-binding protein 19); transcription factor (WRKY19) mRNA, complete cds.	K13424//WRKY transcription factor 33+ko04016//MAPK signaling pathway - plant+ko04626//Plant-pathogen interaction	XM_020370668.1 PREDICTED: Cajanus cajan WRKY transcription factor WRKY24-like (LOC109807933), mRNA	PREDICTED: WRKY transcription factor WRKY24 [Vitis vinifera]	WRKY DNA -binding domain	[KT] LSE0036 A WRKY superfamily transcription factors	WRKY transcription factor WRKY24 OS=Oryza sativa subsp. japonica GN=WRKY24 PE=2 SV=1	GO:0005634//nucleus;GO:0043565//sequence-specific DNA binding;GO:0006351//transcription, DNA-templated;GO:0003700//DNA binding transcription factor activity
CL4317.Contig8_All	-1.46941	6.29e-50	1.3535	1.07e-17	2.82291	5.01e-114	CL4317.Contig8_All	WRKY	TSA: Lactuca sativa Letassy_X1_3060 mRNA sequence	K13424//WRKY transcription factor 33+ko04016//MAPK signaling pathway - plant+ko04626//Plant-pathogen interaction	XM_010266210.2 PREDICTED: Nelumbo nucifera WRKY transcription factor WRKY24-like (LOC104602496), mRNA	PREDICTED: WRKY transcription factor WRKY24 [Vitis vinifera]	WRKY DNA -binding domain	[KT] LSE0036 A WRKY superfamily transcription factors	WRKY transcription factor WRKY24 OS=Oryza sativa subsp. japonica GN=WRKY24 PE=2 SV=1	GO:0005634//nucleus;GO:0043565//sequence-specific DNA binding;GO:0006351//transcription, DNA-templated;GO:0003700//DNA binding transcription factor activity
CL4324.Contig1_All	1.33996	0.000742555	6.24209	1.71e-10	4.90213	0.000139923	CL4324.Contig1_All			K00232//acyl-CoA oxidase [EC:1.3.3.6]+ko04146//Peroxisome+ko00592//alpha-Linolenic acid metabolism+ko01100//Metabolic pathways+ko01110//Biosynthesis of secondary metabolites+ko01212//Fatty acid metabolism+ko01040//Biosynthesis of unsaturated fatty acids+ko00071//Fatty acid degradation;K08343//ubiquitin-like-conjugating enzyme ATG3+ko04136//Autophagy - other;K10896//fanconi anemia group M protein;…	XM_010653678.2 PREDICTED: Vitis vinifera uncharacterized LOC100853644 (LOC100853644), transcript variant X4, mRNA	unnamed protein product [Coffea canephora]	TPL-binding domain in jasmonate signalling	[R] LSE0132 A PHD Zn-finger protein	Protein CHROMATIN REMODELING 4 OS=Arabidopsis thaliana GN=CHR4 PE=2 SV=1	GO:0046872//metal ion binding;GO:0008080//N-acetyltransferase activity
CL4340.Contig13_All	8.01354	4.6e-29	1.10413	1.12e-07	-6.90941	3.31e-15	CL4340.Contig13_All			K11996//adenylyltransferase and sulfurtransferase [EC:2.7.7.80 2.8.1.11]+ko04122//Sulfur relay system	XM_002284139.3 PREDICTED: Vitis vinifera uncharacterized LOC100267889 (LOC100267889), mRNA	sulfite exporter TauE/SafE family protein 3 [Sesamum indicum]	Sulfite exporter TauE/SafE		Sulfite exporter TauE/SafE family protein 3 OS=Arabidopsis thaliana GN=At2g25737 PE=2 SV=1	GO:0016021//integral component of membrane
CL4346.Contig2_All	-1.00649	1.39e-62	-2.02033	0	-1.01384	2.34e-127	CL4346.Contig2_All		Hordeum vulgare subsp. vulgare mRNA for predicted protein, complete cds, clone: NIASHv2059P21	K10999//cellulose synthase A [EC:2.4.1.12]	XM_002265919.4 PREDICTED: Vitis vinifera cellulose synthase A catalytic subunit 2 [UDP-forming] (LOC100255463), mRNA	cellulose synthase A catalytic subunit 2 [UDP-forming]-like [Sesamum indicum]	Cellulose synthase	[MG] LSE0129 A Cellulose synthase catalytic subunit	Cellulose synthase A catalytic subunit 2 [UDP-forming] OS=Arabidopsis thaliana GN=CESA2 PE=1 SV=1	GO:0016760//cellulose synthase (UDP-forming) activity;GO:0046872//metal ion binding;GO:0030244//cellulose biosynthetic process;GO:0016021//integral component of membrane;GO:0071555//cell wall organization;GO:0005886//plasma membrane
CL4358.Contig2_All	6.58684	5.02e-13	1.83861	1.7e-06	-4.74823	0.000204822	CL4358.Contig2_All				XM_009601702.2 PREDICTED: Nicotiana tomentosiformis uncharacterized LOC104095543 (LOC104095543), transcript variant X2, mRNA	uncharacterized protein LOC105177166 isoform X2 [Sesamum indicum]	Reverse transcriptase-like	[R] KOG1075 FOG: Reverse transcriptase	Putative ribonuclease H protein At1g65750 OS=Arabidopsis thaliana GN=At1g65750 PE=3 SV=1
CL4367.Contig1_All	3.70566	3.03e-38	1.36998	2.15e-13	-2.33568	2.38e-10	CL4367.Contig1_All				XM_022127106.1 PREDICTED: Helianthus annuus protein OPI10 homolog (LOC110878743), mRNA	PREDICTED: protein OPI10 homolog [Nicotiana tomentosiformis] >XP_016476482.1 PREDICTED: protein OPI10 homolog [Nicotiana tabacum]	Protein of unknown function (DUF775)	[S] KOG4067 Uncharacterized conserved protein
CL4375.Contig4_All	2.23844	2.53e-91	4.13768	1.43e-165	1.89924	9.54e-17	CL4375.Contig4_All			K10532//heparan-alpha-glucosaminide N-acetyltransferase [EC:2.3.1.78]+ko00531//Glycosaminoglycan degradation+ko01100//Metabolic pathways;K09872//aquaporin PIP	XM_018985945.1 PREDICTED: Juglans regia uncharacterized LOC109006608 (LOC109006608), mRNA	PREDICTED: heparan-alpha-glucosaminide N-acetyltransferase-like [Ziziphus jujuba]	Acyltransferase family	[S] KOG4683 Uncharacterized conserved protein		GO:0016746//transferase activity, transferring acyl groups;GO:0016021//integral component of membrane
CL439.Contig22_All	1.28542	1.29e-16	2.58883	2.22e-41	1.30341	1.51e-07	CL439.Contig22_All			K00521//ferric-chelate reductase [EC:1.16.1.7]	XM_007225109.2 PREDICTED: Prunus persica ferric reduction oxidase 7, chloroplastic (LOC18788529), transcript variant X2, mRNA	ferric reduction oxidase 7, chloroplastic [Sesamum indicum]	Protein of unknown function (DUF1097)	[PQ] KOG0039 Ferric reductase, NADH/NADPH oxidase and related proteins	Ferric reduction oxidase 7, chloroplastic OS=Arabidopsis thaliana GN=FRO7 PE=2 SV=1
CL4395.Contig2_All	-4.98587	1.1e-245	-6.70027	0	-1.7144	4.33e-300	CL4395.Contig2_All			K01513//ectonucleotide pyrophosphatase/phosphodiesterase family member 1/3 [EC:3.1.4.1 3.6.1.9]+ko00740//Riboflavin metabolism+ko00230//Purine metabolism+ko00770//Pantothenate and CoA biosynthesis+ko01100//Metabolic pathways+ko00760//Nicotinate and nicotinamide metabolism+ko00500//Starch and sucrose metabolism+ko00240//Pyrimidine metabolism	XM_018594368.1 PREDICTED: Raphanus sativus venom phosphodiesterase 2-like (LOC108821325), mRNA	PREDICTED: ectonucleotide pyrophosphatase/phosphodiesterase family member 3 [Vitis vinifera]	Type I phosphodiesterase / nucleotide pyrophosphatase	[R] KOG2645 Type I phosphodiesterase/nucleotide pyrophosphatase		GO:0008152//metabolic process;GO:0016021//integral component of membrane;GO:0003824//catalytic activity
CL4406.Contig4_All	-3.26084	6.15e-45	-4.77465	1.7e-163	-1.51382	1.78e-50	CL4406.Contig4_All				XM_014051348.1 Monoraphidium neglectum hypothetical protein mRNA	embryo-specific protein ATS3B-like [Hevea brasiliensis]	Embryo-specific protein 3, (ATS3)	[R] LSE0378 A Embryo-specific protein	Embryo-specific protein ATS3A OS=Arabidopsis thaliana GN=ATS3A PE=1 SV=1
CL4409.Contig1_All	-5.06034	1.8e-66	-2.61847	1.7e-09	2.44187	5.66e-39	CL4409.Contig1_All			K10523//speckle-type POZ protein	XM_006836715.3 PREDICTED: Amborella trichopoda probable serine/threonine-protein kinase WNK11 (LOC18427667), mRNA	PREDICTED: BTB/POZ and TAZ domain-containing protein 4 [Populus euphratica]	BTB/POZ domain	[K] KOG1778 CREB binding protein/P300 and related TAZ Zn-finger proteins	BTB/POZ and TAZ domain-containing protein 4 OS=Arabidopsis thaliana GN=BT4 PE=1 SV=1	GO:0005634//nucleus;GO:0006355//regulation of transcription, DNA-templated;GO:0004402//histone acetyltransferase activity;GO:0031625//ubiquitin protein ligase binding;GO:0042787//protein ubiquitination involved in ubiquitin-dependent protein catabolic process;GO:0005737//cytoplasm;GO:0019005//SCF ubiquitin ligase complex;GO:0043161//proteasome-mediated ubiquitin-dependent protein catabolic proces…
CL4409.Contig2_All	-3.79284	3.85e-138	-1.57635	4.16e-13	2.21649	1.06e-82	CL4409.Contig2_All			K10523//speckle-type POZ protein;K02987//small subunit ribosomal protein S4e+ko03010//Ribosome;K04498//E1A/CREB-binding protein [EC:2.3.1.48]	KR013240.1 Lonicera japonica BTB/POZ and TAZ domain-containing protein mRNA, complete cds	BTB/POZ and TAZ domain-containing protein [Lonicera japonica]	BTB/POZ domain	[K] KOG1778 CREB binding protein/P300 and related TAZ Zn-finger proteins	BTB/POZ and TAZ domain-containing protein 4 OS=Arabidopsis thaliana GN=BT4 PE=1 SV=1	GO:0005634//nucleus;GO:0006355//regulation of transcription, DNA-templated;GO:0004402//histone acetyltransferase activity;GO:0031625//ubiquitin protein ligase binding;GO:0042787//protein ubiquitination involved in ubiquitin-dependent protein catabolic process;GO:0005737//cytoplasm;GO:0019005//SCF ubiquitin ligase complex;GO:0043161//proteasome-mediated ubiquitin-dependent protein catabolic proces…
CL4409.Contig3_All	-2.85434	0	-1.70429	8.35e-78	1.15005	1.61e-92	CL4409.Contig3_All	TAZ		K02987//small subunit ribosomal protein S4e+ko03010//Ribosome;K10523//speckle-type POZ protein;K04498//E1A/CREB-binding protein [EC:2.3.1.48]	KR013240.1 Lonicera japonica BTB/POZ and TAZ domain-containing protein mRNA, complete cds	BTB/POZ and TAZ domain-containing protein [Lonicera japonica]	BTB/POZ domain	[K] KOG1778 CREB binding protein/P300 and related TAZ Zn-finger proteins	BTB/POZ and TAZ domain-containing protein 4 OS=Arabidopsis thaliana GN=BT4 PE=1 SV=1	GO:0005634//nucleus;GO:0006355//regulation of transcription, DNA-templated;GO:0004402//histone acetyltransferase activity;GO:0031625//ubiquitin protein ligase binding;GO:0042787//protein ubiquitination involved in ubiquitin-dependent protein catabolic process;GO:0005737//cytoplasm;GO:0019005//SCF ubiquitin ligase complex;GO:0043161//proteasome-mediated ubiquitin-dependent protein catabolic proces…
CL442.Contig1_All	3.87504	1.17e-68	1.38491	9.45e-23	-2.49013	1.72e-18	CL442.Contig1_All				XM_010243066.2 PREDICTED: Nelumbo nucifera uncharacterized LOC104585994 (LOC104585994), transcript variant X1, mRNA	PREDICTED: uncharacterized protein LOC102592262 [Solanum tuberosum]	SNARE associated Golgi protein			GO:0016021//integral component of membrane
CL442.Contig2_All	2.46899	2.11e-136	3.87567	2.18e-212	1.40667	9.35e-13	CL442.Contig2_All				XM_010243066.2 PREDICTED: Nelumbo nucifera uncharacterized LOC104585994 (LOC104585994), transcript variant X1, mRNA	PREDICTED: uncharacterized protein LOC102592262 [Solanum tuberosum]	SNARE associated Golgi protein			GO:0016021//integral component of membrane
CL4477.Contig18_All	4.88342	3.48e-05	-2.00697	2.54e-08	-6.89039	4.88e-15	CL4477.Contig18_All			K15601//lysine-specific demethylase 3 [EC:1.14.11.-]	XM_020557048.1 PREDICTED: Prunus persica uncharacterized LOC18785058 (LOC18785058), transcript variant X3, mRNA	PREDICTED: uncharacterized protein LOC100247074 [Vitis vinifera]	Zinc-finger domain of monoamine-oxidase A repressor R1	[K] KOG1356 Putative transcription factor 5qNCA, contains JmjC domain	Lysine-specific demethylase JMJ25 OS=Arabidopsis thaliana GN=JMJ25 PE=1 SV=1
CL4485.Contig11_All	-8.88513	9.83e-46	-6.53484	1.05e-12	2.35029	3.67e-31	CL4485.Contig11_All			K16055//trehalose 6-phosphate synthase/phosphatase [EC:2.4.1.15 3.1.3.12]+ko01100//Metabolic pathways+ko00500//Starch and sucrose metabolism	XM_019222759.1 PREDICTED: Vitis vinifera alpha,alpha-trehalose-phosphate synthase [UDP-forming] 1 (LOC100255459), mRNA	unnamed protein product [Coffea canephora]	Glycosyltransferase family 20	[G] KOG1050 Trehalose-6-phosphate synthase component TPS1 and related subunits	Alpha,alpha-trehalose-phosphate synthase [UDP-forming] 1 OS=Arabidopsis thaliana GN=TPS1 PE=1 SV=1	GO:0005992//trehalose biosynthetic process;GO:0003825//alpha,alpha-trehalose-phosphate synthase (UDP-forming) activity
CL4487.Contig3_All	-4.29884	3.03e-23	-2.05254	0.000427701	2.2463	2.72e-13	CL4487.Contig3_All			K12593//M-phase phosphoprotein 6, animal type+ko03018//RNA degradation	XM_006488288.1 PREDICTED: Citrus sinensis uncharacterized LOC102624538 (LOC102624538), mRNA	PREDICTED: uncharacterized protein LOC100267367 isoform X2 [Vitis vinifera]	M-phase phosphoprotein 6			GO:0000460//maturation of 5.8S rRNA;GO:0000176//nuclear exosome (RNase complex)
CL4503.Contig1_All	-2.00292	2.69e-26	-3.12515	8.03e-93	-1.12223	3.47e-24	CL4503.Contig1_All			K00699//glucuronosyltransferase [EC:2.4.1.17]+ko00860//Porphyrin and chlorophyll metabolism+ko00040//Pentose and glucuronate interconversions+ko01100//Metabolic pathways+ko00053//Ascorbate and aldarate metabolism+ko01110//Biosynthesis of secondary metabolites;K13493//cytokinin-N-glucosyltransferase [EC:2.4.1.-]+ko00908//Zeatin biosynthesis+ko01110//Biosynthesis of secondary metabolites	JN088340.1 Linum usitatissimum UDP-glycosyltransferase 1 (UGT76N1) gene, complete cds	UGTPg38 [Panax ginseng]		[GC] KOG1192 UDP-glucuronosyl and UDP-glucosyl transferase	UDP-glucose iridoid glucosyltransferase OS=Catharanthus roseus GN=UGT76A2 PE=1 SV=1
CL4503.Contig7_All	3.84549	0	2.70949	0	-1.13601	1.62e-138	CL4503.Contig7_All			K00699//glucuronosyltransferase [EC:2.4.1.17]+ko00860//Porphyrin and chlorophyll metabolism+ko00040//Pentose and glucuronate interconversions+ko01100//Metabolic pathways+ko00053//Ascorbate and aldarate metabolism+ko01110//Biosynthesis of secondary metabolites;K13493//cytokinin-N-glucosyltransferase [EC:2.4.1.-]+ko00908//Zeatin biosynthesis+ko01110//Biosynthesis of secondary metabolites	XM_021973157.1 PREDICTED: Prunus avium UDP-glycosyltransferase 76E2-like (LOC110769219), transcript variant X2, mRNA	PREDICTED: UDP-glucose iridoid glucosyltransferase [Theobroma cacao]	UDP-glucoronosyl and UDP-glucosyl transferase	[GC] KOG1192 UDP-glucuronosyl and UDP-glucosyl transferase	UDP-glucose iridoid glucosyltransferase OS=Catharanthus roseus GN=UGT76A2 PE=1 SV=1
CL4503.Contig8_All	3.47014	8.91e-273	2.06104	1.03e-162	-1.4091	2.67e-23	CL4503.Contig8_All			K00699//glucuronosyltransferase [EC:2.4.1.17]+ko00860//Porphyrin and chlorophyll metabolism+ko00040//Pentose and glucuronate interconversions+ko01100//Metabolic pathways+ko00053//Ascorbate and aldarate metabolism+ko01110//Biosynthesis of secondary metabolites;K13493//cytokinin-N-glucosyltransferase [EC:2.4.1.-]+ko00908//Zeatin biosynthesis+ko01110//Biosynthesis of secondary metabolites	XM_021973157.1 PREDICTED: Prunus avium UDP-glycosyltransferase 76E2-like (LOC110769219), transcript variant X2, mRNA	PREDICTED: UDP-glucose iridoid glucosyltransferase [Theobroma cacao]	UDP-glucoronosyl and UDP-glucosyl transferase	[GC] KOG1192 UDP-glucuronosyl and UDP-glucosyl transferase	UDP-glucose iridoid glucosyltransferase OS=Catharanthus roseus GN=UGT76A2 PE=1 SV=1
CL4518.Contig1_All	-1.27839	2.81e-06	-2.78004	6.85e-39	-1.50166	1.08e-17	CL4518.Contig1_All			K13206//coiled-coil domain-containing protein 55;K21777//G2/mitotic-specific cyclin-B, other		PREDICTED: uncharacterized protein LOC100266492 isoform X2 [Vitis vinifera]	Uncharacterized conserved protein (DUF2367)
CL4518.Contig2_All	-1.14117	1.84e-07	-2.24975	2.3e-35	-1.10858	4.62e-13	CL4518.Contig2_All			K13206//coiled-coil domain-containing protein 55;K21777//G2/mitotic-specific cyclin-B, other		PREDICTED: uncharacterized protein LOC100266492 isoform X1 [Vitis vinifera]	Uncharacterized conserved protein (DUF2367)
CL4526.Contig2_All	-1.31302	0	1.04496	1.74e-105	2.35799	0	CL4526.Contig2_All		TSA: Lactuca sativa Letassy_X1_17963 mRNA sequence		XM_006359749.1 PREDICTED: Solanum tuberosum uncharacterized LOC102586098 (LOC102586098), mRNA	unnamed protein product [Coffea canephora]	Protein of unknown function (DUF793)	[S] LSE0486 A Uncharacterized protein		GO:0016021//integral component of membrane
CL4562.Contig6_All	-1.93674	3.32e-23	1.0595	0.000403806	2.99624	4.01e-37	CL4562.Contig6_All			K17500//integrin-linked kinase-associated serine/threonine phosphatase 2C [EC:3.1.3.16]	XM_020360784.1 PREDICTED: Cajanus cajan WAT1-related protein At3g30340-like (LOC109800092), mRNA	PREDICTED: WAT1-related protein At3g30340-like [Daucus carota subsp. sativus] >KZN09538.1 hypothetical protein DCAR_002194 [Daucus carota subsp. sativus]	EamA-like transporter family	[R] LSE0148 A Nodulin-like protein	WAT1-related protein At3g30340 OS=Arabidopsis thaliana GN=At3g30340 PE=2 SV=1	GO:0016021//integral component of membrane;GO:0022857//transmembrane transporter activity
CL4569.Contig2_All	3.88448	1.69e-216	2.59164	2.31e-156	-1.29283	5.04e-11	CL4569.Contig2_All			K04125//gibberellin 2-oxidase [EC:1.14.11.13]+ko00904//Diterpenoid biosynthesis+ko01110//Biosynthesis of secondary metabolites;K04124//gibberellin 3-beta-dioxygenase [EC:1.14.11.15]+ko00904//Diterpenoid biosynthesis+ko01110//Biosynthesis of secondary metabolites		hypothetical protein VITISV_016474 [Vitis vinifera]	2OG-Fe(II) oxygenase superfamily	[QR] KOG0143 Iron/ascorbate family oxidoreductases	2-oxoglutarate-dependent dioxygenase DAO OS=Oryza sativa subsp. japonica GN=DAO PE=2 SV=2	GO:0046872//metal ion binding;GO:0009852//auxin catabolic process;GO:0016491//oxidoreductase activity
CL460.Contig12_All	-1.26425	2.02e-196	-3.07118	0	-1.80692	0	CL460.Contig12_All			K14651//transcription initiation factor TFIID subunit 15+ko03022//Basal transcription factors;K12741//heterogeneous nuclear ribonucleoprotein A1/A3+ko03040//Spliceosome		PREDICTED: polygalacturonase 1 beta-like protein 2 isoform X2 [Nicotiana tomentosiformis]	ABA/WDS induced protein		Abscisic stress-ripening protein 1 OS=Solanum lycopersicum GN=ASR1 PE=2 SV=1	GO:0006950//response to stress
CL460.Contig16_All	-1.14806	9.47e-101	-2.76975	0	-1.62169	0	CL460.Contig16_All			K14651//transcription initiation factor TFIID subunit 15+ko03022//Basal transcription factors		hypothetical protein PHAVU_007G080400g [Phaseolus vulgaris] >ESW15537.1 hypothetical protein PHAVU_007G080400g [Phaseolus vulgaris]	ABA/WDS induced protein	[M] LSE0601 A Pollen extensin-like protein (Pex)	Abscisic stress-ripening protein 1 OS=Solanum lycopersicum GN=ASR1 PE=2 SV=1	GO:0006950//response to stress
CL460.Contig6_All	-1.20289	2.16e-54	-2.87987	0	-1.67698	1.93e-283	CL460.Contig6_All			K14651//transcription initiation factor TFIID subunit 15+ko03022//Basal transcription factors		PREDICTED: extensin-like [Daucus carota subsp. sativus]	ABA/WDS induced protein	[M] LSE0601 A Pollen extensin-like protein (Pex)	Pollen-specific leucine-rich repeat extensin-like protein 1 OS=Arabidopsis thaliana GN=PEX1 PE=2 SV=1
CL460.Contig8_All	-1.03384	2.67e-27	-2.34948	8.48e-217	-1.31564	8.02e-96	CL460.Contig8_All			K13098//RNA-binding protein FUS;K04733//interleukin-1 receptor-associated kinase 4 [EC:2.7.11.1]		pro-resilin-like isoform X3 [Spinacia oleracea]	ABA/WDS induced protein	[M] LSE0601 A Pollen extensin-like protein (Pex)	Abscisic stress-ripening protein 1 OS=Solanum lycopersicum GN=ASR1 PE=2 SV=1
CL4630.Contig5_All	5.43405	1.05e-118	3.67993	1.41e-103	-1.75412	9.94e-05	CL4630.Contig5_All			K06630//14-3-3 protein epsilon;K15449//tRNA wybutosine-synthesizing protein 1 [EC:4.1.3.44]	XM_002285748.4 PREDICTED: Vitis vinifera probable pectin methyltransferase QUA2 (LOC100262559), transcript variant X2, mRNA	S-adenosyl-L-methionine-dependent methyltransferases superfamily protein isoform 1 [Theobroma cacao]	Putative S-adenosyl-L-methionine-dependent methyltransferase	[R] LSE0424 A Predicted methyltransferase	Probable pectin methyltransferase QUA2 OS=Arabidopsis thaliana GN=QUA2 PE=1 SV=2
CL466.Contig7_All	3.33418	1.44e-24	-1.8941	2.44e-48	-5.22828	8.34e-111	CL466.Contig7_All			K12129//pseudo-response regulator 7+ko04712//Circadian rhythm - plant	XM_019343149.1 PREDICTED: Ipomoea nil two-component response regulator-like PRR73 (LOC109192487), transcript variant X5, mRNA	unnamed protein product [Coffea canephora]	Response regulator receiver domain	[K] KOG1601 GATA-4/5/6 transcription factors	Two-component response regulator-like PRR37 OS=Oryza sativa subsp. indica GN=PRR37 PE=2 SV=2
CL467.Contig12_All	1.57007	1.4e-112	2.6546	1.14e-226	1.08453	1.68e-22	CL467.Contig12_All			K15363//fanconi-associated nuclease 1 [EC:3.1.21.- 3.1.4.1];K01807//ribose 5-phosphate isomerase A [EC:5.3.1.6]+ko00030//Pentose phosphate pathway+ko01230//Biosynthesis of amino acids+ko01100//Metabolic pathways+ko01110//Biosynthesis of secondary metabolites+ko00710//Carbon fixation in photosynthetic organisms+ko01200//Carbon metabolism	LC128636.1 Olea europaea mRNA for probable YSL-transporter, complete cds	probable metal-nicotianamine transporter YSL7 [Sesamum indicum]	OPT oligopeptide transporter protein	[PR] TWOG0118 Predicted Fe(III)-siderophore transporter	Probable metal-nicotianamine transporter YSL7 OS=Arabidopsis thaliana GN=YSL7 PE=2 SV=1	GO:0016021//integral component of membrane;GO:0005886//plasma membrane;GO:0022857//transmembrane transporter activity
CL467.Contig6_All	1.47471	5.99e-44	2.82255	6.53e-102	1.34784	1.29e-14	CL467.Contig6_All			K15363//fanconi-associated nuclease 1 [EC:3.1.21.- 3.1.4.1]	LC128636.1 Olea europaea mRNA for probable YSL-transporter, complete cds	probable metal-nicotianamine transporter YSL7 [Sesamum indicum]	OPT oligopeptide transporter protein	[PR] TWOG0118 Predicted Fe(III)-siderophore transporter	Probable metal-nicotianamine transporter YSL7 OS=Arabidopsis thaliana GN=YSL7 PE=2 SV=1	GO:0016021//integral component of membrane;GO:0005886//plasma membrane;GO:0022857//transmembrane transporter activity
CL4677.Contig2_All	-1.10931	0.000386949	-2.19301	6.85e-16	-1.0837	3.27e-06	CL4677.Contig2_All		Disease resistance protein (TIR-NBS-LRR class) family (best arabidopsis hit)	K08051//pleckstrin homology domain containing family A member 8		PREDICTED: accelerated cell death 11 [Vitis vinifera] >CBI17893.3 unnamed protein product, partial [Vitis vinifera]	Glycolipid transfer protein (GLTP)	[S] KOG4189 Uncharacterized conserved protein	Accelerated cell death 11 OS=Arabidopsis thaliana GN=ACD11 PE=1 SV=1	GO:0120013//intermembrane lipid transfer activity;GO:0005737//cytoplasm
CL4681.Contig1_All	-1.30846	0.000826324	-2.56835	1.41e-14	-1.2599	5.27e-06	CL4681.Contig1_All			K17964//leucine-rich PPR motif-containing protein, mitochondrial	XM_011100864.2 PREDICTED: Sesamum indicum protein COBRA-like (LOC105177642), mRNA	protein COBRA-like [Dorcoceras hygrometricum]		[H] LSE0392 A Predicted phytochelatin synthetase	COBRA-like protein 1 OS=Arabidopsis thaliana GN=COBL1 PE=2 SV=1
CL4681.Contig2_All	-1.58148	0.00058549	-3.21472	1.72e-18	-1.63324	1.55e-08	CL4681.Contig2_All				XM_019370307.1 PREDICTED: Nicotiana attenuata protein COBRA-like (LOC109207396), mRNA	PREDICTED: protein COBRA-like isoform X1 [Nelumbo nucifera]	COBRA-like protein	[H] LSE0392 A Predicted phytochelatin synthetase	Protein COBRA OS=Arabidopsis thaliana GN=COB PE=2 SV=1	GO:0010215//cellulose microfibril organization;GO:0016049//cell growth;GO:0031225//anchored component of membrane
CL469.Contig18_All	-1.01407	0.000295585	2.49104	1.93e-06	3.50511	5.4e-14	CL469.Contig18_All			K12885//heterogeneous nuclear ribonucleoprotein G+ko03040//Spliceosome;K13161//heterogeneous nuclear ribonucleoprotein R	XM_010663112.2 PREDICTED: Vitis vinifera nucleolin (LOC100232913), transcript variant X2, mRNA	PREDICTED: nucleolin [Vitis vinifera] >XP_010661414.1 PREDICTED: nucleolin [Vitis vinifera] >CBI16691.3 unnamed protein product, partial [Vitis vinifera]	RNA recognition motif. (a.k.a. RRM, RBD, or RNP domain)	[GO] KOG4157 beta-1,6-N-acetylglucosaminyltransferase, contains WSC domain	Protein Ycf2 OS=Oenothera elata subsp. hookeri GN=ycf2-A PE=3 SV=2	GO:0003723//RNA binding
CL469.Contig7_All	5.6145	1.32e-07	-1.07679	0.000502447	-6.69129	2.18e-13	CL469.Contig7_All			K12885//heterogeneous nuclear ribonucleoprotein G+ko03040//Spliceosome;K13161//heterogeneous nuclear ribonucleoprotein R;K11086//small nuclear ribonucleoprotein B and B'+ko03040//Spliceosome	XM_002270304.4 PREDICTED: Vitis vinifera nucleolin (LOC100232913), transcript variant X1, mRNA	PREDICTED: nucleolin [Vitis vinifera] >XP_010661414.1 PREDICTED: nucleolin [Vitis vinifera] >CBI16691.3 unnamed protein product, partial [Vitis vinifera]	RNA recognition motif. (a.k.a. RRM, RBD, or RNP domain)		RNA-binding protein BRN1 OS=Arabidopsis thaliana GN=BRN1 PE=2 SV=1	GO:0003723//RNA binding;GO:0030529//intracellular ribonucleoprotein complex;GO:0019013//viral nucleocapsid
CL4692.Contig1_All	-3.00294	2.59e-148	-4.03002	0	-1.02708	2.18e-71	CL4692.Contig1_All		Leucine-rich repeat transmembrane protein kinase (best arabidopsis hit)	K04733//interleukin-1 receptor-associated kinase 4 [EC:2.7.11.1]	XM_020562077.1 PREDICTED: Prunus persica probable LRR receptor-like serine/threonine-protein kinase At1g53430 (LOC18781041), mRNA	unnamed protein product [Coffea canephora]	Protein tyrosine kinase	[T] LSE0002 A Receptor protein kinase containing LRR repeats	Probable LRR receptor-like serine/threonine-protein kinase At1g53430 OS=Arabidopsis thaliana GN=At1g53430 PE=1 SV=1
CL4693.Contig3_All	5.93231	4.78e-09	-1.48285	6.09e-08	-7.41516	2.1e-20	CL4693.Contig3_All			K08867//WNK lysine deficient protein kinase [EC:2.7.11.1]	XM_007039368.2 PREDICTED: Theobroma cacao probable serine/threonine-protein kinase WNK10 (LOC18605999), transcript variant X2, mRNA	PREDICTED: probable serine/threonine-protein kinase WNK10 isoform X2 [Theobroma cacao]	Protein kinase domain	[R] KOG0584 Serine/threonine protein kinase	Serine/threonine-protein kinase WNK8 OS=Arabidopsis thaliana GN=WNK8 PE=1 SV=1	GO:0005524//ATP binding;GO:0004672//protein kinase activity
CL470.Contig5_All	1.36956	7.99e-07	-1.10741	7.17e-10	-2.47697	9.95e-26	CL470.Contig5_All			K16280//E3 ubiquitin-protein ligase RGLG [EC:2.3.2.27]	XM_002280877.4 PREDICTED: Vitis vinifera protein BONZAI 1 (LOC100250795), transcript variant X1, mRNA	PREDICTED: protein BONZAI 1-like [Juglans regia]	Copine	[T] KOG1327 Copine	Protein BONZAI 1 OS=Arabidopsis thaliana GN=BON1 PE=1 SV=2	GO:0005544//calcium-dependent phospholipid binding;GO:0060548//negative regulation of cell death
CL4745.Contig1_All	-2.03395	3.83e-05	-3.99536	1.93e-28	-1.96141	6.31e-14	CL4745.Contig1_All				XR_001927398.1 PREDICTED: Theobroma cacao uncharacterized LOC18602977 (LOC18602977), ncRNA	hypothetical protein Csa_3G147230 [Cucumis sativus]
CL4745.Contig2_All	-5.36735	1.64e-06	-7.10143	1.82e-17	-1.73408	3.96e-07	CL4745.Contig2_All				XR_001927398.1 PREDICTED: Theobroma cacao uncharacterized LOC18602977 (LOC18602977), ncRNA	hypothetical protein PRUPE_1G012900 [Prunus persica]
CL475.Contig53_All	3.99366	7.85e-40	1.16453	9.88e-11	-2.82913	4.04e-14	CL475.Contig53_All				XM_010666520.2 PREDICTED: Vitis vinifera protein LOW PSII ACCUMULATION 3, chloroplastic (LOC100265501), transcript variant X2, mRNA	PREDICTED: protein LOW PSII ACCUMULATION 3, chloroplastic [Vitis vinifera] >XP_010664822.1 PREDICTED: protein LOW PSII ACCUMULATION 3, chloroplastic [Vitis vinifera] >CBI37382.3 unnamed protein product, partial [Vitis vinifera]	Domain of unknown function (DUF1995)			GO:0010207//photosystem II assembly;GO:0009507//chloroplast
CL475.Contig68_All	2.21801	4.07e-66	10.1537	6.93e-91	7.93571	7.03e-26	CL475.Contig68_All			K14801//pre-rRNA-processing protein TSR4	XM_011009496.1 PREDICTED: Populus euphratica programmed cell death protein 2 (LOC105113343), transcript variant X3, mRNA	PREDICTED: programmed cell death protein 2 isoform X3 [Populus euphratica]	Programmed cell death protein 2, C-terminal putative domain	[R] KOG2061 Uncharacterized MYND Zn-finger protein		GO:0005737//cytoplasm
CL475.Contig70_All	-7.76255	1.59e-24	-9.23824	2.55e-57	-1.47569	1.26e-21	CL475.Contig70_All				XM_010666520.2 PREDICTED: Vitis vinifera protein LOW PSII ACCUMULATION 3, chloroplastic (LOC100265501), transcript variant X2, mRNA	PREDICTED: protein LOW PSII ACCUMULATION 3, chloroplastic [Vitis vinifera] >XP_010664822.1 PREDICTED: protein LOW PSII ACCUMULATION 3, chloroplastic [Vitis vinifera] >CBI37382.3 unnamed protein product, partial [Vitis vinifera]	Domain of unknown function (DUF1995)			GO:0010207//photosystem II assembly;GO:0009507//chloroplast
CL4750.Contig2_All	-1.53804	0	-2.8841	0	-1.34606	0	CL4750.Contig2_All			K08235//xyloglucan:xyloglucosyl transferase [EC:2.4.1.207]	XM_007205604.2 PREDICTED: Prunus persica probable xyloglucan endotransglucosylase/hydrolase protein 6 (LOC18774375), mRNA	PREDICTED: probable xyloglucan endotransglucosylase/hydrolase protein 6 [Juglans regia]	Glycosyl hydrolases family 16	[M] TWOG0096 Xyloglucan endotransglycosylase	Probable xyloglucan endotransglucosylase/hydrolase protein 7 OS=Arabidopsis thaliana GN=XTH7 PE=2 SV=2	GO:0016762//xyloglucan:xyloglucosyl transferase activity;GO:0004553//hydrolase activity, hydrolyzing O-glycosyl compounds;GO:0048046//apoplast;GO:0005618//cell wall;GO:0010411//xyloglucan metabolic process;GO:0042546//cell wall biogenesis;GO:0071555//cell wall organization
CL4759.Contig3_All	-2.54687	9.38e-13	-1.40554	0.000423632	1.14133	6.52e-05	CL4759.Contig3_All				XM_010658525.2 PREDICTED: Vitis vinifera protein NEOXANTHIN-DEFICIENT 1 (LOC100260840), transcript variant X5, mRNA	unnamed protein product, partial [Vitis vinifera]	Acetoacetate decarboxylase (ADC)		Protein NEOXANTHIN-DEFICIENT 1 OS=Oryza sativa subsp. japonica GN=NDX1 PE=3 SV=2
CL4796.Contig2_All	1.18044	2.63e-33	4.66426	6.01e-154	3.48383	1.98e-56	CL4796.Contig2_All			K02150//V-type H+-transporting ATPase subunit E+ko04145//Phagosome+ko01100//Metabolic pathways+ko00190//Oxidative phosphorylation	FQ397560.1 Vitis vinifera clone SS0AEB6YG19	PREDICTED: V-type proton ATPase subunit E-like [Nelumbo nucifera]	ATP synthase (E/31 kDa) subunit	[C] KOG1664 Vacuolar H+-ATPase V1 sector, subunit E	V-type proton ATPase subunit E1 OS=Arabidopsis thaliana GN=VHA-E1 PE=1 SV=2	GO:0015991//ATP hydrolysis coupled proton transport;GO:0033178//proton-transporting two-sector ATPase complex, catalytic domain;GO:0046961//proton-transporting ATPase activity, rotational mechanism
CL48.Contig11_All	5.81261	5.9e-63	1.75372	2.56e-25	-4.05889	1.23e-17	CL48.Contig11_All
CL480.Contig5_All	5.30011	1.98e-06	-2.37869	1.04e-15	-7.6788	9.33e-24	CL480.Contig5_All				CP019093.1 Spirodela polyrhiza strain 9509 chromosome 1 sequence	PREDICTED: uncharacterized protein LOC104108995 [Nicotiana tomentosiformis]
CL480.Contig7_All	1.80097	6.46e-11	5.35667	3.6e-26	3.5557	6.81e-07	CL480.Contig7_All				CP019093.1 Spirodela polyrhiza strain 9509 chromosome 1 sequence	PREDICTED: uncharacterized serine-rich protein C215.13-like [Ipomoea nil]
CL4818.Contig1_All	-4.16541	1.5e-94	-1.71798	8.52e-09	2.44743	4.96e-60	CL4818.Contig1_All			K04733//interleukin-1 receptor-associated kinase 4 [EC:2.7.11.1];K07213//copper chaperone		PREDICTED: heavy metal-associated isoprenylated plant protein 33 [Vitis vinifera]	Heavy-metal-associated domain	[P] KOG1603 Copper chaperone	Heavy metal-associated isoprenylated plant protein 32 OS=Arabidopsis thaliana GN=HIPP32 PE=2 SV=1	GO:0046872//metal ion binding;GO:0046914//transition metal ion binding;GO:0030001//metal ion transport;GO:0005737//cytoplasm;GO:0046916//cellular transition metal ion homeostasis
CL482.Contig4_All	2.12968	1.29e-19	4.34486	2.1e-37	2.21518	1.32e-05	CL482.Contig4_All			K00602//phosphoribosylaminoimidazolecarboxamide formyltransferase / IMP cyclohydrolase [EC:2.1.2.3 3.5.4.10]+ko00230//Purine metabolism+ko00670//One carbon pool by folate+ko01100//Metabolic pathways+ko01110//Biosynthesis of secondary metabolites	XM_002276052.4 PREDICTED: Vitis vinifera bifunctional purine biosynthesis protein PurH (LOC100245755), transcript variant X2, mRNA	PREDICTED: uncharacterized protein LOC104110552 [Nicotiana tomentosiformis]	AICARFT/IMPCHase bienzyme	[F] KOG2555 AICAR transformylase/IMP cyclohydrolase/methylglyoxal synthase		GO:0004643//phosphoribosylaminoimidazolecarboxamide formyltransferase activity;GO:0006164//purine nucleotide biosynthetic process;GO:0003937//IMP cyclohydrolase activity
CL4824.Contig2_All	-2.47638	2.76e-31	-1.15951	4.92e-06	1.31687	7.83e-14	CL4824.Contig2_All			K00815//tyrosine aminotransferase [EC:2.6.1.5]+ko00130//Ubiquinone and other terpenoid-quinone biosynthesis+ko01230//Biosynthesis of amino acids+ko00960//Tropane, piperidine and pyridine alkaloid biosynthesis+ko00350//Tyrosine metabolism+ko01100//Metabolic pathways+ko00950//Isoquinoline alkaloid biosynthesis+ko01110//Biosynthesis of secondary metabolites+ko00270//Cysteine and methionine metabolis…	XM_015527590.1 PREDICTED: Citrus sinensis probable aminotransferase TAT2 (LOC102612119), transcript variant X2, mRNA	probable aminotransferase [Olea europaea]	Aminotransferase class I and II	[E] KOG0259 Tyrosine aminotransferase	Probable aminotransferase TAT2 OS=Arabidopsis thaliana GN=At5g53970 PE=2 SV=1	GO:0009058//biosynthetic process;GO:0006520//cellular amino acid metabolic process;GO:0008483//transaminase activity;GO:0030170//pyridoxal phosphate binding
CL483.Contig18_All	-2.26627	6.55e-25	6.37313	2.78e-11	8.6394	1.51e-38	CL483.Contig18_All		TSA: Lactuca sativa Letassy_X1_20535 mRNA sequence	K10144//RING finger and CHY zinc finger domain-containing protein 1 [EC:2.3.2.27]+ko04120//Ubiquitin mediated proteolysis	XM_006356566.2 PREDICTED: Solanum tuberosum E3 ubiquitin-protein ligase MIEL1 (LOC102585180), transcript variant X2, mRNA	PREDICTED: E3 ubiquitin-protein ligase MIEL1 [Eucalyptus grandis] >KCW80215.1 hypothetical protein EUGRSUZ_C01569 [Eucalyptus grandis] >KCW80216.1 hypothetical protein EUGRSUZ_C01569 [Eucalyptus grandis] >KCW80217.1 hypothetical protein EUGRSUZ_C01569 [Eucalyptus grandis]	Zinc-ribbon	[R] KOG1940 Zn-finger protein	Probable E3 ubiquitin-protein ligase RZFP34 OS=Oryza sativa subsp. japonica GN=RZFP34 PE=2 SV=1	GO:0008270//zinc ion binding
CL483.Contig19_All	-3.03542	6.29e-195	-2.01699	1.08e-63	1.01842	1.94e-45	CL483.Contig19_All		TSA: Lactuca sativa Letassy_X1_20535 mRNA sequence	K10144//RING finger and CHY zinc finger domain-containing protein 1 [EC:2.3.2.27]+ko04120//Ubiquitin mediated proteolysis	XM_016018700.1 PREDICTED: Ziziphus jujuba E3 ubiquitin-protein ligase MIEL1 (LOC107411161), transcript variant X5, mRNA	PREDICTED: E3 ubiquitin-protein ligase MIEL1 [Vitis vinifera] >XP_010648582.1 PREDICTED: E3 ubiquitin-protein ligase MIEL1 [Vitis vinifera] >XP_010648583.1 PREDICTED: E3 ubiquitin-protein ligase MIEL1 [Vitis vinifera] >CAN68688.1 hypothetical protein VITISV_029477 [Vitis vinifera]	Zinc-ribbon	[R] KOG1940 Zn-finger protein	Probable E3 ubiquitin-protein ligase RZFP34 OS=Oryza sativa subsp. japonica GN=RZFP34 PE=2 SV=1	GO:0008270//zinc ion binding;GO:0016874//ligase activity
CL483.Contig1_All	1.22071	0.000166628	-1.38395	7.88e-11	-2.60466	1.15e-21	CL483.Contig1_All		TSA: Lactuca sativa Letassy_X1_20535 mRNA sequence	K10144//RING finger and CHY zinc finger domain-containing protein 1 [EC:2.3.2.27]+ko04120//Ubiquitin mediated proteolysis	XM_006356566.2 PREDICTED: Solanum tuberosum E3 ubiquitin-protein ligase MIEL1 (LOC102585180), transcript variant X2, mRNA	PREDICTED: E3 ubiquitin-protein ligase MIEL1-like [Nicotiana attenuata] >XP_019230016.1 PREDICTED: E3 ubiquitin-protein ligase MIEL1-like [Nicotiana attenuata] >XP_019230017.1 PREDICTED: E3 ubiquitin-protein ligase MIEL1-like [Nicotiana attenuata] >XP_019230018.1 PREDICTED: E3 ubiquitin-protein ligase MIEL1-like [Nicotiana attenuata]	Zinc-ribbon	[R] KOG1940 Zn-finger protein	Probable E3 ubiquitin-protein ligase RZFP34 OS=Oryza sativa subsp. japonica GN=RZFP34 PE=2 SV=1	GO:0008270//zinc ion binding
CL483.Contig3_All	-1.47397	4.22e-41	1.2665	1.99e-13	2.74047	4.35e-90	CL483.Contig3_All		TSA: Lactuca sativa Letassy_X1_20535 mRNA sequence	K10144//RING finger and CHY zinc finger domain-containing protein 1 [EC:2.3.2.27]+ko04120//Ubiquitin mediated proteolysis	XM_002284616.3 PREDICTED: Vitis vinifera RING finger and CHY zinc finger domain-containing protein 1-like (LOC100252623), transcript variant X3, mRNA	PREDICTED: E3 ubiquitin-protein ligase MIEL1 [Eucalyptus grandis] >KCW80215.1 hypothetical protein EUGRSUZ_C01569 [Eucalyptus grandis] >KCW80216.1 hypothetical protein EUGRSUZ_C01569 [Eucalyptus grandis] >KCW80217.1 hypothetical protein EUGRSUZ_C01569 [Eucalyptus grandis]	Zinc-ribbon	[R] KOG1940 Zn-finger protein	Probable E3 ubiquitin-protein ligase RZFP34 OS=Oryza sativa subsp. japonica GN=RZFP34 PE=2 SV=1	GO:0008270//zinc ion binding
CL4833.Contig3_All	1.69329	2e-29	2.78945	7.76e-55	1.09616	9.81e-06	CL4833.Contig3_All			K02184//formin 2		PREDICTED: cysteine-rich and transmembrane domain-containing protein A [Malus domestica] >XP_008347989.1 PREDICTED: cysteine-rich and transmembrane domain-containing protein A-like [Malus domestica]		[ZR] LSE0118 A Protein possibly involved in cytoskeleton rearrangements, contains FH domain	Formin-like protein 20 OS=Arabidopsis thaliana GN=FH20 PE=2 SV=3
CL4849.Contig1_All	4.1613	0	2.06357	4.1e-282	-2.09773	2.69e-68	CL4849.Contig1_All			K00430//peroxidase [EC:1.11.1.7]+ko01100//Metabolic pathways+ko01110//Biosynthesis of secondary metabolites+ko00940//Phenylpropanoid biosynthesis	XM_016723947.1 PREDICTED: Capsicum annuum peroxidase 3-like (LOC107877264), mRNA	unnamed protein product [Coffea canephora]	Peroxidase	[R] TWOG0189 Peroxidase	Peroxidase 3 OS=Arabidopsis thaliana GN=PER3 PE=2 SV=1	GO:0006979//response to oxidative stress;GO:0046872//metal ion binding;GO:0020037//heme binding;GO:0004601//peroxidase activity;GO:0005576//extracellular region;GO:0042744//hydrogen peroxide catabolic process
CL4856.Contig1_All	-1.67222	5.43e-45	1.18773	3.53e-10	2.85996	3.88e-86	CL4856.Contig1_All	WRKY		K13459//disease resistance protein RPS2+ko04626//Plant-pathogen interaction;K16225//probable WRKY transcription factor 52+ko04626//Plant-pathogen interaction;K19613//leucine-rich repeat protein SHOC2	CP019102.1 Spirodela polyrhiza strain 9509 chromosome 10 sequence	PREDICTED: probable WRKY transcription factor 70 isoform X2 [Juglans regia]	WRKY DNA -binding domain	[KT] LSE0036 A WRKY superfamily transcription factors	Probable WRKY transcription factor 67 OS=Arabidopsis thaliana GN=WRKY67 PE=2 SV=1	GO:0005634//nucleus;GO:0043565//sequence-specific DNA binding;GO:0006351//transcription, DNA-templated;GO:0003700//DNA binding transcription factor activity
CL4869.Contig13_All	1.04693	3.07e-24	2.30028	2.26e-74	1.25335	7.06e-16	CL4869.Contig13_All				XR_002446574.1 PREDICTED: Herrania umbratica uncharacterized LOC110429501 (LOC110429501), ncRNA
CL4869.Contig2_All	-8.38269	1.18e-34	-10.0384	2.62e-88	-1.65566	2.74e-43	CL4869.Contig2_All				XR_002446574.1 PREDICTED: Herrania umbratica uncharacterized LOC110429501 (LOC110429501), ncRNA
CL4869.Contig6_All	1.95301	6.96e-126	3.03339	1.24e-214	1.08038	1.23e-14	CL4869.Contig6_All				XR_002446574.1 PREDICTED: Herrania umbratica uncharacterized LOC110429501 (LOC110429501), ncRNA
CL4883.Contig3_All	7.05744	5.6e-17	1.84012	2.53e-08	-5.21733	1.02e-05	CL4883.Contig3_All	MYB		K12133//MYB-related transcription factor LHY+ko04712//Circadian rhythm - plant;K12134//circadian clock associated 1+ko04712//Circadian rhythm - plant	FJ014472.1 Camellia sinensis MYB transcription factor mRNA, complete cds	MYB transcription factor [Camellia sinensis]	Myb-like DNA-binding domain	[O] KOG0724 Zuotin and related molecular chaperones (DnaJ superfamily), contains DNA-binding domains	Protein REVEILLE 8 OS=Arabidopsis thaliana GN=RVE8 PE=2 SV=1
CL4908.Contig4_All	4.2259	4.92e-111	2.42	4.92e-71	-1.8059	5.84e-10	CL4908.Contig4_All				XM_012211859.2 PREDICTED: Jatropha curcas uncharacterized LOC105630143 (LOC105630143), transcript variant X2, mRNA	F-box family protein, putative isoform 1 [Theobroma cacao] >EOX97980.1 F-box family protein, putative isoform 1 [Theobroma cacao] >EOX97981.1 F-box family protein, putative isoform 1 [Theobroma cacao]			F-box protein At2g16365 OS=Arabidopsis thaliana GN=At2g16365 PE=2 SV=2
CL493.Contig1_All	1.38933	3.03e-68	2.50045	2.91e-153	1.11112	2.8e-19	CL493.Contig1_All			K11982//E3 ubiquitin-protein ligase RNF115/126 [EC:2.3.2.27]		PREDICTED: probable E3 ubiquitin-protein ligase RHC1A [Ipomoea nil] >XP_019164150.1 PREDICTED: probable E3 ubiquitin-protein ligase RHC1A [Ipomoea nil] >XP_019164151.1 PREDICTED: probable E3 ubiquitin-protein ligase RHC1A [Ipomoea nil]	Ring finger domain	[O] KOG0800 FOG: Predicted E3 ubiquitin ligase	Probable E3 ubiquitin-protein ligase RHC1A OS=Arabidopsis thaliana GN=RHC1A PE=2 SV=1	GO:0016874//ligase activity
CL495.Contig1_All	2.99264	3.13e-45	1.24721	4.15e-16	-1.74544	6.15e-11	CL495.Contig1_All			K17508//protein phosphatase PTC7 [EC:3.1.3.16]	XM_019327110.1 PREDICTED: Ipomoea nil probable protein phosphatase 2C 80 (LOC109177682), mRNA	PREDICTED: probable protein phosphatase 2C 55 isoform X2 [Vitis vinifera]	Protein phosphatase 2C	[T] KOG1379 Serine/threonine protein phosphatase	Probable protein phosphatase 2C 80 OS=Arabidopsis thaliana GN=At5g66720 PE=2 SV=1	GO:0003824//catalytic activity
CL4967.Contig2_All	-2.14093	7.79e-60	1.48819	4.65e-10	3.62912	2.94e-102	CL4967.Contig2_All				XM_011469523.1 PREDICTED: Fragaria vesca subsp. vesca uncharacterized LOC105352420 (LOC105352420), mRNA	PREDICTED: uncharacterized protein LOC102587994 isoform X2 [Solanum tuberosum]	Domain of unknown function (DUF4372)
CL497.Contig11_All	2.91974	3.99e-29	8.47684	1.57e-36	5.5571	1.4e-06	CL497.Contig11_All			K17500//integrin-linked kinase-associated serine/threonine phosphatase 2C [EC:3.1.3.16];K07874//Ras-related protein Rab-1A		PREDICTED: WAT1-related protein At3g28050-like [Nicotiana tomentosiformis] >XP_016441231.1 PREDICTED: WAT1-related protein At3g28050-like [Nicotiana tabacum]	EamA-like transporter family	[R] LSE0148 A Nodulin-like protein	WAT1-related protein At5g40210 OS=Arabidopsis thaliana GN=At5g40210 PE=2 SV=1	GO:0016021//integral component of membrane;GO:0022857//transmembrane transporter activity
CL497.Contig14_All	-6.48837	5.34e-12	-8.13298	3.8e-31	-1.64462	2.38e-12	CL497.Contig14_All			K17500//integrin-linked kinase-associated serine/threonine phosphatase 2C [EC:3.1.3.16];K07874//Ras-related protein Rab-1A		PREDICTED: WAT1-related protein At5g40240-like [Daucus carota subsp. sativus]	EamA-like transporter family	[R] LSE0148 A Nodulin-like protein	WAT1-related protein At3g28050 OS=Arabidopsis thaliana GN=At3g28050 PE=2 SV=1	GO:0016021//integral component of membrane;GO:0022857//transmembrane transporter activity
[truncated: 1,006 more rows]
