# Supplementary material for: Cytological and Transcriptomic Analysis Provide Insights into the Formation of Variegated Leaves in Ilex × altaclerensis ‘Belgica Aurea’
Source: Plants (Basel). 2021 Mar 15;10(3):552. doi: 10.3390/plants10030552 (PMC7999392; doi:10.3390/plants10030552)
Supplement: Supplementary file 1 [file plants-10-00552-s001.zip › Supplementary files/Table S6.csv]

Level 2	Level 1	num
cellular process	biological_process	320
metabolic process	biological_process	354
membrane	cellular_component	323
membrane part	cellular_component	306
catalytic activity	molecular_function	507
transporter activity	molecular_function	68
binding	molecular_function	448
organelle	cellular_component	177
organelle part	cellular_component	60
cell part	cellular_component	272
cell	cellular_component	278
regulation of biological process	biological_process	73
biological regulation	biological_process	83
signaling	biological_process	30
response to stimulus	biological_process	93
signal transducer activity	molecular_function	7
molecular transducer activity	molecular_function	7
antioxidant activity	molecular_function	15
localization	biological_process	69
transcription regulator activity	molecular_function	39
multicellular organismal process	biological_process	27
developmental process	biological_process	29
reproduction	biological_process	15
reproductive process	biological_process	15
macromolecular complex	cellular_component	60
structural molecule activity	molecular_function	16
molecular function regulator	molecular_function	13
supramolecular complex	cellular_component	2
cellular component organization or biogenesis	biological_process	44
extracellular region	cellular_component	21
membrane-enclosed lumen	cellular_component	12
negative regulation of biological process	biological_process	14
positive regulation of biological process	biological_process	4
growth	biological_process	5
cell junction	cellular_component	7
symplast	cellular_component	7
multi-organism process	biological_process	12
immune system process	biological_process	6
cell proliferation	biological_process	1
virion part	cellular_component	3
virion	cellular_component	3
nutrient reservoir activity	molecular_function	2
extracellular region part	cellular_component	2
carbon utilization	biological_process	1
detoxification	biological_process	1
