# Supplementary material for: Cytological and Transcriptomic Analysis Provide Insights into the Formation of Variegated Leaves in Ilex × altaclerensis ‘Belgica Aurea’
Source: Plants (Basel). 2021 Mar 15;10(3):552. doi: 10.3390/plants10030552 (PMC7999392; doi:10.3390/plants10030552)
Supplement: Supplementary file 1 [file plants-10-00552-s001.zip › Supplementary files/Table S7.csv]

GO Term ID	GO Term	Level 1	Level 2	Term Candidate Gene Num	Total Candidate Gene Num	Term Gene Num	Total Gene Num	Rich Ratio	P value	Q value
GO:0020037	heme binding	molecular_function	binding	38	782	416	27659	0.0913461538461538	2.74607e-10	2.0815210000000002e-07
GO:0016021	integral component of membrane	cellular_component	membrane part	295	526	9442	21312	0.031243380639695	2.657722e-08	1.0072769999999999e-05
GO:0009231	riboflavin biosynthetic process	biological_process	cellular process	10	478	74	18776	0.135135135135135	1.73912e-05	0.002636506
GO:0010143	cutin biosynthetic process	biological_process	metabolic process	4	478	7	18776	0.5714285714285711	1.3660770000000003e-05	0.002636506
GO:0042744	hydrogen peroxide catabolic process	biological_process	cellular process	11	478	88	18776	0.125	1.420154e-05	0.002636506
GO:0004506	squalene monooxygenase activity	molecular_function	catalytic activity	5	782	15	27659	0.33333333333333304	4.2307139999999996e-05	0.004581259
GO:0005576	extracellular region	cellular_component	extracellular region	14	526	159	21312	0.0880503144654088	4.1784090000000005e-05	0.004581259
GO:0005975	carbohydrate metabolic process	biological_process	metabolic process	31	478	593	18776	0.0522765598650927	0.0001337962	0.009969430999999999
GO:0015709	thiosulfate transport	biological_process	localization	3	478	5	18776	0.6	0.0001578274	0.009969430999999999
GO:0015729	oxaloacetate transport	biological_process	localization	3	478	5	18776	0.6	0.0001578274	0.009969430999999999
GO:0071422	succinate transmembrane transport	biological_process	localization	3	478	5	18776	0.6	0.0001578274	0.009969430999999999
GO:0071423	malate transmembrane transport	biological_process	localization	3	478	5	18776	0.6	0.0001578274	0.009969430999999999
GO:0005506	iron ion binding	molecular_function	binding	22	782	329	27659	0.0668693009118541	0.0001920162	0.01022131
GO:0015117	thiosulfate transmembrane transporter activity	molecular_function	transporter activity	3	782	5	27659	0.6	0.0002157532	0.01022131
GO:0015131	oxaloacetate transmembrane transporter activity	molecular_function	transporter activity	3	782	5	27659	0.6	0.0002157532	0.01022131
GO:0015141	succinate transmembrane transporter activity	molecular_function	transporter activity	3	782	5	27659	0.6	0.0002157532	0.01022131
GO:0008272	sulfate transport	biological_process	localization	3	478	6	18776	0.5	0.0003096798	0.01235459
GO:0045492	xylan biosynthetic process	biological_process	cellular component organization or biogenesis	3	478	6	18776	0.5	0.0003096798	0.01235459
GO:0051607	defense response to virus	biological_process	multi-organism process	3	478	6	18776	0.5	0.0003096798	0.01235459
GO:0016709	oxidoreductase activity, acting on paired donors, with incorporation or reduction of molecular oxygen, NAD(P)H as one donor, and incorporation of one atom of oxygen	molecular_function	catalytic activity	7	782	48	27659	0.145833333333333	0.00037728230000000005	0.014299
GO:0006091	generation of precursor metabolites and energy	biological_process	cellular process	6	478	39	18776	0.153846153846154	0.0004217797	0.01522424
GO:0016868	intramolecular transferase activity, phosphotransferases	molecular_function	catalytic activity	5	782	24	27659	0.208333333333333	0.0004848079	0.01670384
GO:0003935	GTP cyclohydrolase II activity	molecular_function	catalytic activity	7	782	51	27659	0.137254901960784	0.0005513671	0.01671745
GO:0008686	3,4-dihydroxy-2-butanone-4-phosphate synthase activity	molecular_function	catalytic activity	7	782	51	27659	0.137254901960784	0.0005513671	0.01671745
GO:0015936	coenzyme A metabolic process	biological_process	cellular process	3	478	7	18776	0.42857142857142894	0.000531694	0.01671745
GO:0004497	monooxygenase activity	molecular_function	catalytic activity	14	782	181	27659	0.0773480662983425	0.0006682934	0.01688555
GO:0004601	peroxidase activity	molecular_function	antioxidant activity	11	782	121	27659	0.0909090909090909	0.000655195	0.01688555
GO:0006067	ethanol metabolic process	biological_process	cellular process	2	478	2	18776	1.0	0.0006467899	0.01688555
GO:0006116	NADH oxidation	biological_process	cellular process	2	478	2	18776	1.0	0.0006467899	0.01688555
GO:0016705	oxidoreductase activity, acting on paired donors, with incorporation or reduction of molecular oxygen	molecular_function	catalytic activity	16	782	222	27659	0.0720720720720721	0.0006206689	0.01688555
GO:0004420	hydroxymethylglutaryl-CoA reductase (NADPH) activity	molecular_function	catalytic activity	3	782	7	27659	0.42857142857142894	0.0007236783	0.01693408
GO:0004753	saccharopine dehydrogenase activity	molecular_function	catalytic activity	6	782	39	27659	0.153846153846154	0.0007372355	0.01693408
GO:0015140	malate transmembrane transporter activity	molecular_function	transporter activity	3	782	7	27659	0.42857142857142894	0.0007236783	0.01693408
GO:0006979	response to oxidative stress	biological_process	response to stimulus	12	478	160	18776	0.075	0.0008289914999999999	0.01745488
GO:0019878	lysine biosynthetic process via aminoadipic acid	biological_process	cellular process	6	478	44	18776	0.136363636363636	0.0008197822	0.01745488
GO:0090447	glycerol-3-phosphate 2-O-acyltransferase activity	molecular_function	catalytic activity	2	782	2	27659	1.0	0.0007983633000000001	0.01745488
GO:0016788	hydrolase activity, acting on ester bonds	molecular_function	catalytic activity	7	782	56	27659	0.125	0.0009778497999999999	0.02003271
GO:0008531	riboflavin kinase activity	molecular_function	catalytic activity	3	782	8	27659	0.375	0.001133563	0.0226116
GO:0004565	beta-galactosidase activity	molecular_function	catalytic activity	6	782	44	27659	0.136363636363636	0.0014154679999999998	0.02751089
GO:0000302	response to reactive oxygen species	biological_process	response to stimulus	5	478	34	18776	0.147058823529412	0.001583587	0.02861351
GO:0005509	calcium ion binding	molecular_function	binding	23	782	411	27659	0.0559610705596107	0.0016188379999999998	0.02861351
GO:0005618	cell wall	cellular_component	cell	10	526	131	21312	0.0763358778625954	0.001546329	0.02861351
GO:0044550	secondary metabolite biosynthetic process	biological_process	metabolic process	6	478	50	18776	0.12	0.001623194	0.02861351
GO:0035435	phosphate ion transmembrane transport	biological_process	localization	3	478	10	18776	0.3	0.001721756	0.02966116
GO:0010192	mucilage biosynthetic process	biological_process	cellular process	2	478	3	18776	0.666666666666667	0.0019075720000000002	0.03143347
GO:0048359	mucilage metabolic process involved in seed coat development	biological_process	cellular process	2	478	3	18776	0.666666666666667	0.0019075720000000002	0.03143347
GO:0071944	cell periphery	cellular_component	cell	3	526	11	21312	0.272727272727273	0.002127536	0.03431218
GO:0004022	alcohol dehydrogenase (NAD) activity	molecular_function	catalytic activity	2	782	3	27659	0.666666666666667	0.002350058	0.03562688
GO:0015116	sulfate transmembrane transporter activity	molecular_function	transporter activity	3	782	10	27659	0.3	0.002328305	0.03562688
GO:0047259	glucomannan 4-beta-mannosyltransferase activity	molecular_function	catalytic activity	2	782	3	27659	0.666666666666667	0.002350058	0.03562688
GO:0004130	cytochrome-c peroxidase activity	molecular_function	antioxidant activity	5	782	34	27659	0.147058823529412	0.002514117	0.03736668
GO:0004402	histone acetyltransferase activity	molecular_function	catalytic activity	5	782	35	27659	0.14285714285714302	0.002865859	0.04177541
GO:0019005	SCF ubiquitin ligase complex	cellular_component	cell	7	526	78	21312	0.0897435897435897	0.003126335	0.0439986
GO:0046910	pectinesterase inhibitor activity	molecular_function	molecular function regulator	3	782	11	27659	0.272727272727273	0.003134465	0.0439986
GO:0009845	seed germination	biological_process	multicellular organismal process	5	478	40	18776	0.125	0.0033052470000000003	0.04473888
GO:0045490	pectin catabolic process	biological_process	cellular process	5	478	40	18776	0.125	0.0033052470000000003	0.04473888
GO:0010431	seed maturation	biological_process	multicellular organismal process	4	478	25	18776	0.16	0.0034318390000000003	0.04563744
GO:0003712	transcription cofactor activity	molecular_function	transcription regulator activity	5	782	37	27659	0.135135135135135	0.0036738070000000003	0.04669578
GO:0005385	zinc ion transmembrane transporter activity	molecular_function	transporter activity	5	782	37	27659	0.135135135135135	0.0036738070000000003	0.04669578
GO:0030162	regulation of proteolysis	biological_process	biological regulation	7	478	78	18776	0.0897435897435897	0.003696236	0.04669578
GO:0098599	palmitoyl hydrolase activity	molecular_function	catalytic activity	3	782	12	27659	0.25	0.00409201	0.05084826
GO:0006541	glutamine metabolic process	biological_process	cellular process	4	478	28	18776	0.14285714285714302	0.005230928	0.06395231
GO:0003700	DNA binding transcription factor activity	molecular_function	transcription regulator activity	30	782	642	27659	0.0467289719626168	0.005379027	0.06471909
GO:0030001	metal ion transport	biological_process	localization	9	478	130	18776	0.0692307692307692	0.006078564	0.07199299
GO:0008146	sulfotransferase activity	molecular_function	catalytic activity	3	782	14	27659	0.214285714285714	0.006491210999999999	0.07569751
GO:0004722	protein serine/threonine phosphatase activity	molecular_function	catalytic activity	10	782	141	27659	0.0709219858156028	0.006899216	0.07923645
GO:0050072	m7G(5')pppN diphosphatase activity	molecular_function	catalytic activity	2	782	5	27659	0.4	0.007542755999999999	0.08407954
GO:0051753	mannan synthase activity	molecular_function	catalytic activity	2	782	5	27659	0.4	0.007542755999999999	0.08407954
GO:0004553	hydrolase activity, hydrolyzing O-glycosyl compounds	molecular_function	catalytic activity	15	782	262	27659	0.0572519083969466	0.008003214	0.08791937
GO:0022857	transmembrane transporter activity	molecular_function	transporter activity	9	782	123	27659	0.0731707317073171	0.008318823000000001	0.09008097
GO:0008152	metabolic process	biological_process	metabolic process	23	478	529	18776	0.0434782608695652	0.009248326	0.09790199
GO:0016298	lipase activity	molecular_function	catalytic activity	3	782	16	27659	0.1875	0.009575869	0.09790199
GO:0030145	manganese ion binding	molecular_function	binding	4	782	30	27659	0.133333333333333	0.009686872	0.09790199
GO:0042545	cell wall modification	biological_process	cellular component organization or biogenesis	4	478	33	18776	0.12121212121212101	0.009462029	0.09790199
GO:0043666	regulation of phosphoprotein phosphatase activity	biological_process	biological regulation	4	478	33	18776	0.12121212121212101	0.009462029	0.09790199
GO:0005992	trehalose biosynthetic process	biological_process	cellular process	4	478	34	18776	0.11764705882352902	0.01051249	0.10484829999999999
GO:0008236	serine-type peptidase activity	molecular_function	catalytic activity	8	782	107	27659	0.0747663551401869	0.01105718	0.10745139999999999
GO:0010333	terpene synthase activity	molecular_function	catalytic activity	5	782	48	27659	0.10416666666666699	0.01119876	0.10745139999999999
GO:0015416	ATPase-coupled organic phosphonate transmembrane transporter activity	molecular_function	transporter activity	2	782	6	27659	0.33333333333333304	0.01110293	0.10745139999999999
GO:0031225	anchored component of membrane	cellular_component	membrane part	2	526	7	21312	0.28571428571428603	0.01175962	0.11142239999999999
GO:0016311	dephosphorylation	biological_process	cellular process	2	478	7	18776	0.28571428571428603	0.01247737	0.11676349999999999
GO:0004129	cytochrome-c oxidase activity	molecular_function	transporter activity	3	782	18	27659	0.166666666666667	0.01338142	0.11929089999999999
GO:0004864	protein phosphatase inhibitor activity	molecular_function	molecular function regulator	4	782	33	27659	0.12121212121212101	0.01353432	0.11929089999999999
GO:0005743	mitochondrial inner membrane	cellular_component	organelle part	10	526	178	21312	0.0561797752808989	0.013200899999999998	0.11929089999999999
GO:0008239	dipeptidyl-peptidase activity	molecular_function	catalytic activity	3	782	18	27659	0.166666666666667	0.01338142	0.11929089999999999
GO:0045330	aspartyl esterase activity	molecular_function	catalytic activity	4	782	33	27659	0.12121212121212101	0.01353432	0.11929089999999999
GO:0009664	plant-type cell wall organization	biological_process	cellular component organization or biogenesis	4	478	37	18776	0.108108108108108	0.01410565	0.12289749999999999
GO:0030599	pectinesterase activity	molecular_function	catalytic activity	4	782	34	27659	0.11764705882352902	0.01500368	0.1292362
GO:0016126	sterol biosynthetic process	biological_process	metabolic process	4	478	38	18776	0.10526315789473699	0.01545593	0.1316359
GO:0043565	sequence-specific DNA binding	molecular_function	binding	19	782	390	27659	0.0487179487179487	0.01594748	0.1343132
GO:0000103	sulfate assimilation	biological_process	cellular process	2	478	8	18776	0.25	0.01635827	0.1347779
GO:0010215	cellulose microfibril organization	biological_process	cellular component organization or biogenesis	2	478	8	18776	0.25	0.01635827	0.1347779
GO:0046524	sucrose-phosphate synthase activity	molecular_function	catalytic activity	3	782	20	27659	0.15	0.01793061	0.1461441
GO:0009966	regulation of signal transduction	biological_process	biological regulation	4	478	40	18776	0.1	0.018393700000000002	0.1483237
GO:0004020	adenylylsulfate kinase activity	molecular_function	catalytic activity	2	782	8	27659	0.25	0.01996164	0.1561607
GO:0008299	isoprenoid biosynthetic process	biological_process	cellular process	4	478	41	18776	0.0975609756097561	0.01998362	0.1561607
GO:0120013	intermembrane lipid transfer activity	molecular_function	transporter activity	2	782	8	27659	0.25	0.01996164	0.1561607
GO:0007275	multicellular organism development	biological_process	multicellular organismal process	6	478	85	18776	0.0705882352941176	0.02131187	0.16484079999999998
GO:0016157	sucrose synthase activity	molecular_function	catalytic activity	3	782	22	27659	0.136363636363636	0.0232352	0.1771142
GO:0034599	cellular response to oxidative stress	biological_process	cellular process	5	478	64	18776	0.078125	0.02336599	0.1771142
GO:0004867	serine-type endopeptidase inhibitor activity	molecular_function	molecular function regulator	2	782	9	27659	0.222222222222222	0.02518935	0.18412409999999999
GO:0009838	abscission	biological_process	multicellular organismal process	1	478	1	18776	1.0	0.02545803	0.18412409999999999
GO:0010256	endomembrane system organization	biological_process	cellular component organization or biogenesis	1	478	1	18776	1.0	0.02545803	0.18412409999999999
GO:0031966	mitochondrial membrane	cellular_component	organelle part	3	526	26	21312	0.115384615384615	0.02550532	0.18412409999999999
GO:0042773	ATP synthesis coupled electron transport	biological_process	cellular process	3	478	25	18776	0.12	0.02488746	0.18412409999999999
GO:0008137	NADH dehydrogenase (ubiquinone) activity	molecular_function	catalytic activity	4	782	40	27659	0.1	0.02590914	0.1852748
GO:0004142	diacylglycerol cholinephosphotransferase activity	molecular_function	catalytic activity	1	782	1	27659	1.0	0.02827289	0.1896535
GO:0004866	endopeptidase inhibitor activity	molecular_function	molecular function regulator	1	782	1	27659	1.0	0.02827289	0.1896535
GO:0009739	response to gibberellin	biological_process	response to stimulus	3	478	26	18776	0.115384615384615	0.02761513	0.1896535
GO:0015292	uniporter activity	molecular_function	transporter activity	1	782	1	27659	1.0	0.02827289	0.1896535
GO:0033772	flavonoid 3',5'-hydroxylase activity	molecular_function	catalytic activity	1	782	1	27659	1.0	0.02827289	0.1896535
GO:0034485	phosphatidylinositol-3,4,5-trisphosphate 5-phosphatase activity	molecular_function	catalytic activity	1	782	1	27659	1.0	0.02827289	0.1896535
GO:0052722	fatty acid in-chain hydroxylase activity	molecular_function	catalytic activity	1	782	1	27659	1.0	0.02827289	0.1896535
GO:0005199	structural constituent of cell wall	molecular_function	structural molecule activity	3	782	24	27659	0.125	0.02929741	0.1931081
GO:0070402	NADPH binding	molecular_function	binding	3	782	24	27659	0.125	0.02929741	0.1931081
GO:0010181	FMN binding	molecular_function	binding	5	782	62	27659	0.0806451612903226	0.03075075	0.2009402
GO:0004180	carboxypeptidase activity	molecular_function	catalytic activity	3	782	25	27659	0.12	0.03261105	0.2094845
GO:0008171	O-methyltransferase activity	molecular_function	catalytic activity	3	782	25	27659	0.12	0.03261105	0.2094845
GO:0016747	transferase activity, transferring acyl groups other than amino-acyl groups	molecular_function	catalytic activity	7	782	108	27659	0.0648148148148148	0.03375343	0.2150008
GO:0000290	deadenylation-dependent decapping of nuclear-transcribed mRNA	biological_process	biological regulation	2	478	12	18776	0.166666666666667	0.03605681	0.22096770000000002
GO:0006351	transcription, DNA-templated	biological_process	cellular process	40	478	1172	18776	0.0341296928327645	0.03627405	0.22096770000000002
GO:0006633	fatty acid biosynthetic process	biological_process	cellular process	5	478	72	18776	0.0694444444444444	0.03643927	0.22096770000000002
GO:0010200	response to chitin	biological_process	response to stimulus	2	478	12	18776	0.166666666666667	0.03605681	0.22096770000000002
GO:0031625	ubiquitin protein ligase binding	molecular_function	binding	10	782	183	27659	0.0546448087431694	0.03582089	0.22096770000000002
GO:0046900	tetrahydrofolylpolyglutamate metabolic process	biological_process	cellular process	2	478	12	18776	0.166666666666667	0.03605681	0.22096770000000002
GO:0008519	ammonium transmembrane transporter activity	molecular_function	transporter activity	2	782	11	27659	0.18181818181818202	0.03707575	0.223043
GO:0005985	sucrose metabolic process	biological_process	cellular process	3	478	30	18776	0.1	0.04004049	0.23898179999999997
GO:0016746	transferase activity, transferring acyl groups	molecular_function	catalytic activity	4	782	46	27659	0.0869565217391304	0.0405772	0.2402931
GO:0006529	asparagine biosynthetic process	biological_process	cellular process	2	478	13	18776	0.153846153846154	0.04190776	0.2453792
GO:0016020	membrane	cellular_component	membrane	16	526	402	21312	0.0398009950248756	0.04240723	0.2453792
GO:0030247	polysaccharide binding	molecular_function	binding	6	782	90	27659	0.0666666666666667	0.04234380000000001	0.2453792
GO:0048046	apoplast	cellular_component	extracellular region	5	526	79	21312	0.0632911392405063	0.04572305	0.2625612
GO:0004066	asparagine synthase (glutamine-hydrolyzing) activity	molecular_function	catalytic activity	2	782	13	27659	0.153846153846154	0.05066592	0.2685648
GO:0004805	trehalose-phosphatase activity	molecular_function	catalytic activity	2	782	13	27659	0.153846153846154	0.05066592	0.2685648
GO:0006809	nitric oxide biosynthetic process	biological_process	biological regulation	1	478	2	18776	0.5	0.05026927	0.2685648
GO:0009809	lignin biosynthetic process	biological_process	cellular process	1	478	2	18776	0.5	0.05026927	0.2685648
GO:0009852	auxin catabolic process	biological_process	biological regulation	1	478	2	18776	0.5	0.05026927	0.2685648
GO:0009914	hormone transport	biological_process	biological regulation	1	478	2	18776	0.5	0.05026927	0.2685648
GO:0010252	auxin homeostasis	biological_process	biological regulation	1	478	2	18776	0.5	0.05026927	0.2685648
GO:0022900	electron transport chain	biological_process	cellular process	3	478	32	18776	0.09375	0.04714385	0.2685648
GO:0046398	UDP-glucuronate metabolic process	biological_process	cellular process	1	478	2	18776	0.5	0.05026927	0.2685648
GO:0052573	UDP-D-galactose metabolic process	biological_process	cellular process	1	478	2	18776	0.5	0.05026927	0.2685648
GO:2000031	regulation of salicylic acid mediated signaling pathway	biological_process	biological regulation	2	478	14	18776	0.14285714285714302	0.04808548	0.2685648
GO:0006882	cellular zinc ion homeostasis	biological_process	biological regulation	2	478	15	18776	0.133333333333333	0.05456963	0.2726229
GO:0010491	UTP:arabinose-1-phosphate uridylyltransferase activity	molecular_function	catalytic activity	1	782	2	27659	0.5	0.05574743	0.2726229
GO:0017103	UTP:galactose-1-phosphate uridylyltransferase activity	molecular_function	catalytic activity	1	782	2	27659	0.5	0.05574743	0.2726229
GO:0031347	regulation of defense response	biological_process	biological regulation	3	478	34	18776	0.0882352941176471	0.05482166	0.2726229
GO:0042787	protein ubiquitination involved in ubiquitin-dependent protein catabolic process	biological_process	cellular process	9	478	189	18776	0.0476190476190476	0.05319195	0.2726229
GO:0043546	molybdopterin cofactor binding	molecular_function	binding	1	782	2	27659	0.5	0.05574743	0.2726229
GO:0046983	protein dimerization activity	molecular_function	binding	14	782	307	27659	0.0456026058631922	0.05516231	0.2726229
GO:0047338	UTP:xylose-1-phosphate uridylyltransferase activity	molecular_function	catalytic activity	1	782	2	27659	0.5	0.05574743	0.2726229
GO:0047350	glucuronate-1-phosphate uridylyltransferase activity	molecular_function	catalytic activity	1	782	2	27659	0.5	0.05574743	0.2726229
GO:0048040	UDP-glucuronate decarboxylase activity	molecular_function	catalytic activity	1	782	2	27659	0.5	0.05574743	0.2726229
GO:0050464	nitrate reductase (NADPH) activity	molecular_function	catalytic activity	1	782	2	27659	0.5	0.05574743	0.2726229
GO:0071446	cellular response to salicylic acid stimulus	biological_process	cellular process	2	478	15	18776	0.133333333333333	0.05456963	0.2726229
GO:0034722	gamma-glutamyl-peptidase activity	molecular_function	catalytic activity	2	782	14	27659	0.14285714285714302	0.05802837	0.28195840000000005
GO:0004252	serine-type endopeptidase activity	molecular_function	catalytic activity	10	782	201	27659	0.0497512437810945	0.06037796	0.2915063
GO:0009611	response to wounding	biological_process	response to stimulus	5	478	84	18776	0.0595238095238095	0.06311491	0.30279179999999994
GO:0055085	transmembrane transport	biological_process	localization	17	478	445	18776	0.0382022471910112	0.06403378	0.30336
GO:0071555	cell wall organization	biological_process	cellular component organization or biogenesis	9	478	196	18776	0.0459183673469388	0.06390161	0.30336
GO:0008324	cation transmembrane transporter activity	molecular_function	transporter activity	3	782	33	27659	0.0909090909090909	0.06564288	0.3071438
GO:0016791	phosphatase activity	molecular_function	catalytic activity	3	782	33	27659	0.0909090909090909	0.06564288	0.3071438
GO:0016614	oxidoreductase activity, acting on CH-OH group of donors	molecular_function	catalytic activity	4	782	54	27659	0.0740740740740741	0.06612042	0.30748020000000004
GO:0006119	oxidative phosphorylation	biological_process	cellular process	1	478	3	18776	0.33333333333333304	0.07445012	0.33195990000000003
GO:0009226	nucleotide-sugar biosynthetic process	biological_process	cellular process	1	478	3	18776	0.33333333333333304	0.07445012	0.33195990000000003
GO:0009736	cytokinin-activated signaling pathway	biological_process	biological regulation	1	478	3	18776	0.33333333333333304	0.07445012	0.33195990000000003
GO:0042732	D-xylose metabolic process	biological_process	metabolic process	1	478	3	18776	0.33333333333333304	0.07445012	0.33195990000000003
GO:0043090	amino acid import	biological_process	localization	1	478	3	18776	0.33333333333333304	0.07445012	0.33195990000000003
GO:0045277	respiratory chain complex IV	cellular_component	cell	1	526	3	21312	0.33333333333333304	0.07223369	0.33195990000000003
GO:0050660	flavin adenine dinucleotide binding	molecular_function	binding	9	782	182	27659	0.0494505494505494	0.07444989999999999	0.33195990000000003
GO:0016787	hydrolase activity	molecular_function	catalytic activity	24	782	619	27659	0.0387722132471729	0.07546726	0.33452740000000003
GO:0004445	inositol-polyphosphate 5-phosphatase activity	molecular_function	catalytic activity	1	782	3	27659	0.33333333333333304	0.08244611	0.3522857
GO:0004467	long-chain fatty acid-CoA ligase activity	molecular_function	catalytic activity	1	782	3	27659	0.33333333333333304	0.08244611	0.3522857
GO:0006680	glucosylceramide catabolic process	biological_process	cellular process	2	478	19	18776	0.10526315789473699	0.08319148	0.3522857
GO:0008839	4-hydroxy-tetrahydrodipicolinate reductase	molecular_function	catalytic activity	2	782	17	27659	0.11764705882352902	0.08207186	0.3522857
GO:0009607	response to biotic stimulus	biological_process	response to stimulus	3	478	40	18776	0.075	0.08110673	0.3522857
GO:0010329	auxin efflux transmembrane transporter activity	molecular_function	transporter activity	1	782	3	27659	0.33333333333333304	0.08244611	0.3522857
GO:0010411	xyloglucan metabolic process	biological_process	cellular process	2	478	19	18776	0.10526315789473699	0.08319148	0.3522857
GO:0031957	very long-chain fatty acid-CoA ligase activity	molecular_function	catalytic activity	1	782	3	27659	0.33333333333333304	0.08244611	0.3522857
GO:0006520	cellular amino acid metabolic process	biological_process	cellular process	4	478	65	18776	0.0615384615384615	0.08368188	0.3523937
GO:0006629	lipid metabolic process	biological_process	metabolic process	7	478	148	18776	0.0472972972972973	0.08444871	0.3536581
GO:0003950	NAD+ ADP-ribosyltransferase activity	molecular_function	catalytic activity	6	782	108	27659	0.0555555555555556	0.08608181	0.3585165
GO:0004348	glucosylceramidase activity	molecular_function	catalytic activity	2	782	19	27659	0.10526315789473699	0.09949299	0.3608406
GO:0005507	copper ion binding	molecular_function	binding	5	782	85	27659	0.0588235294117647	0.09306364	0.3608406
GO:0005794	Golgi apparatus	cellular_component	cell	9	526	219	21312	0.0410958904109589	0.09403955	0.3608406
GO:0005868	cytoplasmic dynein complex	cellular_component	organelle part	1	526	4	21312	0.25	0.09513505	0.3608406
GO:0006011	UDP-glucose metabolic process	biological_process	cellular process	1	478	4	18776	0.25	0.09801657	0.3608406
GO:0006282	regulation of DNA repair	biological_process	biological regulation	1	478	4	18776	0.25	0.09801657	0.3608406
GO:0009156	ribonucleoside monophosphate biosynthetic process	biological_process	cellular process	1	478	4	18776	0.25	0.09801657	0.3608406
GO:0009690	cytokinin metabolic process	biological_process	biological regulation	1	478	4	18776	0.25	0.09801657	0.3608406
GO:0009860	pollen tube growth	biological_process	cellular component organization or biogenesis	2	478	21	18776	0.0952380952380952	0.09886942	0.3608406
GO:0010731	protein glutathionylation	biological_process	cellular process	1	478	4	18776	0.25	0.09801657	0.3608406
GO:0010970	transport along microtubule	biological_process	cellular process	1	478	4	18776	0.25	0.09801657	0.3608406
GO:0016762	xyloglucan:xyloglucosyl transferase activity	molecular_function	catalytic activity	2	782	18	27659	0.111111111111111	0.09065816	0.3608406
GO:0031011	Ino80 complex	cellular_component	organelle part	3	526	45	21312	0.0666666666666667	0.09925689	0.3608406
GO:0031090	organelle membrane	cellular_component	organelle part	1	526	4	21312	0.25	0.09513505	0.3608406
GO:0031507	heterochromatin assembly	biological_process	cellular component organization or biogenesis	1	478	4	18776	0.25	0.09801657	0.3608406
GO:0031570	DNA integrity checkpoint	biological_process	biological regulation	1	478	4	18776	0.25	0.09801657	0.3608406
GO:0042546	cell wall biogenesis	biological_process	cellular component organization or biogenesis	2	478	21	18776	0.0952380952380952	0.09886942	0.3608406
GO:0045263	proton-transporting ATP synthase complex, coupling factor F(o)	cellular_component	cell	1	526	4	21312	0.25	0.09513505	0.3608406
GO:0048700	acquisition of desiccation tolerance in seed	biological_process	multicellular organismal process	1	478	4	18776	0.25	0.09801657	0.3608406
GO:0060271	cilium assembly	biological_process	cellular component organization or biogenesis	1	478	4	18776	0.25	0.09801657	0.3608406
GO:0070208	protein heterotrimerization	biological_process	cellular component organization or biogenesis	2	478	21	18776	0.0952380952380952	0.09886942	0.3608406
GO:0070814	hydrogen sulfide biosynthetic process	biological_process	cellular process	1	478	4	18776	0.25	0.09801657	0.3608406
GO:0071158	positive regulation of cell cycle arrest	biological_process	biological regulation	1	478	4	18776	0.25	0.09801657	0.3608406
GO:0072718	response to cisplatin	biological_process	response to stimulus	1	478	4	18776	0.25	0.09801657	0.3608406
GO:0090575	RNA polymerase II transcription factor complex	cellular_component	organelle part	1	526	4	21312	0.25	0.09513505	0.3608406
GO:2000280	regulation of root development	biological_process	biological regulation	1	478	4	18776	0.25	0.09801657	0.3608406
GO:2000582	positive regulation of ATP-dependent microtubule motor activity, plus-end-directed	biological_process	biological regulation	1	478	4	18776	0.25	0.09801657	0.3608406
GO:0003983	UTP:glucose-1-phosphate uridylyltransferase activity	molecular_function	catalytic activity	1	782	4	27659	0.25	0.10839080000000001	0.3689913
GO:0004134	4-alpha-glucanotransferase activity	molecular_function	catalytic activity	1	782	4	27659	0.25	0.10839080000000001	0.3689913
GO:0004412	homoserine dehydrogenase activity	molecular_function	catalytic activity	1	782	4	27659	0.25	0.10839080000000001	0.3689913
GO:0004781	sulfate adenylyltransferase (ATP) activity	molecular_function	catalytic activity	1	782	4	27659	0.25	0.10839080000000001	0.3689913
GO:0005388	calcium-transporting ATPase activity	molecular_function	transporter activity	4	782	64	27659	0.0625	0.10721989999999998	0.3689913
GO:0006857	oligopeptide transport	biological_process	localization	3	478	45	18776	0.0666666666666667	0.10638980000000002	0.3689913
GO:0008092	cytoskeletal protein binding	molecular_function	binding	1	782	4	27659	0.25	0.10839080000000001	0.3689913
GO:0016818	hydrolase activity, acting on acid anhydrides, in phosphorus-containing anhydrides	molecular_function	catalytic activity	2	782	20	27659	0.1	0.10855550000000001	0.3689913
GO:0019139	cytokinin dehydrogenase activity	molecular_function	catalytic activity	1	782	4	27659	0.25	0.10839080000000001	0.3689913
GO:0019684	photosynthesis, light reaction	biological_process	cellular process	2	478	22	18776	0.0909090909090909	0.10699410000000001	0.3689913
GO:0045505	dynein intermediate chain binding	molecular_function	binding	1	782	4	27659	0.25	0.10839080000000001	0.3689913
GO:0051959	dynein light intermediate chain binding	molecular_function	binding	1	782	4	27659	0.25	0.10839080000000001	0.3689913
GO:0102500	beta-maltose 4-alpha-glucanotransferase activity	molecular_function	catalytic activity	1	782	4	27659	0.25	0.10839080000000001	0.3689913
GO:0103025	alpha-amylase activity (releasing maltohexaose)	molecular_function	catalytic activity	1	782	4	27659	0.25	0.10839080000000001	0.3689913
GO:0080085	signal recognition particle, chloroplast targeting	cellular_component	cell	2	526	23	21312	0.0869565217391304	0.1095145	0.3705892
GO:0016049	cell growth	biological_process	cellular process	2	478	23	18776	0.0869565217391304	0.11528959999999999	0.3883979
GO:0030246	carbohydrate binding	molecular_function	binding	10	782	229	27659	0.0436681222707424	0.11645209999999999	0.3905783
GO:0005677	chromatin silencing complex	cellular_component	organelle part	1	526	5	21312	0.2	0.1174721	0.3922637
GO:0009165	nucleotide biosynthetic process	biological_process	cellular process	1	478	5	18776	0.2	0.12098419999999999	0.3982197
GO:0016829	lyase activity	molecular_function	catalytic activity	4	782	67	27659	0.0597014925373134	0.12135719999999998	0.3982197
GO:0019419	sulfate reduction	biological_process	cellular process	1	478	5	18776	0.2	0.12098419999999999	0.3982197
GO:0048481	plant ovule development	biological_process	multicellular organismal process	1	478	5	18776	0.2	0.12098419999999999	0.3982197
GO:0007186	G-protein coupled receptor signaling pathway	biological_process	biological regulation	2	478	24	18776	0.0833333333333333	0.123742	0.40429499999999996
GO:0043234	protein complex	cellular_component	macromolecular complex	2	526	25	21312	0.08	0.1258272	0.4093434
GO:0035299	inositol pentakisphosphate 2-kinase activity	molecular_function	catalytic activity	2	782	22	27659	0.0909090909090909	0.1272848	0.4123157
GO:0004749	ribose phosphate diphosphokinase activity	molecular_function	catalytic activity	1	782	5	27659	0.2	0.13360279999999997	0.4202113
GO:0008176	tRNA (guanine-N7-)-methyltransferase activity	molecular_function	catalytic activity	4	782	69	27659	0.0579710144927536	0.1312016	0.4202113
GO:0008696	4-amino-4-deoxychorismate lyase activity	molecular_function	catalytic activity	1	782	5	27659	0.2	0.13360279999999997	0.4202113
GO:0009086	methionine biosynthetic process	biological_process	cellular process	2	478	25	18776	0.08	0.132338	0.4202113
GO:0048529	magnesium-protoporphyrin IX monomethyl ester (oxidative) cyclase activity	molecular_function	catalytic activity	1	782	5	27659	0.2	0.13360279999999997	0.4202113
GO:0070883	pre-miRNA binding	molecular_function	binding	1	782	5	27659	0.2	0.13360279999999997	0.4202113
GO:0080167	response to karrikin	biological_process	response to stimulus	2	478	25	18776	0.08	0.132338	0.4202113
GO:0009089	lysine biosynthetic process via diaminopimelate	biological_process	cellular process	3	478	50	18776	0.06	0.1343081	0.420684
GO:0005516	calmodulin binding	molecular_function	binding	5	782	96	27659	0.0520833333333333	0.1360816	0.42448500000000006
GO:0005216	ion channel activity	molecular_function	transporter activity	2	782	23	27659	0.0869565217391304	0.1369146	0.4253331
GO:0006308	DNA catabolic process	biological_process	cellular process	1	478	6	18776	0.166666666666667	0.1433682	0.43643809999999994
GO:0009269	response to desiccation	biological_process	response to stimulus	1	478	6	18776	0.166666666666667	0.1433682	0.43643809999999994
GO:0030015	CCR4-NOT core complex	cellular_component	cell	2	526	27	21312	0.0740740740740741	0.1426679	0.43643809999999994
GO:0031648	protein destabilization	biological_process	biological regulation	1	478	6	18776	0.166666666666667	0.1433682	0.43643809999999994
GO:0070469	respiratory chain	cellular_component	membrane part	2	526	27	21312	0.0740740740740741	0.1426679	0.43643809999999994
GO:0050661	NADP binding	molecular_function	binding	5	782	98	27659	0.0510204081632653	0.1447155	0.43877740000000004
GO:0009506	plasmodesma	cellular_component	symplast	7	526	176	21312	0.0397727272727273	0.14610820000000002	0.4408666
GO:0080043	quercetin 3-O-glucosyltransferase activity	molecular_function	catalytic activity	3	782	47	27659	0.0638297872340425	0.14714939999999999	0.4408666
GO:0080044	quercetin 7-O-glucosyltransferase activity	molecular_function	catalytic activity	3	782	47	27659	0.0638297872340425	0.14714939999999999	0.4408666
GO:0071577	zinc II ion transmembrane transport	biological_process	localization	2	478	27	18776	0.0740740740740741	0.1499105	0.4473707
GO:0004618	phosphoglycerate kinase activity	molecular_function	catalytic activity	4	782	73	27659	0.0547945205479452	0.151825	0.4495443
GO:0032300	mismatch repair complex	cellular_component	cell	2	526	28	21312	0.0714285714285714	0.1512578	0.4495443
GO:0000479	endonucleolytic cleavage of tricistronic rRNA transcript (SSU-rRNA, 5.8S rRNA, LSU-rRNA)	biological_process	cellular component organization or biogenesis	1	478	7	18776	0.14285714285714302	0.16518329999999998	0.45676000000000005
GO:0003899	DNA-directed 5'-3' RNA polymerase activity	molecular_function	catalytic activity	7	782	160	27659	0.04375	0.1686695	0.45676000000000005
GO:0004535	poly(A)-specific ribonuclease activity	molecular_function	catalytic activity	1	782	6	27659	0.166666666666667	0.1581028	0.45676000000000005
GO:0004650	polygalacturonase activity	molecular_function	catalytic activity	2	782	26	27659	0.0769230769230769	0.1666608	0.45676000000000005
GO:0004857	enzyme inhibitor activity	molecular_function	molecular function regulator	2	782	26	27659	0.0769230769230769	0.1666608	0.45676000000000005
GO:0005215	transporter activity	molecular_function	transporter activity	11	782	275	27659	0.04	0.158375	0.45676000000000005
GO:0005639	integral component of nuclear inner membrane	cellular_component	organelle part	1	526	7	21312	0.14285714285714302	0.16050870000000003	0.45676000000000005
GO:0006813	potassium ion transport	biological_process	localization	2	478	28	18776	0.0714285714285714	0.1588631	0.45676000000000005
GO:0006998	nuclear envelope organization	biological_process	cellular component organization or biogenesis	1	478	7	18776	0.14285714285714302	0.16518329999999998	0.45676000000000005
GO:0009663	plasmodesma organization	biological_process	cellular component organization or biogenesis	1	478	7	18776	0.14285714285714302	0.16518329999999998	0.45676000000000005
GO:0010044	response to aluminum ion	biological_process	response to stimulus	1	478	7	18776	0.14285714285714302	0.16518329999999998	0.45676000000000005
GO:0015297	antiporter activity	molecular_function	transporter activity	5	782	102	27659	0.0490196078431373	0.16266029999999998	0.45676000000000005
GO:0017148	negative regulation of translation	biological_process	biological regulation	2	478	29	18776	0.0689655172413793	0.1679116	0.45676000000000005
GO:0018812	3-hydroxyacyl-CoA dehydratase activity	molecular_function	catalytic activity	1	782	6	27659	0.166666666666667	0.1581028	0.45676000000000005
GO:0019441	tryptophan catabolic process to kynurenine	biological_process	cellular process	1	478	7	18776	0.14285714285714302	0.16518329999999998	0.45676000000000005
GO:0019829	cation-transporting ATPase activity	molecular_function	transporter activity	2	782	26	27659	0.0769230769230769	0.1666608	0.45676000000000005
GO:0031348	negative regulation of defense response	biological_process	biological regulation	1	478	7	18776	0.14285714285714302	0.16518329999999998	0.45676000000000005
GO:0031461	cullin-RING ubiquitin ligase complex	cellular_component	cell	2	526	30	21312	0.0666666666666667	0.168724	0.45676000000000005
GO:0042821	pyridoxal biosynthetic process	biological_process	cellular process	1	478	7	18776	0.14285714285714302	0.16518329999999998	0.45676000000000005
GO:0070197	meiotic attachment of telomere to nuclear envelope	biological_process	cellular component organization or biogenesis	1	478	7	18776	0.14285714285714302	0.16518329999999998	0.45676000000000005
GO:0070878	primary miRNA binding	molecular_function	binding	1	782	6	27659	0.166666666666667	0.1581028	0.45676000000000005
GO:0071439	clathrin complex	cellular_component	cell	2	526	30	21312	0.0666666666666667	0.168724	0.45676000000000005
GO:0071705	nitrogen compound transport	biological_process	localization	1	478	7	18776	0.14285714285714302	0.16518329999999998	0.45676000000000005
GO:1902476	chloride transmembrane transport	biological_process	localization	1	478	7	18776	0.14285714285714302	0.16518329999999998	0.45676000000000005
GO:0000783	nuclear telomere cap complex	cellular_component	organelle part	1	526	8	21312	0.125	0.18123499999999998	0.47384350000000003
GO:0004354	glutamate dehydrogenase (NADP+) activity	molecular_function	catalytic activity	1	782	7	27659	0.14285714285714302	0.1819109	0.47384350000000003
GO:0009524	phragmoplast	cellular_component	cell	1	526	8	21312	0.125	0.18123499999999998	0.47384350000000003
GO:0009705	plant-type vacuole membrane	cellular_component	organelle part	2	526	31	21312	0.0645161290322581	0.1775806	0.47384350000000003
GO:0016301	kinase activity	molecular_function	catalytic activity	13	782	345	27659	0.0376811594202899	0.1815273	0.47384350000000003
GO:0030570	pectate lyase activity	molecular_function	catalytic activity	1	782	7	27659	0.14285714285714302	0.1819109	0.47384350000000003
GO:0043295	glutathione binding	molecular_function	binding	1	782	7	27659	0.14285714285714302	0.1819109	0.47384350000000003
GO:0045735	nutrient reservoir activity	molecular_function	nutrient reservoir activity	2	782	27	27659	0.0740740740740741	0.17681	0.47384350000000003
GO:0048500	signal recognition particle	cellular_component	cell	2	526	31	21312	0.0645161290322581	0.1775806	0.47384350000000003
GO:0048586	regulation of long-day photoperiodism, flowering	biological_process	biological regulation	2	478	30	18776	0.0666666666666667	0.1770452	0.47384350000000003
GO:0070403	NAD+ binding	molecular_function	binding	1	782	7	27659	0.14285714285714302	0.1819109	0.47384350000000003
GO:0004332	fructose-bisphosphate aldolase activity	molecular_function	catalytic activity	2	782	28	27659	0.0714285714285714	0.187052	0.47419870000000003
GO:0009693	ethylene biosynthetic process	biological_process	biological regulation	1	478	8	18776	0.125	0.186444	0.47419870000000003
GO:0009834	plant-type secondary cell wall biogenesis	biological_process	cellular component organization or biogenesis	1	478	8	18776	0.125	0.186444	0.47419870000000003
GO:0009926	auxin polar transport	biological_process	biological regulation	1	478	8	18776	0.125	0.186444	0.47419870000000003
GO:0010112	regulation of systemic acquired resistance	biological_process	biological regulation	1	478	8	18776	0.125	0.186444	0.47419870000000003
GO:0010497	plasmodesmata-mediated intercellular transport	biological_process	cellular process	1	478	8	18776	0.125	0.186444	0.47419870000000003
GO:0015369	calcium:proton antiporter activity	molecular_function	transporter activity	2	782	28	27659	0.0714285714285714	0.187052	0.47419870000000003
GO:0031627	telomeric loop formation	biological_process	cellular component organization or biogenesis	1	478	8	18776	0.125	0.186444	0.47419870000000003
GO:0016760	cellulose synthase (UDP-forming) activity	molecular_function	catalytic activity	4	782	80	27659	0.05	0.1905564	0.4814725
GO:0000823	inositol-1,4,5-trisphosphate 6-kinase activity	molecular_function	catalytic activity	1	782	8	27659	0.125	0.20504650000000002	0.49030050000000003
GO:0000976	transcription regulatory region sequence-specific DNA binding	molecular_function	binding	1	782	8	27659	0.125	0.20504650000000002	0.49030050000000003
GO:0003691	double-stranded telomeric DNA binding	molecular_function	binding	1	782	8	27659	0.125	0.20504650000000002	0.49030050000000003
GO:0003918	DNA topoisomerase type II (ATP-hydrolyzing) activity	molecular_function	catalytic activity	1	782	8	27659	0.125	0.20504650000000002	0.49030050000000003
GO:0004012	phospholipid-translocating ATPase activity	molecular_function	transporter activity	2	782	29	27659	0.0689655172413793	0.19737349999999998	0.49030050000000003
GO:0004324	ferredoxin-NADP+ reductase activity	molecular_function	catalytic activity	1	782	8	27659	0.125	0.20504650000000002	0.49030050000000003
GO:0004488	methylenetetrahydrofolate dehydrogenase (NADP+) activity	molecular_function	catalytic activity	1	782	8	27659	0.125	0.20504650000000002	0.49030050000000003
GO:0004612	phosphoenolpyruvate carboxykinase (ATP) activity	molecular_function	catalytic activity	1	782	8	27659	0.125	0.20504650000000002	0.49030050000000003
GO:0006749	glutathione metabolic process	biological_process	cellular process	3	478	61	18776	0.0491803278688525	0.20285820000000002	0.49030050000000003
GO:0007017	microtubule-based process	biological_process	cellular process	3	478	60	18776	0.05	0.1963081	0.49030050000000003
GO:0008440	inositol-1,4,5-trisphosphate 3-kinase activity	molecular_function	catalytic activity	1	782	8	27659	0.125	0.20504650000000002	0.49030050000000003
GO:0046916	cellular transition metal ion homeostasis	biological_process	biological regulation	2	478	32	18776	0.0625	0.1955279	0.49030050000000003
GO:0047326	inositol tetrakisphosphate 5-kinase activity	molecular_function	catalytic activity	1	782	8	27659	0.125	0.20504650000000002	0.49030050000000003
GO:0047918	GDP-mannose 3,5-epimerase activity	molecular_function	catalytic activity	1	782	8	27659	0.125	0.20504650000000002	0.49030050000000003
GO:0050236	pyridoxine:NADP 4-dehydrogenase activity	molecular_function	catalytic activity	1	782	8	27659	0.125	0.20504650000000002	0.49030050000000003
GO:0071472	cellular response to salt stress	biological_process	cellular process	2	478	32	18776	0.0625	0.1955279	0.49030050000000003
GO:0102732	myo-inositol-1,2,3,4,6-heptakisphosphate 5-kinase activity	molecular_function	catalytic activity	1	782	8	27659	0.125	0.20504650000000002	0.49030050000000003
GO:0004659	prenyltransferase activity	molecular_function	catalytic activity	2	782	30	27659	0.0666666666666667	0.20776190000000003	0.49060290000000006
GO:0006741	NADP biosynthetic process	biological_process	cellular process	1	478	9	18776	0.111111111111111	0.20716439999999997	0.49060290000000006
GO:0019674	NAD metabolic process	biological_process	cellular process	1	478	9	18776	0.111111111111111	0.20716439999999997	0.49060290000000006
GO:0032051	clathrin light chain binding	molecular_function	binding	2	782	30	27659	0.0666666666666667	0.20776190000000003	0.49060290000000006
GO:0006839	mitochondrial transport	biological_process	localization	3	478	62	18776	0.0483870967741935	0.2094585	0.4930731
GO:0030244	cellulose biosynthetic process	biological_process	cellular process	4	478	93	18776	0.043010752688172005	0.2124758	0.49862740000000005
GO:0005886	plasma membrane	cellular_component	cell	26	526	892	21312	0.0291479820627803	0.2171737	0.5080792000000001
GO:0046873	metal ion transmembrane transporter activity	molecular_function	transporter activity	3	782	57	27659	0.0526315789473684	0.2180433	0.5085440999999999
GO:0003871	5-methyltetrahydropteroyltriglutamate-homocysteine S-methyltransferase activity	molecular_function	catalytic activity	1	782	9	27659	0.111111111111111	0.2275286	0.5132937
GO:0004556	alpha-amylase activity	molecular_function	catalytic activity	1	782	9	27659	0.111111111111111	0.2275286	0.5132937
GO:0006384	transcription initiation from RNA polymerase III promoter	biological_process	cellular process	1	478	10	18776	0.1	0.2273581	0.5132937
GO:0008661	1-deoxy-D-xylulose-5-phosphate synthase activity	molecular_function	catalytic activity	1	782	9	27659	0.111111111111111	0.2275286	0.5132937
GO:0008725	DNA-3-methyladenine glycosylase activity	molecular_function	catalytic activity	1	782	9	27659	0.111111111111111	0.2275286	0.5132937
GO:0009143	nucleoside triphosphate catabolic process	biological_process	cellular process	1	478	10	18776	0.1	0.2273581	0.5132937
GO:0009526	plastid envelope	cellular_component	organelle part	1	526	10	21312	0.1	0.22116770000000002	0.5132937
GO:0009833	plant-type primary cell wall biogenesis	biological_process	cellular component organization or biogenesis	2	478	35	18776	0.0571428571428571	0.2236513	0.5132937
GO:0022890	inorganic cation transmembrane transporter activity	molecular_function	transporter activity	1	782	9	27659	0.111111111111111	0.2275286	0.5132937
GO:0046855	inositol phosphate dephosphorylation	biological_process	cellular process	1	478	10	18776	0.1	0.2273581	0.5132937
GO:0060548	negative regulation of cell death	biological_process	biological regulation	1	478	10	18776	0.1	0.2273581	0.5132937
GO:0042372	phylloquinone biosynthetic process	biological_process	cellular process	2	478	36	18776	0.0555555555555556	0.23309810000000003	0.5227466
GO:0045910	negative regulation of DNA recombination	biological_process	biological regulation	2	478	36	18776	0.0555555555555556	0.23309810000000003	0.5227466
GO:0000166	nucleotide binding	molecular_function	binding	4	782	90	27659	0.0444444444444444	0.25038289999999996	0.5271951
GO:0004069	L-aspartate:2-oxoglutarate aminotransferase activity	molecular_function	catalytic activity	1	782	10	27659	0.1	0.2493757	0.5271951
GO:0006950	response to stress	biological_process	response to stimulus	5	478	130	18776	0.0384615384615385	0.2370435	0.5271951
GO:0008094	DNA-dependent ATPase activity	molecular_function	catalytic activity	2	782	34	27659	0.0588235294117647	0.2497526	0.5271951
GO:0009088	threonine biosynthetic process	biological_process	cellular process	1	478	11	18776	0.0909090909090909	0.24703850000000002	0.5271951
GO:0010087	phloem or xylem histogenesis	biological_process	developmental process	1	478	11	18776	0.0909090909090909	0.24703850000000002	0.5271951
GO:0016050	vesicle organization	biological_process	cellular component organization or biogenesis	1	478	11	18776	0.0909090909090909	0.24703850000000002	0.5271951
GO:0016491	oxidoreductase activity	molecular_function	catalytic activity	24	782	723	27659	0.033195020746887995	0.2378675	0.5271951
GO:0016844	strictosidine synthase activity	molecular_function	catalytic activity	1	782	10	27659	0.1	0.2493757	0.5271951
GO:0030130	clathrin coat of trans-Golgi network vesicle	cellular_component	organelle part	2	526	38	21312	0.0526315789473684	0.2410658	0.5271951
GO:0030132	clathrin coat of coated pit	cellular_component	cell	2	526	38	21312	0.0526315789473684	0.2410658	0.5271951
GO:0030688	preribosome, small subunit precursor	cellular_component	cell	1	526	11	21312	0.0909090909090909	0.2403991	0.5271951
GO:0031969	chloroplast membrane	cellular_component	organelle part	1	526	11	21312	0.0909090909090909	0.2403991	0.5271951
GO:0033178	proton-transporting two-sector ATPase complex, catalytic domain	cellular_component	macromolecular complex	1	526	11	21312	0.0909090909090909	0.2403991	0.5271951
GO:0033356	UDP-L-arabinose metabolic process	biological_process	cellular process	1	478	11	18776	0.0909090909090909	0.24703850000000002	0.5271951
GO:0034256	chlorophyll(ide) b reductase activity	molecular_function	catalytic activity	1	782	10	27659	0.1	0.2493757	0.5271951
GO:0035196	production of miRNAs involved in gene silencing by miRNA	biological_process	biological regulation	1	478	11	18776	0.0909090909090909	0.24703850000000002	0.5271951
GO:0046274	lignin catabolic process	biological_process	cellular process	1	478	11	18776	0.0909090909090909	0.24703850000000002	0.5271951
GO:0051087	chaperone binding	molecular_function	binding	2	782	34	27659	0.0588235294117647	0.2497526	0.5271951
GO:0052689	carboxylic ester hydrolase activity	molecular_function	catalytic activity	1	782	10	27659	0.1	0.2493757	0.5271951
GO:0052793	pectin acetylesterase activity	molecular_function	catalytic activity	1	782	10	27659	0.1	0.2493757	0.5271951
GO:0080130	L-phenylalanine:2-oxoglutarate aminotransferase activity	molecular_function	catalytic activity	1	782	10	27659	0.1	0.2493757	0.5271951
GO:0043161	proteasome-mediated ubiquitin-dependent protein catabolic process	biological_process	cellular process	7	478	201	18776	0.0348258706467662	0.2526653	0.5305270999999999
GO:0004364	glutathione transferase activity	molecular_function	catalytic activity	3	782	62	27659	0.0483870967741935	0.255753	0.5351357
GO:0006508	proteolysis	biological_process	metabolic process	4	478	101	18776	0.0396039603960396	0.2562721	0.5351357
GO:0016759	cellulose synthase activity	molecular_function	catalytic activity	2	782	35	27659	0.0571428571428571	0.2603071	0.5391060000000001
GO:0030286	dynein complex	cellular_component	organelle part	1	526	12	21312	0.0833333333333333	0.2591564	0.5391060000000001
GO:0046914	transition metal ion binding	molecular_function	binding	2	782	35	27659	0.0571428571428571	0.2603071	0.5391060000000001
GO:0006342	chromatin silencing	biological_process	cellular component organization or biogenesis	1	478	12	18776	0.0833333333333333	0.2662187	0.5410020999999999
GO:0006434	seryl-tRNA aminoacylation	biological_process	cellular process	1	478	12	18776	0.0833333333333333	0.2662187	0.5410020999999999
GO:0009056	catabolic process	biological_process	metabolic process	1	478	12	18776	0.0833333333333333	0.2662187	0.5410020999999999
GO:0009624	response to nematode	biological_process	multi-organism process	1	478	12	18776	0.0833333333333333	0.2662187	0.5410020999999999
GO:0030422	production of siRNA involved in RNA interference	biological_process	biological regulation	1	478	12	18776	0.0833333333333333	0.2662187	0.5410020999999999
GO:0042128	nitrate assimilation	biological_process	cellular process	1	478	12	18776	0.0833333333333333	0.2662187	0.5410020999999999
GO:0046656	folic acid biosynthetic process	biological_process	cellular process	1	478	12	18776	0.0833333333333333	0.2662187	0.5410020999999999
GO:0004834	tryptophan synthase activity	molecular_function	catalytic activity	1	782	11	27659	0.0909090909090909	0.2706057	0.5469843000000001
GO:0052716	hydroquinone:oxygen oxidoreductase activity	molecular_function	catalytic activity	1	782	11	27659	0.0909090909090909	0.2706057	0.5469843000000001
GO:0005763	mitochondrial small ribosomal subunit	cellular_component	organelle part	1	526	13	21312	0.0769230769230769	0.2774514	0.5593302
GO:0003855	3-dehydroquinate dehydratase activity	molecular_function	catalytic activity	1	782	12	27659	0.0833333333333333	0.291236	0.5664291
GO:0003937	IMP cyclohydrolase activity	molecular_function	catalytic activity	1	782	12	27659	0.0833333333333333	0.291236	0.5664291
GO:0003955	NAD(P)H dehydrogenase (quinone) activity	molecular_function	catalytic activity	1	782	12	27659	0.0833333333333333	0.291236	0.5664291
GO:0004643	phosphoribosylaminoimidazolecarboxamide formyltransferase activity	molecular_function	catalytic activity	1	782	12	27659	0.0833333333333333	0.291236	0.5664291
GO:0004764	shikimate 3-dehydrogenase (NADP+) activity	molecular_function	catalytic activity	1	782	12	27659	0.0833333333333333	0.291236	0.5664291
GO:0004828	serine-tRNA ligase activity	molecular_function	catalytic activity	1	782	12	27659	0.0833333333333333	0.291236	0.5664291
GO:0006869	lipid transport	biological_process	localization	1	478	13	18776	0.0769230769230769	0.28491120000000003	0.5664291
GO:0006974	cellular response to DNA damage stimulus	biological_process	cellular process	1	478	13	18776	0.0769230769230769	0.28491120000000003	0.5664291
GO:0008810	cellulase activity	molecular_function	catalytic activity	1	782	12	27659	0.0833333333333333	0.291236	0.5664291
GO:0010311	lateral root formation	biological_process	multicellular organismal process	1	478	13	18776	0.0769230769230769	0.28491120000000003	0.5664291
GO:0016480	negative regulation of transcription from RNA polymerase III promoter	biological_process	biological regulation	1	478	13	18776	0.0769230769230769	0.28491120000000003	0.5664291
GO:0043424	protein histidine kinase binding	molecular_function	binding	1	782	12	27659	0.0833333333333333	0.291236	0.5664291
GO:0046856	phosphatidylinositol dephosphorylation	biological_process	cellular process	1	478	13	18776	0.0769230769230769	0.28491120000000003	0.5664291
GO:0055114	oxidation-reduction process	biological_process	metabolic process	3	478	74	18776	0.0405405405405405	0.2914345	0.5664291
GO:0004040	amidase activity	molecular_function	catalytic activity	2	782	39	27659	0.0512820512820513	0.30247759999999996	0.580231
GO:0005783	endoplasmic reticulum	cellular_component	cell	8	526	257	21312	0.0311284046692607	0.302632	0.580231
GO:0009060	aerobic respiration	biological_process	cellular process	1	478	14	18776	0.0714285714285714	0.30312859999999997	0.580231
GO:0010304	PSII associated light-harvesting complex II catabolic process	biological_process	cellular process	1	478	14	18776	0.0714285714285714	0.30312859999999997	0.580231
GO:0018026	peptidyl-lysine monomethylation	biological_process	cellular process	1	478	14	18776	0.0714285714285714	0.30312859999999997	0.580231
GO:0090378	seed trichome elongation	biological_process	cellular component organization or biogenesis	1	478	14	18776	0.0714285714285714	0.30312859999999997	0.580231
GO:0000148	1,3-beta-D-glucan synthase complex	cellular_component	cell	1	526	15	21312	0.0666666666666667	0.3126997	0.5925659000000001
GO:0004421	hydroxymethylglutaryl-CoA synthase activity	molecular_function	catalytic activity	1	782	13	27659	0.0769230769230769	0.3112835	0.5925659000000001
GO:0010319	stromule	cellular_component	organelle part	1	526	15	21312	0.0666666666666667	0.3126997	0.5925659000000001
GO:0090406	pollen tube	cellular_component	cell	1	526	15	21312	0.0666666666666667	0.3126997	0.5925659000000001
GO:0000272	polysaccharide catabolic process	biological_process	metabolic process	1	478	15	18776	0.0666666666666667	0.3208828	0.5946923000000001
GO:0006075	(1->3)-beta-D-glucan biosynthetic process	biological_process	cellular process	1	478	15	18776	0.0666666666666667	0.3208828	0.5946923000000001
GO:0006273	lagging strand elongation	biological_process	cellular process	1	478	15	18776	0.0666666666666667	0.3208828	0.5946923000000001
GO:0009308	amine metabolic process	biological_process	metabolic process	1	478	15	18776	0.0666666666666667	0.3208828	0.5946923000000001
GO:0016114	terpenoid biosynthetic process	biological_process	cellular process	1	478	15	18776	0.0666666666666667	0.3208828	0.5946923000000001
GO:0030245	cellulose catabolic process	biological_process	cellular process	1	478	15	18776	0.0666666666666667	0.3208828	0.5946923000000001
GO:0033306	phytol metabolic process	biological_process	cellular process	1	478	15	18776	0.0666666666666667	0.3208828	0.5946923000000001
GO:0042549	photosystem II stabilization	biological_process	biological regulation	1	478	15	18776	0.0666666666666667	0.3208828	0.5946923000000001
GO:0048268	clathrin coat assembly	biological_process	cellular component organization or biogenesis	2	478	45	18776	0.0444444444444444	0.3183562	0.5946923000000001
GO:0005615	extracellular space	cellular_component	extracellular region	2	526	47	21312	0.0425531914893617	0.3236412	0.5983415
GO:0003825	alpha,alpha-trehalose-phosphate synthase (UDP-forming) activity	molecular_function	catalytic activity	1	782	14	27659	0.0714285714285714	0.33076469999999997	0.603164
GO:0004439	phosphatidylinositol-4,5-bisphosphate 5-phosphatase activity	molecular_function	catalytic activity	1	782	14	27659	0.0714285714285714	0.33076469999999997	0.603164
GO:0005819	spindle	cellular_component	organelle part	2	526	48	21312	0.0416666666666667	0.3327216	0.603164
GO:0006139	nucleobase-containing compound metabolic process	biological_process	cellular process	1	478	16	18776	0.0625	0.3381856	0.603164
GO:0006265	DNA topological change	biological_process	cellular component organization or biogenesis	1	478	16	18776	0.0625	0.3381856	0.603164
GO:0006298	mismatch repair	biological_process	cellular process	2	478	46	18776	0.0434782608695652	0.3277462	0.603164
GO:0008284	positive regulation of cell proliferation	biological_process	biological regulation	1	478	16	18776	0.0625	0.3381856	0.603164
GO:0009555	pollen development	biological_process	multicellular organismal process	2	478	47	18776	0.0425531914893617	0.3371009	0.603164
GO:0009742	brassinosteroid mediated signaling pathway	biological_process	biological regulation	2	478	47	18776	0.0425531914893617	0.3371009	0.603164
GO:0030983	mismatched DNA binding	molecular_function	binding	2	782	42	27659	0.0476190476190476	0.3338399	0.603164
GO:0032549	ribonucleoside binding	molecular_function	binding	1	782	14	27659	0.0714285714285714	0.33076469999999997	0.603164
GO:0035065	regulation of histone acetylation	biological_process	biological regulation	1	478	16	18776	0.0625	0.3381856	0.603164
GO:0043928	exonucleolytic nuclear-transcribed mRNA catabolic process involved in deadenylation-dependent decay	biological_process	biological regulation	1	478	16	18776	0.0625	0.3381856	0.603164
GO:0047429	nucleoside-triphosphate diphosphatase activity	molecular_function	catalytic activity	1	782	14	27659	0.0714285714285714	0.33076469999999997	0.603164
GO:0051601	exocyst localization	biological_process	localization	1	478	16	18776	0.0625	0.3381856	0.603164
GO:0004693	cyclin-dependent protein serine/threonine kinase activity	molecular_function	catalytic activity	2	782	43	27659	0.0465116279069767	0.34420759999999995	0.6124633
GO:0005956	protein kinase CK2 complex	cellular_component	cell	1	526	17	21312	0.0588235294117647	0.3462315	0.6131857
GO:0030663	COPI-coated vesicle membrane	cellular_component	organelle part	1	526	17	21312	0.0588235294117647	0.3462315	0.6131857
GO:0000287	magnesium ion binding	molecular_function	binding	10	782	302	27659	0.033112582781457005	0.3507867	0.6140793000000001
GO:0003843	1,3-beta-D-glucan synthase activity	molecular_function	catalytic activity	1	782	15	27659	0.0666666666666667	0.3496955	0.6140793000000001
GO:0004802	transketolase activity	molecular_function	catalytic activity	1	782	15	27659	0.0666666666666667	0.3496955	0.6140793000000001
GO:0006396	RNA processing	biological_process	cellular process	6	478	189	18776	0.0317460317460317	0.3503844	0.6140793000000001
GO:0008131	primary amine oxidase activity	molecular_function	catalytic activity	1	782	15	27659	0.0666666666666667	0.3496955	0.6140793000000001
GO:0008080	N-acetyltransferase activity	molecular_function	catalytic activity	4	782	106	27659	0.0377358490566038	0.3520403	0.6148538
GO:0004712	protein serine/threonine/tyrosine kinase activity	molecular_function	catalytic activity	2	782	44	27659	0.0454545454545455	0.3545223	0.6158507
GO:0071554	cell wall organization or biogenesis	biological_process	cellular process	1	478	17	18776	0.0588235294117647	0.3550485	0.6158507
GO:1903507	negative regulation of nucleic acid-templated transcription	biological_process	biological regulation	1	478	17	18776	0.0588235294117647	0.3550485	0.6158507
GO:0000176	nuclear exosome (RNase complex)	cellular_component	organelle part	1	526	18	21312	0.0555555555555556	0.36238000000000004	0.6247958
GO:0004185	serine-type carboxypeptidase activity	molecular_function	catalytic activity	3	782	76	27659	0.0394736842105263	0.364118	0.6247958
GO:0005623	cell	cellular_component	cell	6	526	198	21312	0.0303030303030303	0.36381490000000005	0.6247958
GO:0007264	small GTPase mediated signal transduction	biological_process	biological regulation	4	478	120	18776	0.0333333333333333	0.3652486	0.6247958
GO:0007346	regulation of mitotic cell cycle	biological_process	biological regulation	2	478	50	18776	0.04	0.3649118	0.6247958
GO:0008242	omega peptidase activity	molecular_function	catalytic activity	1	782	16	27659	0.0625	0.3680915	0.6247958
GO:0008483	transaminase activity	molecular_function	catalytic activity	5	782	141	27659	0.0354609929078014	0.3684482	0.6247958
GO:0016161	beta-amylase activity	molecular_function	catalytic activity	1	782	16	27659	0.0625	0.3680915	0.6247958
GO:0048038	quinone binding	molecular_function	binding	2	782	45	27659	0.0444444444444444	0.3647787	0.6247958
GO:0102229	amylopectin maltohydrolase activity	molecular_function	catalytic activity	1	782	16	27659	0.0625	0.3680915	0.6247958
GO:0000028	ribosomal small subunit assembly	biological_process	cellular component organization or biogenesis	1	478	18	18776	0.0555555555555556	0.37148259999999994	0.6271354
GO:0006796	phosphate-containing compound metabolic process	biological_process	cellular process	1	478	18	18776	0.0555555555555556	0.37148259999999994	0.6271354
GO:0000373	Group II intron splicing	biological_process	cellular process	1	478	19	18776	0.0526315789473684	0.38749870000000003	0.6427221
GO:0005544	calcium-dependent phospholipid binding	molecular_function	binding	1	782	17	27659	0.0588235294117647	0.3859677	0.6427221
GO:0008893	guanosine-3',5'-bis(diphosphate) 3'-diphosphatase activity	molecular_function	catalytic activity	1	782	17	27659	0.0588235294117647	0.3859677	0.6427221
GO:0009058	biosynthetic process	biological_process	metabolic process	5	478	160	18776	0.03125	0.3856918	0.6427221
GO:0009443	pyridoxal 5'-phosphate salvage	biological_process	cellular process	1	478	19	18776	0.0526315789473684	0.38749870000000003	0.6427221
GO:0009627	systemic acquired resistance	biological_process	multi-organism process	1	478	19	18776	0.0526315789473684	0.38749870000000003	0.6427221
GO:0009846	pollen germination	biological_process	multi-organism process	1	478	19	18776	0.0526315789473684	0.38749870000000003	0.6427221
GO:0016413	O-acetyltransferase activity	molecular_function	catalytic activity	1	782	17	27659	0.0588235294117647	0.3859677	0.6427221
GO:0046686	response to cadmium ion	biological_process	response to stimulus	2	478	53	18776	0.0377358490566038	0.3922649	0.649207
GO:0000932	P-body	cellular_component	cell	2	526	55	21312	0.0363636363636364	0.39509770000000005	0.64964
GO:0005635	nuclear envelope	cellular_component	organelle part	1	526	20	21312	0.05	0.3934924	0.64964
GO:0009505	plant-type cell wall	cellular_component	cell	2	526	55	21312	0.0363636363636364	0.39509770000000005	0.64964
GO:0005198	structural molecule activity	molecular_function	structural molecule activity	4	782	113	27659	0.0353982300884956	0.3970198	0.6513875
GO:0001085	RNA polymerase II transcription factor binding	molecular_function	binding	1	782	18	27659	0.0555555555555556	0.4033388	0.653271
GO:0004471	malate dehydrogenase (decarboxylating) (NAD+) activity	molecular_function	catalytic activity	1	782	18	27659	0.0555555555555556	0.4033388	0.653271
GO:0009864	induced systemic resistance, jasmonic acid mediated signaling pathway	biological_process	biological regulation	1	478	20	18776	0.05	0.40310759999999995	0.653271
GO:0015995	chlorophyll biosynthetic process	biological_process	cellular process	1	478	20	18776	0.05	0.40310759999999995	0.653271
GO:0016279	protein-lysine N-methyltransferase activity	molecular_function	catalytic activity	1	782	18	27659	0.0555555555555556	0.4033388	0.653271
GO:0030151	molybdenum ion binding	molecular_function	binding	1	782	18	27659	0.0555555555555556	0.4033388	0.653271
GO:0006096	glycolytic process	biological_process	cellular process	6	478	201	18776	0.0298507462686567	0.4049139	0.654259
GO:0007166	cell surface receptor signaling pathway	biological_process	biological regulation	4	478	127	18776	0.031496062992126	0.40567509999999996	0.654259
GO:0070847	core mediator complex	cellular_component	organelle part	1	526	21	21312	0.0476190476190476	0.4084756	0.6573769
GO:0006635	fatty acid beta-oxidation	biological_process	cellular process	2	478	55	18776	0.0363636363636364	0.41020290000000004	0.658758
GO:0009579	thylakoid	cellular_component	cell	2	526	57	21312	0.0350877192982456	0.4124434	0.6609558000000001
GO:0006164	purine nucleotide biosynthetic process	biological_process	cellular process	1	478	21	18776	0.0476190476190476	0.41831949999999996	0.6633602
GO:0009694	jasmonic acid metabolic process	biological_process	biological regulation	1	478	21	18776	0.0476190476190476	0.41831949999999996	0.6633602
GO:0019904	protein domain specific binding	molecular_function	binding	2	782	50	27659	0.04	0.41502520000000004	0.6633602
GO:0051103	DNA ligation involved in DNA repair	biological_process	cellular process	1	478	21	18776	0.0476190476190476	0.41831949999999996	0.6633602
GO:2000022	regulation of jasmonic acid mediated signaling pathway	biological_process	biological regulation	1	478	21	18776	0.0476190476190476	0.41831949999999996	0.6633602
GO:0080123	jasmonate-amino synthetase activity	molecular_function	catalytic activity	1	782	19	27659	0.0526315789473684	0.4202192	0.6649815
GO:0004300	enoyl-CoA hydratase activity	molecular_function	catalytic activity	1	782	20	27659	0.05	0.4366225	0.6779261
GO:0004675	transmembrane receptor protein serine/threonine kinase activity	molecular_function	signal transducer activity	4	782	119	27659	0.0336134453781513	0.43516350000000004	0.6779261
GO:0008422	beta-glucosidase activity	molecular_function	catalytic activity	2	782	52	27659	0.0384615384615385	0.4345666	0.6779261
GO:0009725	response to hormone	biological_process	response to stimulus	1	478	22	18776	0.0454545454545455	0.4331445	0.6779261
GO:0015074	DNA integration	biological_process	cellular process	1	478	22	18776	0.0454545454545455	0.4331445	0.6779261
GO:0016036	cellular response to phosphate starvation	biological_process	cellular process	1	478	22	18776	0.0454545454545455	0.4331445	0.6779261
GO:0016459	myosin complex	cellular_component	organelle part	1	526	23	21312	0.0434782608695652	0.4373428	0.6779261
GO:0019762	glucosinolate catabolic process	biological_process	cellular process	1	478	22	18776	0.0454545454545455	0.4331445	0.6779261
GO:0047196	long-chain-alcohol O-fatty-acyltransferase activity	molecular_function	catalytic activity	1	782	20	27659	0.05	0.4366225	0.6779261
GO:0047216	inositol 3-alpha-galactosyltransferase activity	molecular_function	catalytic activity	1	782	20	27659	0.05	0.4366225	0.6779261
GO:0004003	ATP-dependent DNA helicase activity	molecular_function	catalytic activity	3	782	86	27659	0.0348837209302326	0.44026000000000004	0.6810553
GO:0046872	metal ion binding	molecular_function	binding	52	782	1792	27659	0.0290178571428571	0.4431834	0.6841813
GO:0015171	amino acid transmembrane transporter activity	molecular_function	transporter activity	2	782	53	27659	0.0377358490566038	0.44420459999999995	0.6843640000000001
GO:0009097	isoleucine biosynthetic process	biological_process	cellular process	1	478	23	18776	0.0434782608695652	0.4475925	0.6867916999999999
GO:0015996	chlorophyll catabolic process	biological_process	cellular process	1	478	23	18776	0.0434782608695652	0.4475925	0.6867916999999999
GO:0004326	tetrahydrofolylpolyglutamate synthase activity	molecular_function	catalytic activity	1	782	21	27659	0.0476190476190476	0.4525623	0.6902258000000001
GO:0004784	superoxide dismutase activity	molecular_function	antioxidant activity	1	782	21	27659	0.0476190476190476	0.4525623	0.6902258000000001
GO:0008271	secondary active sulfate transmembrane transporter activity	molecular_function	transporter activity	1	782	21	27659	0.0476190476190476	0.4525623	0.6902258000000001
GO:0008233	peptidase activity	molecular_function	catalytic activity	3	782	88	27659	0.0340909090909091	0.45509629999999995	0.6926968000000001
GO:0003876	AMP deaminase activity	molecular_function	catalytic activity	1	782	22	27659	0.0454545454545455	0.46805169999999996	0.694292
GO:0004663	Rab geranylgeranyltransferase activity	molecular_function	catalytic activity	1	782	22	27659	0.0454545454545455	0.46805169999999996	0.694292
GO:0006357	regulation of transcription from RNA polymerase II promoter	biological_process	biological regulation	3	478	99	18776	0.0303030303030303	0.4634457	0.694292
GO:0006471	protein ADP-ribosylation	biological_process	cellular process	1	478	24	18776	0.0416666666666667	0.46167290000000005	0.694292
GO:0006511	ubiquitin-dependent protein catabolic process	biological_process	cellular process	7	478	253	18776	0.0276679841897233	0.4654933	0.694292
GO:0008408	3'-5' exonuclease activity	molecular_function	catalytic activity	1	782	22	27659	0.0454545454545455	0.46805169999999996	0.694292
GO:0009007	site-specific DNA-methyltransferase (adenine-specific) activity	molecular_function	catalytic activity	1	782	22	27659	0.0454545454545455	0.46805169999999996	0.694292
GO:0016042	lipid catabolic process	biological_process	metabolic process	2	478	61	18776	0.0327868852459016	0.4623624	0.694292
GO:0016627	oxidoreductase activity, acting on the CH-CH group of donors	molecular_function	catalytic activity	1	782	22	27659	0.0454545454545455	0.46805169999999996	0.694292
GO:0019887	protein kinase regulator activity	molecular_function	molecular function regulator	1	782	22	27659	0.0454545454545455	0.46805169999999996	0.694292
GO:0034038	deoxyhypusine synthase activity	molecular_function	catalytic activity	1	782	22	27659	0.0454545454545455	0.46805169999999996	0.694292
GO:0051536	iron-sulfur cluster binding	molecular_function	binding	3	782	89	27659	0.0337078651685393	0.4624525	0.694292
GO:0098656	anion transmembrane transport	biological_process	localization	1	478	24	18776	0.0416666666666667	0.46167290000000005	0.694292
GO:0003333	amino acid transmembrane transport	biological_process	localization	1	478	25	18776	0.04	0.4753952	0.6997079
GO:0006811	ion transport	biological_process	localization	1	478	25	18776	0.04	0.4753952	0.6997079
GO:0006897	endocytosis	biological_process	localization	1	478	25	18776	0.04	0.4753952	0.6997079
GO:0019898	extrinsic component of membrane	cellular_component	membrane part	3	526	104	21312	0.0288461538461538	0.47533859999999994	0.6997079
GO:0005667	transcription factor complex	cellular_component	cell	1	526	26	21312	0.0384615384615385	0.4780284000000001	0.7008618000000001
GO:0022626	cytosolic ribosome	cellular_component	cell	1	526	26	21312	0.0384615384615385	0.4780284000000001	0.7008618000000001
GO:0003774	motor activity	molecular_function	catalytic activity	1	782	23	27659	0.0434782608695652	0.48310340000000007	0.7028644000000001
GO:0005249	voltage-gated potassium channel activity	molecular_function	transporter activity	1	782	23	27659	0.0434782608695652	0.48310340000000007	0.7028644000000001
GO:0016831	carboxy-lyase activity	molecular_function	catalytic activity	1	782	23	27659	0.0434782608695652	0.48310340000000007	0.7028644000000001
GO:0019706	protein-cysteine S-palmitoyltransferase activity	molecular_function	catalytic activity	2	782	57	27659	0.0350877192982456	0.4818103	0.7028644000000001
GO:0005737	cytoplasm	cellular_component	cell	51	526	2041	21312	0.0249877511024008	0.48476909999999995	0.7039367
GO:0005773	vacuole	cellular_component	cell	3	526	106	21312	0.0283018867924528	0.4879233	0.7043469
GO:0032264	IMP salvage	biological_process	cellular process	1	478	26	18776	0.0384615384615385	0.48876840000000005	0.7043469
GO:0032957	inositol trisphosphate metabolic process	biological_process	cellular process	1	478	26	18776	0.0384615384615385	0.48876840000000005	0.7043469
GO:1901657	glycosyl compound metabolic process	biological_process	metabolic process	1	478	26	18776	0.0384615384615385	0.48876840000000005	0.7043469
GO:0000785	chromatin	cellular_component	organelle part	1	526	27	21312	0.037037037037037	0.4909269	0.7061149999999999
GO:0004144	diacylglycerol O-acyltransferase activity	molecular_function	catalytic activity	2	782	59	27659	0.0338983050847458	0.5000157999999999	0.7178257
GO:0008289	lipid binding	molecular_function	binding	4	782	130	27659	0.0307692307692308	0.5030722	0.7187541999999999
GO:0009553	embryo sac development	biological_process	multicellular organismal process	1	478	27	18776	0.037037037037037	0.5018014000000001	0.7187541999999999
GO:0030117	membrane coat	cellular_component	cell	1	526	28	21312	0.0357142857142857	0.5035072	0.7187541999999999
GO:0005200	structural constituent of cytoskeleton	molecular_function	structural molecule activity	2	782	60	27659	0.0333333333333333	0.508963	0.7226305000000001
GO:0005247	voltage-gated chloride channel activity	molecular_function	transporter activity	1	782	25	27659	0.04	0.5119427	0.7226305000000001
GO:0009408	response to heat	biological_process	response to stimulus	2	478	67	18776	0.0298507462686567	0.5117207	0.7226305000000001
GO:0016620	oxidoreductase activity, acting on the aldehyde or oxo group of donors, NAD or NADP as acceptor	molecular_function	catalytic activity	1	782	25	27659	0.04	0.5119427	0.7226305000000001
GO:0034511	U3 snoRNA binding	molecular_function	binding	1	782	25	27659	0.04	0.5119427	0.7226305000000001
GO:0071949	FAD binding	molecular_function	binding	2	782	60	27659	0.0333333333333333	0.508963	0.7226305000000001
GO:0006012	galactose metabolic process	biological_process	metabolic process	1	478	28	18776	0.0357142857142857	0.5145029000000001	0.7248944
GO:0007049	cell cycle	biological_process	cellular process	1	478	29	18776	0.0344827586206897	0.5268811	0.7368559
GO:0009247	glycolipid biosynthetic process	biological_process	cellular process	1	478	29	18776	0.0344827586206897	0.5268811	0.7368559
GO:0016688	L-ascorbate peroxidase activity	molecular_function	antioxidant activity	1	782	26	27659	0.0384615384615385	0.5257539999999999	0.7368559
GO:0031490	chromatin DNA binding	molecular_function	binding	1	782	26	27659	0.0384615384615385	0.5257539999999999	0.7368559
GO:0004743	pyruvate kinase activity	molecular_function	catalytic activity	1	782	27	27659	0.037037037037037	0.5391749	0.7471564
GO:0006003	fructose 2,6-bisphosphate metabolic process	biological_process	cellular process	1	478	30	18776	0.0333333333333333	0.5389444	0.7471564
GO:0006855	drug transmembrane transport	biological_process	localization	1	478	30	18776	0.0333333333333333	0.5389444	0.7471564
GO:0008643	carbohydrate transport	biological_process	localization	2	478	70	18776	0.0285714285714286	0.5352593000000001	0.7471564
GO:0030955	potassium ion binding	molecular_function	binding	1	782	27	27659	0.037037037037037	0.5391749	0.7471564
GO:0000439	core TFIIH complex	cellular_component	organelle part	2	526	74	21312	0.027027027027027	0.5484210999999999	0.752265
GO:0004842	ubiquitin-protein transferase activity	molecular_function	catalytic activity	7	782	247	27659	0.0283400809716599	0.5505725	0.752265
GO:0005736	DNA-directed RNA polymerase I complex	cellular_component	organelle part	1	526	32	21312	0.03125	0.5508009	0.752265
GO:0006397	mRNA processing	biological_process	cellular process	5	478	193	18776	0.0259067357512953	0.5471154	0.752265
GO:0009536	plastid	cellular_component	cell	2	526	74	21312	0.027027027027027	0.5484210999999999	0.752265
GO:0009631	cold acclimation	biological_process	response to stimulus	1	478	31	18776	0.032258064516129	0.5507008000000001	0.752265
GO:0022627	cytosolic small ribosomal subunit	cellular_component	organelle part	1	526	32	21312	0.03125	0.5508009	0.752265
GO:0030127	COPII vesicle coat	cellular_component	organelle part	1	526	32	21312	0.03125	0.5508009	0.752265
GO:0006744	ubiquinone biosynthetic process	biological_process	cellular process	1	478	32	18776	0.03125	0.562158	0.7633006999999999
GO:0009654	photosystem II oxygen evolving complex	cellular_component	cell	2	526	76	21312	0.0263157894736842	0.5629090999999999	0.7633006999999999
GO:0019773	proteasome core complex, alpha-subunit complex	cellular_component	cell	1	526	33	21312	0.0303030303030303	0.5619042	0.7633006999999999
GO:0045017	glycerolipid biosynthetic process	biological_process	cellular process	1	478	32	18776	0.03125	0.562158	0.7633006999999999
GO:0015039	NADPH-adrenodoxin reductase activity	molecular_function	catalytic activity	1	782	29	27659	0.0344827586206897	0.5648895	0.7646183000000001
GO:0004190	aspartic-type endopeptidase activity	molecular_function	catalytic activity	4	782	141	27659	0.0283687943262411	0.5671470999999999	0.7649421999999999
GO:0016758	transferase activity, transferring hexosyl groups	molecular_function	catalytic activity	4	782	141	27659	0.0283687943262411	0.5671470999999999	0.7649421999999999
GO:0003873	6-phosphofructo-2-kinase activity	molecular_function	catalytic activity	1	782	30	27659	0.0333333333333333	0.5772042	0.7675803000000001
GO:0003951	NAD+ kinase activity	molecular_function	catalytic activity	1	782	30	27659	0.0333333333333333	0.5772042	0.7675803000000001
GO:0008757	S-adenosylmethionine-dependent methyltransferase activity	molecular_function	catalytic activity	3	782	105	27659	0.0285714285714286	0.5733083000000001	0.7675803000000001
GO:0009407	toxin catabolic process	biological_process	cellular process	1	478	33	18776	0.0303030303030303	0.5733235999999999	0.7675803000000001
GO:0010287	plastoglobule	cellular_component	organelle part	2	526	78	21312	0.0256410256410256	0.5770609	0.7675803000000001
GO:0016671	oxidoreductase activity, acting on a sulfur group of donors, disulfide as acceptor	molecular_function	catalytic activity	1	782	30	27659	0.0333333333333333	0.5772042	0.7675803000000001
GO:0018344	protein geranylgeranylation	biological_process	cellular process	1	478	33	18776	0.0303030303030303	0.5733235999999999	0.7675803000000001
GO:0044212	transcription regulatory region DNA binding	molecular_function	binding	2	782	68	27659	0.0294117647058824	0.576661	0.7675803000000001
GO:0010468	regulation of gene expression	biological_process	biological regulation	2	478	76	18776	0.0263157894736842	0.5799533	0.7698855
GO:0005315	inorganic phosphate transmembrane transporter activity	molecular_function	transporter activity	1	782	31	27659	0.032258064516129	0.5891708999999999	0.7768326999999999
GO:0005789	endoplasmic reticulum membrane	cellular_component	organelle part	7	526	293	21312	0.0238907849829352	0.5876158	0.7768326999999999
GO:0019013	viral nucleocapsid	cellular_component	virion part	3	526	123	21312	0.024390243902439	0.5882951	0.7768326999999999
GO:0042626	ATPase activity, coupled to transmembrane movement of substances	molecular_function	transporter activity	4	782	145	27659	0.0275862068965517	0.589286	0.7768326999999999
GO:0008612	peptidyl-lysine modification to peptidyl-hypusine	biological_process	cellular process	1	478	35	18776	0.0285714285714286	0.5948095999999999	0.7786972
GO:0015969	guanosine tetraphosphate metabolic process	biological_process	cellular process	1	478	35	18776	0.0285714285714286	0.5948095999999999	0.7786972
GO:0030154	cell differentiation	biological_process	cellular process	2	478	78	18776	0.0256410256410256	0.5941337	0.7786972
GO:0043687	post-translational protein modification	biological_process	cellular process	1	478	35	18776	0.0285714285714286	0.5948095999999999	0.7786972
GO:0009651	response to salt stress	biological_process	response to stimulus	3	478	121	18776	0.0247933884297521	0.5983755000000001	0.7820149000000001
GO:0003714	transcription corepressor activity	molecular_function	transcription regulator activity	1	782	32	27659	0.03125	0.6007992	0.783831
GO:0003910	DNA ligase (ATP) activity	molecular_function	catalytic activity	1	782	33	27659	0.0303030303030303	0.6120989	0.7863973000000001
GO:0004427	inorganic diphosphatase activity	molecular_function	catalytic activity	1	782	33	27659	0.0303030303030303	0.6120989	0.7863973000000001
GO:0005666	DNA-directed RNA polymerase III complex	cellular_component	organelle part	1	526	38	21312	0.0263157894736842	0.6134441999999999	0.7863973000000001
GO:0006000	fructose metabolic process	biological_process	metabolic process	1	478	36	18776	0.0277777777777778	0.6051441999999999	0.7863973000000001
GO:0006094	gluconeogenesis	biological_process	metabolic process	1	478	37	18776	0.027027027027027	0.6152158000000001	0.7863973000000001
GO:0006206	pyrimidine nucleobase metabolic process	biological_process	cellular process	1	478	37	18776	0.027027027027027	0.6152158000000001	0.7863973000000001
GO:0009116	nucleoside metabolic process	biological_process	cellular process	1	478	37	18776	0.027027027027027	0.6152158000000001	0.7863973000000001
GO:0009908	flower development	biological_process	multicellular organismal process	1	478	37	18776	0.027027027027027	0.6152158000000001	0.7863973000000001
GO:0015035	protein disulfide oxidoreductase activity	molecular_function	catalytic activity	3	782	110	27659	0.0272727272727273	0.6049087	0.7863973000000001
GO:0030060	L-malate dehydrogenase activity	molecular_function	catalytic activity	1	782	33	27659	0.0303030303030303	0.6120989	0.7863973000000001
GO:0043097	pyrimidine nucleoside salvage	biological_process	cellular process	1	478	37	18776	0.027027027027027	0.6152158000000001	0.7863973000000001
GO:2001070	starch binding	molecular_function	binding	1	782	33	27659	0.0303030303030303	0.6120989	0.7863973000000001
GO:0006810	transport	biological_process	localization	6	478	251	18776	0.0239043824701195	0.6188231	0.7896766
GO:0001135	transcription factor activity, RNA polymerase II transcription factor recruiting	molecular_function	transcription regulator activity	1	782	34	27659	0.0294117647058824	0.6230791	0.7937714
GO:0008374	O-acyltransferase activity	molecular_function	catalytic activity	1	782	35	27659	0.0285714285714286	0.6337488	0.8030451
GO:0010207	photosystem II assembly	biological_process	cellular component organization or biogenesis	2	478	84	18776	0.0238095238095238	0.6345134	0.8030451
GO:0018279	protein N-linked glycosylation via asparagine	biological_process	cellular process	1	478	39	18776	0.0256410256410256	0.6345963000000001	0.8030451
GO:0030170	pyridoxal phosphate binding	molecular_function	binding	7	782	267	27659	0.0262172284644195	0.6325174	0.8030451
GO:0000460	maturation of 5.8S rRNA	biological_process	cellular component organization or biogenesis	1	478	40	18776	0.025	0.6439180999999999	0.8053606
GO:0004534	5'-3' exoribonuclease activity	molecular_function	catalytic activity	1	782	36	27659	0.0277777777777778	0.6441169	0.8053606
GO:0006284	base-excision repair	biological_process	cellular process	1	478	40	18776	0.025	0.6439180999999999	0.8053606
GO:0006367	transcription initiation from RNA polymerase II promoter	biological_process	cellular process	1	478	40	18776	0.025	0.6439180999999999	0.8053606
GO:0007165	signal transduction	biological_process	biological regulation	7	478	300	18776	0.0233333333333333	0.644926	0.8053606
GO:0015299	solute:proton antiporter activity	molecular_function	transporter activity	1	782	36	27659	0.0277777777777778	0.6441169	0.8053606
GO:0016810	hydrolase activity, acting on carbon-nitrogen (but not peptide) bonds	molecular_function	catalytic activity	1	782	36	27659	0.0277777777777778	0.6441169	0.8053606
GO:0030529	intracellular ribonucleoprotein complex	cellular_component	cell part	3	526	133	21312	0.0225563909774436	0.6411064999999999	0.8053606
GO:0000288	nuclear-transcribed mRNA catabolic process, deadenylation-dependent decay	biological_process	biological regulation	1	478	41	18776	0.024390243902439	0.6530026	0.8063048
GO:0000977	RNA polymerase II regulatory region sequence-specific DNA binding	molecular_function	binding	2	782	78	27659	0.0256410256410256	0.6513239000000001	0.8063048
GO:0004525	ribonuclease III activity	molecular_function	catalytic activity	1	782	37	27659	0.027027027027027	0.6541918999999999	0.8063048
GO:0006376	mRNA splice site selection	biological_process	cellular component organization or biogenesis	1	478	41	18776	0.024390243902439	0.6530026	0.8063048
GO:0006614	SRP-dependent cotranslational protein targeting to membrane	biological_process	localization	2	478	87	18776	0.0229885057471264	0.6534953	0.8063048
GO:0006659	phosphatidylserine biosynthetic process	biological_process	cellular process	1	478	41	18776	0.024390243902439	0.6530026	0.8063048
GO:0010150	leaf senescence	biological_process	multicellular organismal process	1	478	41	18776	0.024390243902439	0.6530026	0.8063048
GO:0046961	proton-transporting ATPase activity, rotational mechanism	molecular_function	transporter activity	1	782	37	27659	0.027027027027027	0.6541918999999999	0.8063048
GO:0006108	malate metabolic process	biological_process	cellular process	1	478	42	18776	0.0238095238095238	0.6618558000000001	0.8092891999999999
GO:0006289	nucleotide-excision repair	biological_process	cellular process	3	478	133	18776	0.0225563909774436	0.6619516	0.8092891999999999
GO:0006479	protein methylation	biological_process	cellular process	1	478	42	18776	0.0238095238095238	0.6618558000000001	0.8092891999999999
GO:0016887	ATPase activity	molecular_function	catalytic activity	4	782	159	27659	0.0251572327044025	0.661275	0.8092891999999999
GO:0050832	defense response to fungus	biological_process	multi-organism process	1	478	42	18776	0.0238095238095238	0.6618558000000001	0.8092891999999999
GO:0004124	cysteine synthase activity	molecular_function	catalytic activity	1	782	38	27659	0.0263157894736842	0.663982	0.8104643
GO:0008250	oligosaccharyltransferase complex	cellular_component	organelle part	1	526	44	21312	0.0227272727272727	0.6673657	0.8132849
GO:0000981	RNA polymerase II transcription factor activity, sequence-specific DNA binding	molecular_function	transcription regulator activity	1	782	39	27659	0.0256410256410256	0.6734952	0.8155102
GO:0001228	transcriptional activator activity, RNA polymerase II transcription regulatory region sequence-specific DNA binding	molecular_function	transcription regulator activity	1	782	39	27659	0.0256410256410256	0.6734952	0.8155102
GO:0004017	adenylate kinase activity	molecular_function	catalytic activity	1	782	39	27659	0.0256410256410256	0.6734952	0.8155102
GO:0009416	response to light stimulus	biological_process	response to stimulus	1	478	43	18776	0.0232558139534884	0.6704836	0.8155102
GO:0003682	chromatin binding	molecular_function	binding	3	782	123	27659	0.024390243902439	0.6795493	0.8189163
GO:0032259	methylation	biological_process	metabolic process	1	478	44	18776	0.0227272727272727	0.6788917	0.8189163
GO:0097428	protein maturation by iron-sulfur cluster transfer	biological_process	metabolic process	1	478	44	18776	0.0227272727272727	0.6788917	0.8189163
GO:0004849	uridine kinase activity	molecular_function	catalytic activity	1	782	40	27659	0.025	0.6827395	0.8208139000000001
GO:0015979	photosynthesis	biological_process	cellular process	4	478	182	18776	0.021978021978022	0.6843725	0.8208139000000001
GO:0046658	anchored component of plasma membrane	cellular_component	cell	1	526	46	21312	0.0217391304347826	0.6836161000000001	0.8208139000000001
GO:0006730	one-carbon metabolic process	biological_process	cellular process	1	478	45	18776	0.0222222222222222	0.6870857	0.8227661000000001
GO:0004579	dolichyl-diphosphooligosaccharide-protein glycotransferase activity	molecular_function	catalytic activity	1	782	41	27659	0.024390243902439	0.6917224000000001	0.8244113000000001
GO:0008312	7S RNA binding	molecular_function	binding	2	782	84	27659	0.0238095238095238	0.6908662	0.8244113000000001
GO:0042802	identical protein binding	molecular_function	binding	1	782	41	27659	0.024390243902439	0.6917224000000001	0.8244113000000001
GO:0005768	endosome	cellular_component	cell	2	526	97	21312	0.0206185567010309	0.6947509	0.8258054
GO:0006535	cysteine biosynthetic process from serine	biological_process	cellular process	1	478	46	18776	0.0217391304347826	0.695071	0.8258054
GO:0030163	protein catabolic process	biological_process	metabolic process	2	478	95	18776	0.0210526315789474	0.7002696999999999	0.8306799000000001
GO:0003857	3-hydroxyacyl-CoA dehydrogenase activity	molecular_function	catalytic activity	2	782	86	27659	0.0232558139534884	0.7032	0.8315531999999999
GO:0006360	transcription from RNA polymerase I promoter	biological_process	cellular process	1	478	47	18776	0.0212765957446809	0.702853	0.8315531999999999
GO:0005680	anaphase-promoting complex	cellular_component	organelle part	1	526	49	21312	0.0204081632653061	0.7065178000000001	0.8341752
GO:0001104	RNA polymerase II transcription cofactor activity	molecular_function	transcription regulator activity	1	782	43	27659	0.0232558139534884	0.7089331999999999	0.8347555
GO:0003684	damaged DNA binding	molecular_function	binding	2	782	87	27659	0.0229885057471264	0.7092118000000001	0.8347555
GO:0003677	DNA binding	molecular_function	binding	41	782	1566	27659	0.0261813537675607	0.718448	0.8417056999999999
GO:0004970	ionotropic glutamate receptor activity	molecular_function	transporter activity	1	782	44	27659	0.0227272727272727	0.7171753000000001	0.8417056999999999
GO:0006006	glucose metabolic process	biological_process	metabolic process	1	478	49	18776	0.0204081632653061	0.7178273000000001	0.8417056999999999
GO:0006914	autophagy	biological_process	cellular process	1	478	50	18776	0.02	0.7250297	0.8467988999999999
GO:0019432	triglyceride biosynthetic process	biological_process	cellular process	1	478	50	18776	0.02	0.7250297	0.8467988999999999
GO:0005634	nucleus	cellular_component	cell	76	526	3267	21312	0.0232629323538414	0.7326218000000001	0.8534391
GO:0035091	phosphatidylinositol binding	molecular_function	binding	1	782	46	27659	0.0217391304347826	0.7329668	0.8534391
GO:0006468	protein phosphorylation	biological_process	cellular process	7	478	331	18776	0.0211480362537764	0.7416651	0.8622426
GO:0009561	megagametogenesis	biological_process	multicellular organismal process	1	478	53	18776	0.0188679245283019	0.7455545	0.8654369000000001
GO:0005525	GTP binding	molecular_function	binding	15	782	611	27659	0.0245499181669394	0.7469545999999999	0.8657364
GO:0015238	drug transmembrane transporter activity	molecular_function	transporter activity	2	782	94	27659	0.0212765957446809	0.74849	0.8661915000000001
GO:0006888	ER to Golgi vesicle-mediated transport	biological_process	localization	2	478	105	18776	0.019047619047619	0.7512448	0.8680542
GO:0001522	pseudouridine synthesis	biological_process	cellular process	1	478	56	18776	0.0178571428571429	0.7645503	0.8754216
GO:0003713	transcription coactivator activity	molecular_function	transcription regulator activity	1	782	50	27659	0.02	0.7619569	0.8754216
GO:0003924	GTPase activity	molecular_function	catalytic activity	11	782	462	27659	0.0238095238095238	0.7595066999999999	0.8754216
GO:0006904	vesicle docking involved in exocytosis	biological_process	cellular process	1	478	56	18776	0.0178571428571429	0.7645503	0.8754216
GO:0015976	carbon utilization	biological_process	carbon utilization	1	478	56	18776	0.0178571428571429	0.7645503	0.8754216
GO:0051603	proteolysis involved in cellular protein catabolic process	biological_process	cellular process	1	478	56	18776	0.0178571428571429	0.7645503	0.8754216
GO:0000462	maturation of SSU-rRNA from tricistronic rRNA transcript (SSU-rRNA, 5.8S rRNA, LSU-rRNA)	biological_process	cellular component organization or biogenesis	1	478	57	18776	0.0175438596491228	0.7705623	0.8809040000000001
GO:0005874	microtubule	cellular_component	organelle part	2	526	113	21312	0.0176991150442478	0.7716626	0.8809040000000001
GO:0005777	peroxisome	cellular_component	cell	2	526	114	21312	0.0175438596491228	0.7758581	0.8836745
GO:0006662	glycerol ether metabolic process	biological_process	metabolic process	1	478	58	18776	0.0172413793103448	0.7764211	0.8836745
GO:0000145	exocyst	cellular_component	cell	1	526	61	21312	0.0163934426229508	0.7827278	0.8881851000000001
GO:0045893	positive regulation of transcription, DNA-templated	biological_process	biological regulation	1	478	59	18776	0.0169491525423729	0.7821306	0.8881851000000001
GO:0051287	NAD binding	molecular_function	binding	3	782	147	27659	0.0204081632653061	0.7888324999999999	0.8924404
GO:0051301	cell division	biological_process	cellular process	1	478	60	18776	0.0166666666666667	0.7876946	0.8924404
GO:0046777	protein autophosphorylation	biological_process	cellular process	1	478	61	18776	0.0163934426229508	0.7931168000000001	0.8959501
GO:0045454	cell redox homeostasis	biological_process	biological regulation	4	478	215	18776	0.0186046511627907	0.8005466	0.9029975
GO:0016740	transferase activity	molecular_function	catalytic activity	5	782	237	27659	0.0210970464135021	0.8030939	0.9045247999999999
GO:0004672	protein kinase activity	molecular_function	catalytic activity	27	782	1104	27659	0.0244565217391304	0.8071762	0.9077738000000001
GO:0016702	oxidoreductase activity, acting on single donors with incorporation of molecular oxygen, incorporation of two atoms of oxygen	molecular_function	catalytic activity	1	782	58	27659	0.0172413793103448	0.8108466	0.9105506999999999
GO:0004871	signal transducer activity	molecular_function	signal transducer activity	2	782	108	27659	0.0185185185185185	0.813492	0.91217
GO:0004298	threonine-type endopeptidase activity	molecular_function	catalytic activity	1	782	60	27659	0.0166666666666667	0.8214133	0.9192243
GO:0071004	U2-type prespliceosome	cellular_component	organelle part	1	526	69	21312	0.0144927536231884	0.8222084999999999	0.9192243
GO:0000149	SNARE binding	molecular_function	binding	1	782	61	27659	0.0163934426229508	0.8264734	0.9212748
GO:0004089	carbonate dehydratase activity	molecular_function	catalytic activity	1	782	61	27659	0.0163934426229508	0.8264734	0.9212748
GO:0016592	mediator complex	cellular_component	organelle part	1	526	72	21312	0.0138888888888889	0.8350917	0.9295146999999999
GO:0003746	translation elongation factor activity	molecular_function	binding	1	782	65	27659	0.0153846153846154	0.8453219000000001	0.9299768
GO:0005774	vacuolar membrane	cellular_component	organelle part	2	526	133	21312	0.0150375939849624	0.8436315999999999	0.9299768
GO:0009409	response to cold	biological_process	response to stimulus	1	478	71	18776	0.0140845070422535	0.8402895	0.9299768
GO:0009535	chloroplast thylakoid membrane	cellular_component	organelle part	4	526	238	21312	0.0168067226890756	0.8421129999999999	0.9299768
GO:0009765	photosynthesis, light harvesting	biological_process	cellular process	1	478	72	18776	0.0138888888888889	0.8443708000000001	0.9299768
GO:0015986	ATP synthesis coupled proton transport	biological_process	cellular process	1	478	71	18776	0.0140845070422535	0.8402895	0.9299768
GO:0015991	ATP hydrolysis coupled proton transport	biological_process	localization	1	478	71	18776	0.0140845070422535	0.8402895	0.9299768
GO:0016779	nucleotidyltransferase activity	molecular_function	catalytic activity	1	782	65	27659	0.0153846153846154	0.8453219000000001	0.9299768
GO:0003755	peptidyl-prolyl cis-trans isomerase activity	molecular_function	catalytic activity	4	782	210	27659	0.019047619047619	0.8479902	0.9315602
GO:0005681	spliceosomal complex	cellular_component	organelle part	1	526	78	21312	0.0128205128205128	0.8581296999999999	0.9413348
GO:0042742	defense response to bacterium	biological_process	multi-organism process	1	478	77	18776	0.012987012987013	0.8632683000000001	0.9456030999999999
GO:0005685	U1 snRNP	cellular_component	organelle part	1	526	81	21312	0.0123456790123457	0.8684142	0.946325
GO:0006631	fatty acid metabolic process	biological_process	cellular process	1	478	79	18776	0.0126582278481013	0.8701696	0.946325
GO:0006887	exocytosis	biological_process	cellular process	1	478	79	18776	0.0126582278481013	0.8701696	0.946325
GO:0009982	pseudouridine synthase activity	molecular_function	catalytic activity	1	782	71	27659	0.0140845070422535	0.8698305000000001	0.946325
GO:0016773	phosphotransferase activity, alcohol group as acceptor	molecular_function	catalytic activity	1	782	70	27659	0.0142857142857143	0.8660333	0.946325
GO:0007018	microtubule-based movement	biological_process	cellular process	1	478	80	18776	0.0125	0.8734888000000001	0.9485738000000001
GO:0003777	microtubule motor activity	molecular_function	catalytic activity	1	782	75	27659	0.0133333333333333	0.8839744	0.9531331000000001
GO:0004721	phosphoprotein phosphatase activity	molecular_function	catalytic activity	1	782	75	27659	0.0133333333333333	0.8839744	0.9531331000000001
GO:0005096	GTPase activator activity	molecular_function	molecular function regulator	1	782	75	27659	0.0133333333333333	0.8839744	0.9531331000000001
GO:0015078	hydrogen ion transmembrane transporter activity	molecular_function	transporter activity	1	782	75	27659	0.0133333333333333	0.8839744	0.9531331000000001
GO:0016757	transferase activity, transferring glycosyl groups	molecular_function	catalytic activity	3	782	178	27659	0.0168539325842697	0.8824245999999999	0.9531331000000001
GO:0008270	zinc ion binding	molecular_function	binding	32	782	1367	27659	0.0234089246525238	0.8866083	0.9546152
GO:0000160	phosphorelay signal transduction system	biological_process	biological regulation	1	478	86	18776	0.0116279069767442	0.8916992	0.9587346999999999
GO:0009522	photosystem I	cellular_component	cell	1	526	90	21312	0.0111111111111111	0.8950136000000001	0.9595761
GO:0009737	response to abscisic acid	biological_process	response to stimulus	1	478	87	18776	0.0114942528735632	0.8944690000000001	0.9595761
GO:0009793	embryo development ending in seed dormancy	biological_process	multicellular organismal process	1	478	89	18776	0.0112359550561798	0.8997983	0.9633434000000001
GO:0005484	SNAP receptor activity	molecular_function	binding	1	782	82	27659	0.0121951219512195	0.9051333	0.9663254000000001
GO:0006952	defense response	biological_process	response to stimulus	5	478	314	18776	0.0159235668789809	0.9048458	0.9663254000000001
GO:0008017	microtubule binding	molecular_function	binding	2	782	139	27659	0.0143884892086331	0.9069200999999999	0.9668711999999999
GO:0009523	photosystem II	cellular_component	cell	1	526	97	21312	0.0103092783505155	0.9119309999999999	0.9708479
GO:0004222	metalloendopeptidase activity	molecular_function	catalytic activity	2	782	143	27659	0.013986013986014	0.9151321	0.9728894
GO:0009570	chloroplast stroma	cellular_component	organelle part	4	526	282	21312	0.0141843971631206	0.9201190999999999	0.9768210999999999
GO:0009734	auxin-activated signaling pathway	biological_process	biological regulation	1	478	99	18776	0.0101010101010101	0.9226763000000001	0.9781658999999999
GO:0000398	mRNA splicing, via spliceosome	biological_process	cellular process	2	478	168	18776	0.0119047619047619	0.9300654	0.9786336999999999
GO:0003779	actin binding	molecular_function	binding	1	782	95	27659	0.0105263157894737	0.9347371999999999	0.9786336999999999
GO:0003824	catalytic activity	molecular_function	catalytic activity	10	782	521	27659	0.0191938579654511	0.9257658999999999	0.9786336999999999
GO:0006099	tricarboxylic acid cycle	biological_process	cellular process	1	478	105	18776	0.00952380952380952	0.9338171000000001	0.9786336999999999
GO:0008536	Ran GTPase binding	molecular_function	binding	1	782	94	27659	0.0106382978723404	0.9328316999999999	0.9786336999999999
GO:0016168	chlorophyll binding	molecular_function	binding	1	782	93	27659	0.010752688172043001	0.9308706	0.9786336999999999
GO:0018298	protein-chromophore linkage	biological_process	cellular process	1	478	100	18776	0.01	0.9246553	0.9786336999999999
GO:0031047	gene silencing by RNA	biological_process	biological regulation	1	478	103	18776	0.00970873786407767	0.9302939	0.9786336999999999
GO:0048544	recognition of pollen	biological_process	multi-organism process	1	478	102	18776	0.00980392156862745	0.9284628	0.9786336999999999
GO:0009055	electron transfer activity	molecular_function	catalytic activity	2	782	157	27659	0.0127388535031847	0.9388190999999999	0.9801996
GO:0035556	intracellular signal transduction	biological_process	biological regulation	3	478	233	18776	0.0128755364806867	0.9383707	0.9801996
GO:0015031	protein transport	biological_process	localization	2	478	177	18776	0.0112994350282486	0.9422292999999999	0.9824069
GO:0004004	ATP-dependent RNA helicase activity	molecular_function	catalytic activity	1	782	112	27659	0.00892857142857143	0.9599948	0.999555
GO:0000139	Golgi membrane	cellular_component	organelle part	2	526	225	21312	0.00888888888888889	0.9763082000000001	0.9999620000000001
GO:0003676	nucleic acid binding	molecular_function	binding	17	782	945	27659	0.017989417989418	0.9844398000000001	0.9999620000000001
GO:0003723	RNA binding	molecular_function	binding	45	782	2194	27659	0.020510483135825	0.9927948	0.9999620000000001
GO:0003729	mRNA binding	molecular_function	binding	2	782	192	27659	0.0104166666666667	0.9736145	0.9999620000000001
GO:0003735	structural constituent of ribosome	molecular_function	structural molecule activity	7	782	616	27659	0.0113636363636364	0.9987287	0.9999620000000001
GO:0003743	translation initiation factor activity	molecular_function	binding	1	782	213	27659	0.00469483568075117	0.9978294	0.9999620000000001
GO:0004386	helicase activity	molecular_function	catalytic activity	3	782	252	27659	0.0119047619047619	0.9749601000000001	0.9999620000000001
GO:0004519	endonuclease activity	molecular_function	catalytic activity	4	782	382	27659	0.0104712041884817	0.9949650999999999	0.9999620000000001
GO:0004674	protein serine/threonine kinase activity	molecular_function	catalytic activity	20	782	1059	27659	0.0188857412653447	0.9808084	0.9999620000000001
GO:0005524	ATP binding	molecular_function	binding	94	782	4698	27659	0.0200085142613878	0.9999620000000001	0.9999620000000001
GO:0005622	intracellular	cellular_component	cell	8	526	687	21312	0.0116448326055313	0.9953441999999999	0.9999620000000001
GO:0005730	nucleolus	cellular_component	organelle part	1	526	321	21312	0.00311526479750779	0.9996914000000001	0.9999620000000001
GO:0005739	mitochondrion	cellular_component	cell	3	526	550	21312	0.00545454545454545	0.9998953000000002	0.9999620000000001
GO:0005759	mitochondrial matrix	cellular_component	organelle part	1	526	143	21312	0.0069930069930069895	0.9722845999999999	0.9999620000000001
GO:0005829	cytosol	cellular_component	cell	10	526	795	21312	0.0125786163522013	0.9948918999999999	0.9999620000000001
GO:0005840	ribosome	cellular_component	cell	6	526	528	21312	0.0113636363636364	0.9907981	0.9999620000000001
GO:0006355	regulation of transcription, DNA-templated	biological_process	biological regulation	16	478	1179	18776	0.0135708227311281	0.9986668	0.9999620000000001
GO:0006412	translation	biological_process	cellular process	7	478	633	18776	0.0110584518167457	0.9969698	0.9999620000000001
GO:0006457	protein folding	biological_process	cellular process	2	478	327	18776	0.00611620795107034	0.9980419	0.9999620000000001
GO:0006486	protein glycosylation	biological_process	cellular process	1	478	189	18776	0.00529100529100529	0.9925441999999999	0.9999620000000001
GO:0006886	intracellular protein transport	biological_process	localization	6	478	497	18776	0.0120724346076459	0.9882192	0.9999620000000001
GO:0008168	methyltransferase activity	molecular_function	catalytic activity	6	782	533	27659	0.0112570356472795	0.9977575000000001	0.9999620000000001
GO:0009451	RNA modification	biological_process	cellular process	1	478	296	18776	0.00337837837837838	0.9995447000000001	0.9999620000000001
GO:0009507	chloroplast	cellular_component	cell	12	526	883	21312	0.0135900339750849	0.993009	0.9999620000000001
GO:0009941	chloroplast envelope	cellular_component	organelle part	1	526	228	21312	0.0043859649122807	0.9967490999999999	0.9999620000000001
GO:0016192	vesicle-mediated transport	biological_process	localization	4	478	336	18776	0.0119047619047619	0.9733734	0.9999620000000001
GO:0016874	ligase activity	molecular_function	catalytic activity	4	782	376	27659	0.0106382978723404	0.9942612	0.9999620000000001
GO:0043231	intracellular membrane-bounded organelle	cellular_component	cell	4	526	361	21312	0.0110803324099723	0.9792995000000001	0.9999620000000001
GO:0043531	ADP binding	molecular_function	binding	5	782	342	27659	0.0146198830409357	0.9664519	0.9999620000000001
GO:0051082	unfolded protein binding	molecular_function	binding	2	782	246	27659	0.008130081300813009	0.9931277000000001	0.9999620000000001
