# Supplementary material for: Cytological and Transcriptomic Analysis Provide Insights into the Formation of Variegated Leaves in Ilex × altaclerensis ‘Belgica Aurea’
Source: Plants (Basel). 2021 Mar 15;10(3):552. doi: 10.3390/plants10030552 (PMC7999392; doi:10.3390/plants10030552)
Supplement: Supplementary file 1 [file plants-10-00552-s001.zip › Supplementary files/Table S8.csv]

Pathway ID	Pathway Name	Level 1	Level 2	Term Candidate Gene Num	Total Candidate Gene Num	Term Gene Num	Total Gene Num	Rich Ratio	P value	Q value
ko00940	Phenylpropanoid biosynthesis	Metabolism	Biosynthesis of other secondary metabolites	64	700	805	24693	0.0795031055900621	1.167495e-13	1.459369e-11
ko00500	Starch and sucrose metabolism	Metabolism	Carbohydrate metabolism	57	700	1077	24693	0.052924791086350995	4.97266e-06	0.0002071942
ko00901	Indole alkaloid biosynthesis	Metabolism	Biosynthesis of other secondary metabolites	13	700	104	24693	0.125	7.823328e-06	0.00024447900000000003
ko04626	Plant-pathogen interaction	Organismal Systems	Environmental adaptation	64	700	1361	24693	0.0470242468772961	5.2158329999999994e-05	0.001303958
ko00460	Cyanoamino acid metabolism	Metabolism	Metabolism of other amino acids	32	700	558	24693	0.0573476702508961	0.0001471645	0.002627938
ko00053	Ascorbate and aldarate metabolism	Metabolism	Carbohydrate metabolism	27	700	452	24693	0.0597345132743363	0.0002504355	0.003913055
ko00062	Fatty acid elongation	Metabolism	Lipid metabolism	10	700	100	24693	0.1	0.0005489432	0.00686179
ko00902	Monoterpenoid biosynthesis	Metabolism	Metabolism of terpenoids and polyketides	7	700	50	24693	0.14	0.0004941628	0.00686179
ko00740	Riboflavin metabolism	Metabolism	Metabolism of cofactors and vitamins	13	700	172	24693	0.0755813953488372	0.001291302	0.01467389
ko00450	Selenocompound metabolism	Metabolism	Metabolism of other amino acids	9	700	118	24693	0.076271186440678	0.006485952	0.067562
ko00561	Glycerolipid metabolism	Metabolism	Lipid metabolism	19	700	381	24693	0.0498687664041995	0.01302664	0.12525619999999998
ko00440	Phosphonate and phosphinate metabolism	Metabolism	Metabolism of other amino acids	3	700	23	24693	0.130434782608696	0.02634481	0.23313360000000002
ko04016	MAPK signaling pathway - plant	Environmental Information Processing	Signal transduction	39	700	999	24693	0.039039039039039	0.02797603	0.23313360000000002
ko00908	Zeatin biosynthesis	Metabolism	Metabolism of terpenoids and polyketides	5	700	63	24693	0.0793650793650794	0.03295275	0.2574434
ko00909	Sesquiterpenoid and triterpenoid biosynthesis	Metabolism	Metabolism of terpenoids and polyketides	6	700	87	24693	0.0689655172413793	0.03718734	0.27343629999999997
ko00360	Phenylalanine metabolism	Metabolism	Amino acid metabolism	13	700	265	24693	0.0490566037735849	0.03989517	0.2738618
ko00950	Isoquinoline alkaloid biosynthesis	Metabolism	Biosynthesis of other secondary metabolites	8	700	137	24693	0.0583941605839416	0.04162699	0.2738618
ko00943	Isoflavonoid biosynthesis	Metabolism	Biosynthesis of other secondary metabolites	6	700	91	24693	0.0659340659340659	0.04473819	0.2796137
ko00920	Sulfur metabolism	Metabolism	Energy metabolism	8	700	146	24693	0.0547945205479452	0.05658335	0.33680570000000004
ko00790	Folate biosynthesis	Metabolism	Metabolism of cofactors and vitamins	11	700	227	24693	0.0484581497797357	0.05965683	0.33895929999999996
ko00261	Monobactam biosynthesis	Metabolism	Biosynthesis of other secondary metabolites	4	700	54	24693	0.0740740740740741	0.06661146	0.34693470000000004
ko00760	Nicotinate and nicotinamide metabolism	Metabolism	Metabolism of cofactors and vitamins	8	700	151	24693	0.0529801324503311	0.06619779	0.34693470000000004
ko00310	Lysine degradation	Metabolism	Amino acid metabolism	11	700	237	24693	0.0464135021097046	0.07582769	0.37913850000000004
ko00511	Other glycan degradation	Metabolism	Glycan biosynthesis and metabolism	12	700	273	24693	0.043956043956044	0.08978464	0.43165690000000007
ko00040	Pentose and glucuronate interconversions	Metabolism	Carbohydrate metabolism	16	700	398	24693	0.0402010050251256	0.10353019999999999	0.4621884
ko00710	Carbon fixation in photosynthetic organisms	Metabolism	Energy metabolism	20	700	518	24693	0.0386100386100386	0.1024308	0.4621884
ko00052	Galactose metabolism	Metabolism	Carbohydrate metabolism	18	700	472	24693	0.038135593220339	0.1263039	0.5130551999999999
ko00270	Cysteine and methionine metabolism	Metabolism	Amino acid metabolism	17	700	441	24693	0.0385487528344671	0.1255895	0.5130551999999999
ko00350	Tyrosine metabolism	Metabolism	Amino acid metabolism	9	700	204	24693	0.0441176470588235	0.1272377	0.5130551999999999
ko00380	Tryptophan metabolism	Metabolism	Amino acid metabolism	11	700	276	24693	0.0398550724637681	0.16288270000000002	0.5997766999999999
ko00565	Ether lipid metabolism	Metabolism	Lipid metabolism	4	700	77	24693	0.051948051948052	0.1746895	0.5997766999999999
ko00604	Glycosphingolipid biosynthesis - ganglio series	Metabolism	Glycan biosynthesis and metabolism	6	700	130	24693	0.0461538461538462	0.1645922	0.5997766999999999
ko00904	Diterpenoid biosynthesis	Metabolism	Metabolism of terpenoids and polyketides	6	700	133	24693	0.0451127819548872	0.176964	0.5997766999999999
ko00944	Flavone and flavonol biosynthesis	Metabolism	Biosynthesis of other secondary metabolites	3	700	51	24693	0.0588235294117647	0.1755168	0.5997766999999999
ko00965	Betalain biosynthesis	Metabolism	Biosynthesis of other secondary metabolites	2	700	27	24693	0.0740740740740741	0.1775339	0.5997766999999999
ko00400	Phenylalanine, tyrosine and tryptophan biosynthesis	Metabolism	Amino acid metabolism	9	700	225	24693	0.04	0.1905876	0.6269329
ko00531	Glycosaminoglycan degradation	Metabolism	Glycan biosynthesis and metabolism	7	700	172	24693	0.0406976744186047	0.21699539999999998	0.6952219000000001
ko04070	Phosphatidylinositol signaling system	Environmental Information Processing	Signal transduction	14	700	391	24693	0.0358056265984655	0.222471	0.6952219000000001
ko00945	Stilbenoid, diarylheptanoid and gingerol biosynthesis	Metabolism	Biosynthesis of other secondary metabolites	3	700	59	24693	0.0508474576271186	0.2341654	0.7139189
ko00750	Vitamin B6 metabolism	Metabolism	Metabolism of cofactors and vitamins	4	700	90	24693	0.0444444444444444	0.2518404	0.749525
ko00600	Sphingolipid metabolism	Metabolism	Lipid metabolism	9	700	247	24693	0.0364372469635627	0.26859109999999997	0.7807881
ko00960	Tropane, piperidine and pyridine alkaloid biosynthesis	Metabolism	Biosynthesis of other secondary metabolites	6	700	155	24693	0.0387096774193548	0.2772353	0.7876003
ko00330	Arginine and proline metabolism	Metabolism	Amino acid metabolism	7	700	191	24693	0.0366492146596859	0.2988743	0.7948784999999999
ko00480	Glutathione metabolism	Metabolism	Metabolism of other amino acids	15	700	449	24693	0.0334075723830735	0.29439590000000004	0.7948784999999999
ko03020	RNA polymerase	Genetic Information Processing	Transcription	13	700	384	24693	0.0338541666666667	0.2961207	0.7948784999999999
ko02010	ABC transporters	Environmental Information Processing	Membrane transport	12	700	365	24693	0.0328767123287671	0.3415824	0.8895375
ko00514	Other types of O-glycan biosynthesis	Metabolism	Glycan biosynthesis and metabolism	4	700	106	24693	0.0377358490566038	0.35385459999999996	0.9026903000000001
ko00073	Cutin, suberine and wax biosynthesis	Metabolism	Lipid metabolism	3	700	79	24693	0.0379746835443038	0.3888594	0.9430583
ko00100	Steroid biosynthesis	Metabolism	Lipid metabolism	6	700	181	24693	0.0331491712707182	0.4074012	0.9430583
ko00590	Arachidonic acid metabolism	Metabolism	Lipid metabolism	4	700	114	24693	0.0350877192982456	0.4053634	0.9430583
ko00942	Anthocyanin biosynthesis	Metabolism	Biosynthesis of other secondary metabolites	1	700	18	24693	0.0555555555555556	0.4041815	0.9430583
ko00966	Glucosinolate biosynthesis	Metabolism	Biosynthesis of other secondary metabolites	1	700	18	24693	0.0555555555555556	0.4041815	0.9430583
ko00941	Flavonoid biosynthesis	Metabolism	Biosynthesis of other secondary metabolites	5	700	152	24693	0.0328947368421053	0.4323053	0.982512
ko00010	Glycolysis / Gluconeogenesis	Metabolism	Carbohydrate metabolism	17	700	655	24693	0.0259541984732824	0.6793831	0.998582
ko00020	Citrate cycle (TCA cycle)	Metabolism	Carbohydrate metabolism	6	700	253	24693	0.0237154150197628	0.7258715	0.998582
ko00030	Pentose phosphate pathway	Metabolism	Carbohydrate metabolism	8	700	365	24693	0.0219178082191781	0.8153130000000001	0.998582
ko00051	Fructose and mannose metabolism	Metabolism	Carbohydrate metabolism	5	700	318	24693	0.0157232704402516	0.9489628000000001	0.998582
ko00061	Fatty acid biosynthesis	Metabolism	Lipid metabolism	1	700	141	24693	0.00709219858156028	0.9828634	0.998582
ko00071	Fatty acid degradation	Metabolism	Lipid metabolism	8	700	280	24693	0.0285714285714286	0.5409169	0.998582
ko00072	Synthesis and degradation of ketone bodies	Metabolism	Lipid metabolism	1	700	54	24693	0.0185185185185185	0.7887278	0.998582
ko00130	Ubiquinone and other terpenoid-quinone biosynthesis	Metabolism	Metabolism of cofactors and vitamins	6	700	212	24693	0.0283018867924528	0.5589141	0.998582
ko00190	Oxidative phosphorylation	Metabolism	Energy metabolism	17	700	593	24693	0.0286677908937605	0.5159872	0.998582
ko00195	Photosynthesis	Metabolism	Energy metabolism	6	700	263	24693	0.0228136882129278	0.7590351	0.998582
ko00196	Photosynthesis - antenna proteins	Metabolism	Energy metabolism	1	700	86	24693	0.0116279069767442	0.9160461999999999	0.998582
ko00220	Arginine biosynthesis	Metabolism	Amino acid metabolism	2	700	192	24693	0.0104166666666667	0.9739868	0.998582
ko00230	Purine metabolism	Metabolism	Nucleotide metabolism	25	700	969	24693	0.0257997936016512	0.7147468000000001	0.998582
ko00240	Pyrimidine metabolism	Metabolism	Nucleotide metabolism	21	700	726	24693	0.0289256198347107	0.49382539999999997	0.998582
ko00250	Alanine, aspartate and glutamate metabolism	Metabolism	Amino acid metabolism	6	700	254	24693	0.0236220472440945	0.7293258	0.998582
ko00260	Glycine, serine and threonine metabolism	Metabolism	Amino acid metabolism	6	700	323	24693	0.0185758513931889	0.8983629000000001	0.998582
ko00280	Valine, leucine and isoleucine degradation	Metabolism	Amino acid metabolism	5	700	301	24693	0.0166112956810631	0.931055	0.998582
ko00300	Lysine biosynthesis	Metabolism	Amino acid metabolism	2	700	75	24693	0.0266666666666667	0.631588	0.998582
ko00340	Histidine metabolism	Metabolism	Amino acid metabolism	2	700	57	24693	0.0350877192982456	0.48323590000000005	0.998582
ko00410	beta-Alanine metabolism	Metabolism	Metabolism of other amino acids	4	700	164	24693	0.024390243902439	0.6869071	0.998582
ko00510	N-Glycan biosynthesis	Metabolism	Glycan biosynthesis and metabolism	4	700	301	24693	0.0132890365448505	0.9728184999999999	0.998582
ko00520	Amino sugar and nucleotide sugar metabolism	Metabolism	Carbohydrate metabolism	11	700	659	24693	0.0166919575113809	0.9809766	0.998582
ko00562	Inositol phosphate metabolism	Metabolism	Carbohydrate metabolism	6	700	391	24693	0.0153452685421995	0.9671584999999999	0.998582
ko00563	Glycosylphosphatidylinositol (GPI)-anchor biosynthesis	Metabolism	Glycan biosynthesis and metabolism	1	700	135	24693	0.007407407407407409	0.9796162	0.998582
ko00564	Glycerophospholipid metabolism	Metabolism	Lipid metabolism	11	700	382	24693	0.0287958115183246	0.5217569000000001	0.998582
ko00591	Linoleic acid metabolism	Metabolism	Lipid metabolism	3	700	120	24693	0.025	0.66514	0.998582
ko00592	alpha-Linolenic acid metabolism	Metabolism	Lipid metabolism	6	700	265	24693	0.0226415094339623	0.7653012	0.998582
ko00620	Pyruvate metabolism	Metabolism	Carbohydrate metabolism	11	700	411	24693	0.0267639902676399	0.6193228	0.998582
ko00630	Glyoxylate and dicarboxylate metabolism	Metabolism	Carbohydrate metabolism	12	700	526	24693	0.0228136882129278	0.8159378	0.998582
ko00640	Propanoate metabolism	Metabolism	Carbohydrate metabolism	1	700	227	24693	0.0044052863436123395	0.998582	0.998582
ko00650	Butanoate metabolism	Metabolism	Carbohydrate metabolism	1	700	102	24693	0.00980392156862745	0.9471018	0.998582
ko00670	One carbon pool by folate	Metabolism	Metabolism of cofactors and vitamins	2	700	138	24693	0.0144927536231884	0.9056291	0.998582
ko00730	Thiamine metabolism	Metabolism	Metabolism of cofactors and vitamins	2	700	133	24693	0.0150375939849624	0.8941344999999999	0.998582
ko00770	Pantothenate and CoA biosynthesis	Metabolism	Metabolism of cofactors and vitamins	3	700	173	24693	0.0173410404624277	0.8716406999999999	0.998582
ko00860	Porphyrin and chlorophyll metabolism	Metabolism	Metabolism of cofactors and vitamins	7	700	236	24693	0.0296610169491525	0.5052156	0.998582
ko00900	Terpenoid backbone biosynthesis	Metabolism	Metabolism of terpenoids and polyketides	7	700	246	24693	0.0284552845528455	0.5491691	0.998582
ko00905	Brassinosteroid biosynthesis	Metabolism	Metabolism of terpenoids and polyketides	1	700	48	24693	0.0208333333333333	0.7488496	0.998582
ko00906	Carotenoid biosynthesis	Metabolism	Metabolism of terpenoids and polyketides	6	700	201	24693	0.0298507462686567	0.5068255	0.998582
ko00910	Nitrogen metabolism	Metabolism	Energy metabolism	6	700	223	24693	0.0269058295964126	0.6082835999999999	0.998582
ko00970	Aminoacyl-tRNA biosynthesis	Genetic Information Processing	Translation	4	700	381	24693	0.010498687664041998	0.9949925999999999	0.998582
ko01040	Biosynthesis of unsaturated fatty acids	Metabolism	Lipid metabolism	3	700	89	24693	0.0337078651685393	0.4642175	0.998582
ko01200	Carbon metabolism	Metabolism	Global and overview maps	36	700	1495	24693	0.0240802675585284	0.8670165999999999	0.998582
ko01210	2-Oxocarboxylic acid metabolism	Metabolism	Global and overview maps	2	700	211	24693	0.009478672985781991	0.9837341000000001	0.998582
ko01212	Fatty acid metabolism	Metabolism	Global and overview maps	10	700	365	24693	0.0273972602739726	0.5882036999999999	0.998582
ko01230	Biosynthesis of amino acids	Metabolism	Global and overview maps	32	700	1290	24693	0.0248062015503876	0.8073409	0.998582
ko03008	Ribosome biogenesis in eukaryotes	Genetic Information Processing	Translation	13	700	506	24693	0.0256916996047431	0.6799754	0.998582
ko03010	Ribosome	Genetic Information Processing	Translation	16	700	989	24693	0.0161779575328615	0.9957733	0.998582
ko03013	RNA transport	Genetic Information Processing	Translation	29	700	1265	24693	0.0229249011857708	0.9029567	0.998582
ko03015	mRNA surveillance pathway	Genetic Information Processing	Translation	17	700	873	24693	0.0194730813287514	0.9628003	0.998582
ko03018	RNA degradation	Genetic Information Processing	Folding, sorting and degradation	22	700	858	24693	0.0256410256410256	0.7159085000000001	0.998582
ko03022	Basal transcription factors	Genetic Information Processing	Transcription	9	700	341	24693	0.0263929618768328	0.6326941999999999	0.998582
ko03030	DNA replication	Genetic Information Processing	Replication and repair	4	700	269	24693	0.0148698884758364	0.9488093000000001	0.998582
ko03040	Spliceosome	Genetic Information Processing	Transcription	29	700	1362	24693	0.0212922173274596	0.9599216	0.998582
ko03050	Proteasome	Genetic Information Processing	Folding, sorting and degradation	7	700	289	24693	0.0242214532871972	0.714741	0.998582
ko03060	Protein export	Genetic Information Processing	Folding, sorting and degradation	4	700	303	24693	0.0132013201320132	0.9738975000000001	0.998582
ko03410	Base excision repair	Genetic Information Processing	Replication and repair	4	700	261	24693	0.0153256704980843	0.9403178	0.998582
ko03420	Nucleotide excision repair	Genetic Information Processing	Replication and repair	9	700	441	24693	0.0204081632653061	0.8809116	0.998582
ko03430	Mismatch repair	Genetic Information Processing	Replication and repair	4	700	255	24693	0.0156862745098039	0.9331284	0.998582
ko03440	Homologous recombination	Genetic Information Processing	Replication and repair	2	700	255	24693	0.007843137254901959	0.9946433000000001	0.998582
ko03450	Non-homologous end-joining	Genetic Information Processing	Replication and repair	2	700	60	24693	0.0333333333333333	0.5104171	0.998582
ko04075	Plant hormone signal transduction	Environmental Information Processing	Signal transduction	23	700	1026	24693	0.0224171539961014	0.9006596	0.998582
ko04120	Ubiquitin mediated proteolysis	Genetic Information Processing	Folding, sorting and degradation	20	700	810	24693	0.0246913580246914	0.7676864999999999	0.998582
ko04122	Sulfur relay system	Genetic Information Processing	Folding, sorting and degradation	1	700	67	24693	0.0149253731343284	0.8547620000000001	0.998582
ko04130	SNARE interactions in vesicular transport	Genetic Information Processing	Folding, sorting and degradation	1	700	164	24693	0.00609756097560976	0.9911921999999999	0.998582
ko04136	Autophagy - other	Cellular Processes	Transport and catabolism	4	700	202	24693	0.0198019801980198	0.8277658999999999	0.998582
ko04141	Protein processing in endoplasmic reticulum	Genetic Information Processing	Folding, sorting and degradation	25	700	1235	24693	0.0202429149797571	0.9725879000000001	0.998582
ko04144	Endocytosis	Cellular Processes	Transport and catabolism	25	700	1062	24693	0.0235404896421846	0.8564033000000001	0.998582
ko04145	Phagosome	Cellular Processes	Transport and catabolism	7	700	394	24693	0.0177664974619289	0.932409	0.998582
ko04146	Peroxisome	Cellular Processes	Transport and catabolism	15	700	565	24693	0.0265486725663717	0.6388909	0.998582
ko04712	Circadian rhythm - plant	Organismal Systems	Environmental adaptation	7	700	405	24693	0.0172839506172839	0.9431074	0.998582
